# Supplementary material for: miR-377-3p-Mediated EGR1 Downregulation Promotes B[a]P-Induced Lung Tumorigenesis by Wnt/Beta-Catenin Transduction
Source: Front Oncol. 2021 Aug 23;11:699004. doi: 10.3389/fonc.2021.699004 (PMC8419355; doi:10.3389/fonc.2021.699004)
Supplement: Supplementary file 3 [file Table_1.xls]

ID	si_con	si_E_1	log2FoldChange	pvalue	padj	GeneName	Chrom	Strand	Start	End	GeneLength	GeneType	GeneDescription
ENSG00000107159	985.751629496236	26.8390713747629	-5.19211075055467	1.53113771093403e-22	4.18291511250067e-18	CA9	chr9	+	35673856	35681159	1670	protein_coding	carbonic_anhydrase_IX
ENSG00000120738	16076.5628397505	942.362113566414	-4.09234804247565	1.46955302640692e-18	2.00733595642054e-14	EGR1	chr5	+	138465490	138469315	3138	protein_coding	early_growth_response_1
ENSG00000197632	609.185454735183	38.3430319284947	-3.98531035423731	1.62786055376894e-15	1.48238408228046e-11	SERPINB2	chr18	+	63871692	63903890	2748	protein_coding	serpin_peptidase_inhibitor_clade_B_(ovalbumin)_member_2
ENSG00000074181	1588.67475671936	130.374678212007	-3.60577865764422	1.21444194384895e-14	8.29433486600234e-11	NOTCH3	chr19	-	15159038	15200981	9394	protein_coding	notch_3
ENSG00000115009	253.481671358308	13.4177744443831	-4.22661477813545	3.27577876308256e-14	1.78982000057305e-10	CCL20	chr2	+	227813842	227817564	1343	protein_coding	chemokine_(C-C_motif)_ligand_20
ENSG00000125355	2121.7088708534	194.605091006816	-3.44573657596665	6.90907663131832e-14	3.14581774151642e-10	TMEM255A	chrX	-	120258650	120311556	3858	protein_coding	transmembrane_protein_255A
ENSG00000130829	271.214704589945	17.2524328275098	-3.96451234256349	2.10010091144377e-13	8.1960938285332e-10	DUSP9	chrX	+	153642492	153651326	2776	protein_coding	dual_specificity_phosphatase_9
ENSG00000064300	434.984481793191	35.4670421106148	-3.61160283407915	4.28250151563108e-13	1.46242073631907e-09	NGFR	chr17	+	49495293	49515017	4150	protein_coding	nerve_growth_factor_receptor
ENSG00000128965	3279.57162359734	355.660451035746	-3.20446771498678	1.27063134193196e-12	3.85693084780437e-09	CHAC1	chr15	+	40952962	40956519	2058	protein_coding	ChaC_glutathione-specific_gamma-glutamylcyclotransferase_1
ENSG00000099194	4699.25739515899	520.550461145672	-3.17400441508672	1.61338504192272e-12	4.40760659602868e-09	SCD	chr10	+	100347124	100364834	5362	protein_coding	stearoyl-CoA_desaturase_(delta-9-desaturase)
ENSG00000111981	449.588156178172	47.9296637108874	-3.2261437090716	3.0452580667118e-11	7.56303682949997e-08	ULBP1	chr6	+	149964007	149973710	3142	protein_coding	UL16_binding_protein_1
ENSG00000155961	291.033977014997	27.7977349147475	-3.38210207201296	3.83805664259413e-11	8.73765578491908e-08	RAB39B	chrX	-	155258241	155264589	3505	protein_coding	RAB39B_member_RAS_oncogene_family
ENSG00000130255	7109.90678386673	942.362113566414	-2.91530532606811	4.27942902169666e-11	8.99305549567162e-08	RPL36	chr19	+	5674947	5691876	2272	protein_coding	ribosomal_protein_L36
ENSG00000166963	262.86974777624	26.8390713747629	-3.285722652322	1.61410199981476e-10	3.14968946663854e-07	MAP1A	chr15	+	43510958	43531620	10629	protein_coding	microtubule_associated_protein_1A
ENSG00000168209	3351.54687579338	475.493307277828	-2.81699299469859	2.09525843596081e-10	3.81602434746756e-07	DDIT4	chr10	+	72273920	72276036	2058	protein_coding	DNA_damage_inducible_transcript_4
ENSG00000160712	276.430302597519	1916.36356410296	2.79284741224455	4.06484184309334e-10	6.76577002215124e-07	IL6R	chr1	+	154405193	154469450	6453	protein_coding	interleukin_6_receptor
ENSG00000125510	187.765136332366	18.2110970515596	-3.35683591238077	4.21018669704495e-10	6.76577002215124e-07	OPRL1	chr20	+	64080173	64100643	3549	protein_coding	opiate_receptor-like_1
ENSG00000104998	1277.82511675003	182.142473713205	-2.80967172776108	4.53207579320471e-10	6.87843214414219e-07	IL27RA	chr19	+	14031748	14053216	2962	protein_coding	interleukin_27_receptor_subunit_alpha
ENSG00000116983	154.385308915772	14.3764393135331	-3.41306293661356	7.55568952656309e-10	1.08638885355883e-06	HPCAL4	chr1	-	39678648	39691689	4962	protein_coding	hippocalcin_like_4
ENSG00000109107	1593.89035470522	240.620908437478	-2.72705887332141	9.80420226621214e-10	1.33920500855325e-06	ALDOC	chr17	-	28573115	28577264	2928	protein_coding	aldolase_fructose-bisphosphate_C
ENSG00000177181	524.692767278973	77.6482175724601	-2.75439864615564	2.93183580270312e-09	3.81403915685936e-06	RIMKLA	chr1	+	42380795	42422578	8981	protein_coding	ribosomal_modification_protein_rimK-like_family_member_A
ENSG00000087245	3639.44788457647	623.127385815085	-2.5458715160245	6.0944060611352e-09	6.915098105885e-06	MMP2	chr16	+	55389700	55506691	4933	protein_coding	matrix_metallopeptidase_2
ENSG00000145708	15.6504045642915	147.630610182368	3.22783719103025	6.09758824750251e-09	6.915098105885e-06	CRHBP	chr5	+	76952713	76981158	2803	protein_coding	corticotropin_releasing_hormone_binding_protein
ENSG00000171051	99.0999694701212	8.62444516692589	-3.50282367838489	6.27288481957831e-09	6.915098105885e-06	FPR1	chr19	-	51745172	51804110	2594	protein_coding	formyl_peptide_receptor_1
ENSG00000105642	264.955986979856	36.4257054016265	-2.85830872599267	6.32810324854955e-09	6.915098105885e-06	KCNN1	chr19	+	17951293	18000080	3981	protein_coding	potassium_channel_calcium_activated_intermediate/small_conductance_subfamily_N_alpha_member_1
ENSG00000171872	5.21923684177044	78.6068805370724	3.88196640486374	7.30743191666764e-09	7.67814355890167e-06	KLF17	chr1	+	44118850	44135140	3131	protein_coding	Kruppel-like_factor_17
ENSG00000166046	262.86974777624	36.4257054016265	-2.84690935725314	7.68608401611717e-09	7.77689367541871e-06	TCP11L2	chr12	+	106301929	106347015	6558	protein_coding	t-complex_11_testis-specific-like_2
ENSG00000279266	9.39169565661312	107.366768572005	3.4982323733593	1.03281316250813e-08	1.00769367094856e-05	RP11-371I20.2	chr11	+	20131730	20135465	3736	TEC	NA
ENSG00000175832	479.838624542259	76.6895546052188	-2.64339915032126	1.15368159508595e-08	1.08680784469493e-05	ETV4	chr17	-	43527844	43579620	3607	protein_coding	ets_variant_4
ENSG00000140511	987.837868691092	170.638519250248	-2.53242323512818	1.46658964555201e-08	1.33552541756117e-05	HAPLN3	chr15	-	88877288	88895626	3524	protein_coding	hyaluronan_and_proteoglycan_link_protein_3
ENSG00000234498	53.2027061378872	345.115159664613	2.69475771591918	1.54129176736523e-08	1.35827579976293e-05	RPL13AP20	chr12	+	12875499	12876107	609	processed_pseudogene	ribosomal_protein_L13a_pseudogene_20
ENSG00000006283	232.619279307632	33.5497154668129	-2.78884049489637	1.89002412332203e-08	1.56813694418904e-05	CACNA1G	chr17	+	50561068	50627474	9709	protein_coding	calcium_channel_voltage-dependent_T_type_alpha_1G_subunit
ENSG00000147400	2997.9293323942	546.434358035578	-2.45556579922139	1.89423182247661e-08	1.56813694418904e-05	CETN2	chrX	-	152826973	152830777	1928	protein_coding	centrin_2
ENSG00000196611	107.444926399527	621.210060121248	2.53015433173999	2.94153454679525e-08	2.36352300834998e-05	MMP1	chr11	-	102789920	102798160	1970	protein_coding	matrix_metallopeptidase_1
ENSG00000165795	361.96610983907	59.4336206204692	-2.60387418874604	3.19065055772019e-08	2.49043950246737e-05	NDRG2	chr14	-	21016763	21070872	7550	protein_coding	NDRG_family_member_2
ENSG00000238227	1899.52439666879	354.701788184019	-2.42052987957424	3.38895630105925e-08	2.57174714412883e-05	C9orf69	chr9	-	136114581	136118863	3396	protein_coding	chromosome_9_open_reading_frame_69
ENSG00000117152	265.999106581616	1426.4868503913	2.42244531521128	3.98385852770939e-08	2.94148732752683e-05	RGS4	chr1	+	163068775	163076802	4836	protein_coding	regulator_of_G-protein_signaling_4
ENSG00000141052	40.6852707769831	260.752828468652	2.67652013176425	4.68278344477343e-08	3.36655160336225e-05	MYOCD	chr17	+	12665890	12768949	8875	protein_coding	myocardin
ENSG00000250033	143.954112826597	19.16976116576	-2.90028982926496	6.04176004500928e-08	4.18308169353936e-05	SLC7A11-AS1	chr4	+	138057464	138178177	6161	processed_transcript	SLC7A11_antisense_RNA_1
ENSG00000144810	1046.25256614576	5306.19538253293	2.34231431115603	6.12479474876732e-08	4.18308169353936e-05	COL8A1	chr3	+	99638475	99799226	9408	protein_coding	collagen_type_VIII_alpha_1
ENSG00000141540	152.299069698885	21.0870891164932	-2.84486690020478	7.73432108521437e-08	5.15351018846272e-05	TTYH2	chr17	+	74213514	74262020	5375	protein_coding	tweety_family_member_2
ENSG00000154175	687.419424581565	3401.33231043807	2.30663737372715	1.06659673393676e-07	6.93770385105201e-05	ABI3BP	chr3	-	100749156	100993515	10978	protein_coding	ABI_family_member_3_binding_protein
ENSG00000164237	614.40105272547	115.994734744893	-2.40381053509616	1.0985432747471e-07	6.97932644716649e-05	CMBL	chr5	-	10275875	10308026	3324	protein_coding	carboxymethylenebutenolidase_homolog_(Pseudomonas)
ENSG00000171346	43.814629592637	260.752828468652	2.56992034637547	1.19748183845512e-07	7.43500144198986e-05	KRT15	chr17	-	41513743	41522529	7069	protein_coding	keratin_15_type_I
ENSG00000224321	114.746763701902	602.995466028285	2.39247670529398	1.29807202885268e-07	7.76508772741549e-05	RPL12P14	chr1	+	15792796	15793285	490	processed_pseudogene	ribosomal_protein_L12_pseudogene_14
ENSG00000153885	610.228574333247	116.953397648254	-2.38212014828335	1.39394792824593e-07	7.76508772741549e-05	KCTD15	chr19	+	33795933	33815763	6388	protein_coding	potassium_channel_tetramerization_domain_containing_15
ENSG00000186897	739.575404471226	144.754621532397	-2.35204569857745	1.41368328582208e-07	7.76508772741549e-05	C1QL4	chr12	-	49332411	49337188	2071	protein_coding	complement_component_1_q_subcomponent-like_4
ENSG00000143320	161.68714617142	23.9630804932923	-2.74769301794493	1.41380083927943e-07	7.76508772741549e-05	CRABP2	chr1	-	156699606	156705816	1100	protein_coding	cellular_retinoic_acid_binding_protein_2
ENSG00000165905	161.68714617142	23.9630804932923	-2.74769301794493	1.41380083927943e-07	7.76508772741549e-05	GYLTL1B	chr11	+	45921621	45929096	3115	protein_coding	glycosyltransferase-like_1B
ENSG00000228422	6.26234909708278	69.9789137529501	3.45712060907967	1.42118813415855e-07	7.76508772741549e-05	LINC00687	chr20	-	11800463	11870715	1078	lincRNA	long_intergenic_non-protein_coding_RNA_687
ENSG00000171223	2674.56225730605	549.310346578396	-2.28333777171218	1.46288910961159e-07	7.83620933048609e-05	JUNB	chr19	+	12791496	12793315	1820	protein_coding	jun_B_proto-oncogene
ENSG00000148344	1174.55627661896	236.786256997537	-2.30982571408483	1.64512585831362e-07	8.61658392194617e-05	PTGES	chr9	-	129738331	129753047	1896	protein_coding	prostaglandin_E_synthase
ENSG00000135643	33.3834336847576	1.38777878078145e-17	-8.06757745173255	1.67165323717247e-07	8.61658392194617e-05	KCNMB4	chr12	+	70366276	70434292	4874	protein_coding	potassium_channel_subfamily_M_regulatory_beta_subunit_4
ENSG00000157214	549.727637639321	106.408105658744	-2.3676879504287	1.77470390618106e-07	8.9783585209186e-05	STEAP2	chr7	+	90167590	90238137	8715	protein_coding	STEAP2_metalloreductase
ENSG00000162976	433.9413621942	82.4415323708668	-2.39421551149179	1.86158480240914e-07	9.24666094854826e-05	PQLC3	chr2	+	11155198	11178874	2275	protein_coding	PQ_loop_repeat_containing_3
ENSG00000155265	220.101844068934	37.3843686738515	-2.55351342648147	1.93437652049114e-07	9.43664860058885e-05	GOLGA7B	chr10	+	97850239	97871580	6458	protein_coding	golgin_A7_family_member_B
ENSG00000238266	276.430302597519	48.8883268283798	-2.49620351334934	2.0495933706376e-07	9.81816555177739e-05	LINC00707	chr10	+	6779598	6842906	3070	lincRNA	long_intergenic_non-protein_coding_RNA_707
ENSG00000013016	492.356059725707	94.90415060302	-2.37356429588914	2.08445990703572e-07	9.81816555177739e-05	EHD3	chr2	+	31234337	31269447	4636	protein_coding	EH_domain_containing_3
ENSG00000167861	387.000980229623	72.8549027081324	-2.40715166782893	2.2364704475287e-07	0.000103380353466093	HID1	chr17	-	74950743	74973166	6196	protein_coding	HID1_domain_containing
ENSG00000123892	57.3751846251021	3.83109172238383	-3.86006853033267	2.27051546834276e-07	0.000103380353466093	RAB38	chr11	-	88113242	88175467	1465	protein_coding	RAB38_member_RAS_oncogene_family
ENSG00000132718	860.57727779763	176.390496486739	-2.28568577831134	2.59575917421674e-07	0.000116251712918733	SYT11	chr1	+	155859509	155885199	5240	protein_coding	synaptotagmin_11
ENSG00000185585	1337.28293379331	283.760737026344	-2.23603625098207	3.20559679967349e-07	0.000141247901564968	OLFML2A	chr9	+	124777158	124814885	6746	protein_coding	olfactomedin_like_2A
ENSG00000255112	1274.69575795825	270.339457040084	-2.23676139400328	3.36082456891905e-07	0.00014573708952111	CHMP1B	chr18	+	11851396	11854449	3054	protein_coding	charged_multivesicular_body_protein_1B
ENSG00000109790	3327.55512506138	723.786984705941	-2.20062226126148	3.55028701165951e-07	0.00015154732948676	KLHL5	chr4	+	39045039	39126857	5144	protein_coding	kelch_like_family_member_5
ENSG00000105605	114.746763701902	16.2937684772612	-2.80626196140573	3.64372310529213e-07	0.000152534176237759	CACNG7	chr19	+	53909335	53943941	2800	protein_coding	calcium_channel_voltage-dependent_gamma_subunit_7
ENSG00000099998	128.307318668042	19.16976116576	-2.73443237825059	3.6850747215096e-07	0.000152534176237759	GGT5	chr22	-	24219654	24245142	6054	protein_coding	gamma-glutamyltransferase_5
ENSG00000179403	1850.49777560386	400.717605029075	-2.20688811925278	3.83745973445408e-07	0.000156470988784405	VWA1	chr1	+	1434861	1442882	5065	protein_coding	von_Willebrand_factor_A_domain_containing_1
ENSG00000158769	973.234194327021	207.067708264647	-2.23197018743774	4.26532700644903e-07	0.00017135951248409	F11R	chr1	-	160995211	161021348	5066	protein_coding	F11_receptor
ENSG00000244405	1841.10969922969	402.634930729464	-2.19266654440908	4.49395423798659e-07	0.000177190466821483	ETV5	chr3	-	186046308	186110318	5802	protein_coding	ets_variant_5
ENSG00000275216	3321.29640747912	14860.2292907718	2.16159777155366	4.5401854670756e-07	0.000177190466821483	RP11-54H7.4	chr13	+	109269634	109273838	4205	lincRNA	NA
ENSG00000165806	736.446045677996	3228.77299841518	2.13215406114623	7.64300878243159e-07	0.000294083601305984	CASP7	chr10	+	113679162	113730907	3528	protein_coding	caspase_7
ENSG00000178397	845.973603431722	185.977125192379	-2.18469891636154	7.8312635603561e-07	0.00029611877227318	FAM220A	chr7	-	6329409	6348981	2395	protein_coding	family_with_sequence_similarity_220_member_A
ENSG00000066056	126.221079444355	20.1284251836375	-2.64085963273125	7.91268727842971e-07	0.00029611877227318	TIE1	chr1	+	43300993	43323108	6694	protein_coding	tyrosine_kinase_with_immunoglobulin-like_and_EGF-like_domains_1
ENSG00000135519	347.362435440877	70.9375767413135	-2.28971519564516	8.49171792270485e-07	0.000313493570176181	KCNH3	chr12	+	49539157	49558308	4265	protein_coding	potassium_channel_voltage_gated_eag_related_subfamily_H_member_3
ENSG00000105810	2420.04107562067	10409.157703809	2.1046953839626	8.70835833016743e-07	0.000317204854962459	CDK6	chr7	-	92604921	92836594	12260	protein_coding	cyclin-dependent_kinase_6
ENSG00000081148	9.39169565661312	79.56554349914	3.06650240120993	9.00761983875192e-07	0.000323788376809031	IMPG2	chr3	-	101222546	101320560	8337	protein_coding	interphotoreceptor_matrix_proteoglycan_2
ENSG00000099834	89.7118929074444	12.4591093339793	-2.8352558802762	9.20844040284033e-07	0.000326708290084669	CDHR5	chr11	-	616565	626078	3873	protein_coding	cadherin_related_family_member_5
ENSG00000104888	61.5476631172558	5.74843905926083	-3.3914253133022	9.43635782619433e-07	0.000330502383915132	SLC17A7	chr19	-	49429401	49442360	6013	protein_coding	solute_carrier_family_17_(vesicular_glutamate_transporter)_member_7
ENSG00000166341	245.136714539936	47.9296637108874	-2.35145071740763	9.988917906363e-07	0.000345426896561938	DCHS1	chr11	-	6621323	6655854	10765	protein_coding	dachsous_cadherin-related_1
ENSG00000025039	316.068847433756	65.1855987565054	-2.27532898474492	1.08671737088723e-06	0.000371100398190854	RRAGD	chr6	-	89364636	89412270	5072	protein_coding	Ras-related_GTP_binding_D
ENSG00000113578	162.73026577895	729.538961783617	2.16368141306505	1.11626945458532e-06	0.000374241537812351	FGF1	chr5	-	142592178	142698070	5275	protein_coding	fibroblast_growth_factor_1_(acidic)
ENSG00000102003	123.091720607594	20.1284251836375	-2.60467570103468	1.12331366816548e-06	0.000374241537812351	SYP	chrX	-	49187804	49200259	5215	protein_coding	synaptophysin
ENSG00000130477	114.746763701902	18.2110970515596	-2.64695265034456	1.16197893752051e-06	0.000382459067399071	UNC13A	chr19	-	17601328	17688365	11210	protein_coding	unc-13_homolog_A_(C._elegans)
ENSG00000161835	68.8495004808519	8.62444516692589	-2.9781598662303	1.25579949140908e-06	0.000408418884592912	GRASP	chr12	+	52006940	52015889	2829	protein_coding	GRP1_(general_receptor_for_phosphoinositides_1)-associated_scaffold_protein
ENSG00000151233	1573.02796276174	6613.81150244546	2.07185438336813	1.28740381006189e-06	0.000409432891965283	GXYLT1	chr12	-	42081845	42144879	7497	protein_coding	glucoside_xylosyltransferase_1
ENSG00000101265	518.434049688435	114.07740893548	-2.18286242269153	1.29195146613745e-06	0.000409432891965283	RASSF2	chr20	-	4780023	4823645	5759	protein_coding	Ras_association_(RalGDS/AF-6)_domain_family_member_2
ENSG00000088340	1328.93797701538	308.685971250343	-2.10559384777879	1.30492902980188e-06	0.000409432891965283	FER1L4	chr20	-	35558737	35607562	9067	unitary_pseudogene	fer-1-like_family_member_4_pseudogene_(functional)
ENSG00000081041	2389.79060730538	562.731626443644	-2.08610945233001	1.31886578911911e-06	0.000409432891965283	CXCL2	chr4	-	74097035	74099293	1500	protein_coding	chemokine_(C-X-C_motif)_ligand_2
ENSG00000171916	1.04683048853585	32.5910521109654	4.80802498968091	1.82874836066579e-06	0.000561343555786841	LGALS9C	chr17	+	18476737	18494945	4754	protein_coding	lectin_galactoside-binding_soluble_9C
ENSG00000186998	62.5907827406346	6.70710905490333	-3.19761820034764	2.06248878115275e-06	0.00062605701124791	EMID1	chr22	+	29205851	29259597	4899	protein_coding	EMI_domain_containing_1
ENSG00000113494	134.566036335358	23.9630804932923	-2.4830202802602	2.19460771404946e-06	0.000658840529012277	PRLR	chr5	-	35048756	35230589	13108	protein_coding	prolactin_receptor
ENSG00000115596	57.3751846251021	5.74843905926083	-3.29035444690609	2.28665489858907e-06	0.000679012230158204	WNT6	chr2	+	218859821	218874233	1703	protein_coding	wingless-type_MMTV_integration_site_family_member_6
ENSG00000099994	543.468920049493	125.581363741554	-2.11242322379207	2.31753390696892e-06	0.000680781815101978	SUSD2	chr22	+	24181259	24189110	5279	protein_coding	sushi_domain_containing_2
ENSG00000081277	320.24132583567	69.9789137529501	-2.1920696632745	2.40689765234126e-06	0.000699511031535223	PKP1	chr1	+	201283452	201332993	6211	protein_coding	plakophilin_1
ENSG00000102096	525.735886877378	120.78804925319	-2.12066096829851	2.44519672144504e-06	0.000703161360349021	PIM2	chrX	-	48913182	48919024	2761	protein_coding	Pim-2_proto-oncogene_serine/threonine_kinase
ENSG00000115844	140.824753997411	25.8804077939234	-2.43807194820396	2.49726380538199e-06	0.000710653644783651	DLX2	chr2	-	172099439	172102900	2970	protein_coding	distal-less_homeobox_2
ENSG00000125895	61.5476631172558	6.70710905490333	-3.17341934942193	2.54728052245272e-06	0.000717413985493669	TMEM74B	chr20	-	1180561	1185415	2210	protein_coding	transmembrane_protein_74B
ENSG00000112096	23514.0055664009	5901.52500897613	-1.99433667130212	2.80631845484195e-06	0.000782304223141095	SOD2	chr6	-	159669057	159762529	18985	protein_coding	superoxide_dismutase_2_mitochondrial
ENSG00000197506	6.26234909708278	55.5989684258246	3.12594154966563	2.86569615452384e-06	0.000790787406519565	SLC28A3	chr9	-	84275457	84340683	5063	protein_coding	solute_carrier_family_28_(concentrative_nucleoside_transporter)_member_3
ENSG00000183638	57.3751846251021	267.463468469563	2.21848882492749	2.91853057780616e-06	0.000797313368550865	RP1L1	chr8	-	10606349	10712187	8881	protein_coding	retinitis_pigmentosa_1-like_1
ENSG00000198933	685.33318538586	162.96921625096	-2.07132552076054	2.97150767086999e-06	0.000803748693668291	TBKBP1	chr17	+	47694081	47712050	4280	protein_coding	TBK1_binding_protein_1
ENSG00000067445	64.6770219875071	8.62444516692589	-2.88813058657418	3.38581886815133e-06	0.000906835153519864	TRO	chrX	+	54920462	54931431	6716	protein_coding	trophinin
ENSG00000167460	9998.30494798932	39250.5293801442	1.97294389517261	3.4983134463488e-06	0.000927868204279639	TPM4	chr19	+	16067021	16103005	7414	protein_coding	tropomyosin_4
ENSG00000240694	1582.41603913632	394.006965076866	-2.00547658205762	3.57074822198577e-06	0.000937973756504128	PNMA2	chr8	-	26504686	26514092	5579	protein_coding	paraneoplastic_Ma_antigen_2
ENSG00000068831	101.186208703772	17.2524328275098	-2.54317279127026	3.65643672698949e-06	0.000951335189948818	RASGRP2	chr11	-	64726911	64745456	6084	protein_coding	RAS_guanyl_releasing_protein_2_(calcium_and_DAG-regulated)
ENSG00000073670	878.310310955897	215.695674040656	-2.02507444039089	3.7324303453026e-06	0.000961945892484167	ADAM11	chr17	+	44759031	44781846	4770	protein_coding	ADAM_metallopeptidase_domain_11
ENSG00000185963	965.932357144921	3798.21872808523	1.97519654434511	3.83877167127547e-06	0.000980106572781072	BICD2	chr9	-	92711363	92764812	6427	protein_coding	bicaudal_D_homolog_2_(Drosophila)
ENSG00000125657	354.664272640342	1417.85888478665	1.99882538241741	4.02318094663741e-06	0.00101231672759785	TNFSF9	chr19	+	6530999	6535928	1665	protein_coding	tumor_necrosis_factor_superfamily_member_9
ENSG00000084444	2683.95033367964	681.605819464202	-1.97714196020205	4.05175175698548e-06	0.00101231672759785	FAM234B	chr12	+	13044284	13142521	6807	protein_coding	family_with_sequence_similarity_234_member_B
ENSG00000144677	1510.44078693076	379.627022317437	-1.99194317186311	4.07609502674928e-06	0.00101231672759785	CTDSPL	chr3	+	37861960	37984469	5796	protein_coding	CTD_small_phosphatase_like
ENSG00000257732	25.0384775872046	131.333341104107	2.38545251932333	4.1761663450961e-06	0.00102525240487114	RP11-818F20.5	chr12	-	104262314	104280722	701	antisense	NA
ENSG00000117115	237.834877321822	51.7643161295551	-2.19709276800903	4.20323838155014e-06	0.00102525240487114	PADI2	chr1	-	17066761	17119435	5984	protein_coding	peptidyl_arginine_deiminase_type_II
ENSG00000270885	323.370684636898	73.8135656868155	-2.12926531175873	4.34979684919385e-06	0.0010516115055144	RASL10B	chr17	+	35731649	35743521	3502	protein_coding	RAS-like_family_10_member_B
ENSG00000235109	142.910993217	589.574186168465	2.04364669321173	4.39967658296824e-06	0.00105434004008868	ZSCAN31	chr6	-	28324693	28356271	4957	protein_coding	zinc_finger_and_SCAN_domain_containing_31
ENSG00000137975	147.083471654624	29.7150618856956	-2.30233864724153	4.52568882296521e-06	0.00107510689525727	CLCA2	chr1	+	86424086	86456558	4496	protein_coding	chloride_channel_accessory_2
ENSG00000119514	286.861498610537	65.1855987565054	-2.13550082811399	4.58378666303166e-06	0.00107740148424935	GALNT12	chr9	+	98807699	98850081	3137	protein_coding	polypeptide_N-acetylgalactosaminyltransferase_12
ENSG00000100889	1932.90422377666	492.749238550091	-1.97155937696259	4.61422356810916e-06	0.00107740148424935	PCK2	chr14	+	24094053	24110598	4189	protein_coding	phosphoenolpyruvate_carboxykinase_2_(mitochondrial)
ENSG00000106123	44.8577492028085	3.83109172238383	-3.50584782567869	4.66318985617421e-06	0.00107960748882054	EPHB6	chr7	+	142855061	142871094	5325	protein_coding	EPH_receptor_B6
ENSG00000129521	58.4183042478376	7.66577762159152	-2.90894127135525	4.84488082830372e-06	0.00111224621301201	EGLN3	chr14	-	33924231	34462774	7359	protein_coding	egl-9_family_hypoxia-inducible_factor_3
ENSG00000110203	21.9091194139601	116.953397648254	2.40994867493509	5.96161765729395e-06	0.00135721193983011	FOLR3	chr11	+	72114869	72139892	1396	protein_coding	folate_receptor_3_(gamma)
ENSG00000135097	143.954112826597	29.7150618856956	-2.2713383597296	6.03812413523773e-06	0.00136326870455008	MSI1	chr12	-	120341330	120369180	3090	protein_coding	musashi_RNA_binding_protein_1
ENSG00000164509	299.378933822719	1170.52387076028	1.96668360829982	6.11838547536532e-06	0.00137006699017627	IL31RA	chr5	+	55851379	55922853	4576	protein_coding	interleukin_31_receptor_A
ENSG00000100292	877.267191358361	223.364976941885	-1.97298396199673	6.40978467960571e-06	0.00142364965578982	HMOX1	chr22	+	35380361	35394214	2405	protein_coding	heme_oxygenase_1
ENSG00000170345	123.091720607594	23.9630804932923	-2.3545607731727	7.25643359364223e-06	0.00159869765600574	FOS	chr14	+	75278774	75282230	3238	protein_coding	FBJ_murine_osteosarcoma_viral_oncogene_homolog
ENSG00000178860	91.7981321452149	16.2937684772612	-2.48472595080496	7.3669300135312e-06	0.00161005728831727	MSC	chr8	-	71841549	71844468	2113	protein_coding	musculin
ENSG00000011347	144.997232436066	30.6737253224854	-2.23613096973361	7.91162878406848e-06	0.00171537925993624	SYT7	chr11	-	61515313	61581148	5953	protein_coding	synaptotagmin_7
ENSG00000162490	137.695395167015	27.7977349147475	-2.3030638692483	8.25406415354725e-06	0.00176748481786274	DRAXIN	chr1	+	11691729	11725857	7346	protein_coding	dorsal_inhibitory_axon_guidance_protein
ENSG00000206532	1.38777878078145e-17	23.0044167638096	7.53315299341425	8.28134473027677e-06	0.00176748481786274	RP11-553A10.1	chr3	-	110888384	110893476	1363	lincRNA	NA
ENSG00000048052	282.689020205658	1081.36822615277	1.93512253266575	8.54675100169455e-06	0.00180530516348852	HDAC9	chr7	+	18086949	19002416	16827	protein_coding	histone_deacetylase_9
ENSG00000095752	2438.81722836807	649.969945525846	-1.90752360304832	8.60539986004462e-06	0.00180530516348852	IL11	chr19	-	55364389	55370463	2671	protein_coding	interleukin_11
ENSG00000103313	46.9439884288458	4.7897669802173	-3.25845972340827	8.6740484668824e-06	0.00180530516348852	MEFV	chr16	-	3242028	3256627	4819	protein_coding	Mediterranean_fever
ENSG00000070669	2469.06769668327	659.556573992714	-1.90418821096878	8.72287717634193e-06	0.00180530516348852	ASNS	chr7	-	97852118	97872542	4455	protein_coding	asparagine_synthetase_(glutamine-hydrolyzing)
ENSG00000108691	5533.75307277606	1497.42790091649	-1.88567969216412	9.31156299797654e-06	0.00191265104918587	CCL2	chr17	+	34255218	34257203	1986	protein_coding	chemokine_(C-C_motif)_ligand_2
ENSG00000160867	434.984481793191	109.284094395257	-1.99158916747275	9.47130245864746e-06	0.00193094411841634	FGFR4	chr5	+	177086886	177098144	4829	protein_coding	fibroblast_growth_factor_receptor_4
ENSG00000228624	16.6935234857108	93.9454876726286	2.4840618971716	9.58678526818956e-06	0.00194001027216052	RP3-399L15.3	chr6	+	113969701	114471705	8063	antisense	NA
ENSG00000130702	5873.81006140393	1595.21151109504	-1.88046260196886	9.77798617689573e-06	0.00196415297328393	LAMA5	chr20	-	62307955	62367312	14291	protein_coding	laminin_subunit_alpha_5
ENSG00000128165	673.858869809308	175.431833614711	-1.94074036800978	1.02516411102891e-05	0.00203515246702664	ADM2	chr22	+	50481556	50486440	4276	protein_coding	adrenomedullin_2
ENSG00000008735	285.818379009358	69.0202507611229	-2.04793849854114	1.02804290219143e-05	0.00203515246702664	MAPK8IP2	chr22	+	50600685	50613981	5901	protein_coding	mitogen-activated_protein_kinase_8_interacting_protein_2
ENSG00000250645	50.0733472788372	5.74843905926083	-3.09441415870555	1.15422374006801e-05	0.00226850635646892	CTD-2228K2.1	chr5	+	418703	419109	407	processed_pseudogene	NA
ENSG00000103723	54.2458257589771	6.70710905490333	-2.99160926632487	1.16813096372833e-05	0.00227587447997669	AP3B2	chr15	-	82659281	82709914	8866	protein_coding	adaptor_related_protein_complex_3_beta_2_subunit
ENSG00000177807	85.5394144290912	15.3351039808371	-2.46976703873864	1.17463414355106e-05	0.00227587447997669	KCNJ10	chr1	-	160037467	160070248	5293	protein_coding	potassium_channel_inwardly_rectifying_subfamily_J_member_10
ENSG00000116852	651.953358253197	171.597182123733	-1.92493250245096	1.20652292694414e-05	0.00232119717191457	KIF21B	chr1	-	200969390	201023700	12150	protein_coding	kinesin_family_member_21B
ENSG00000158457	402.647774220148	102.573453994153	-1.97149118713786	1.22325244794751e-05	0.00233247715334514	TSPAN33	chr7	+	129144892	129169697	2750	protein_coding	tetraspanin_33
ENSG00000165983	177.333940274407	40.2603583893449	-2.13543039306486	1.22946194985798e-05	0.00233247715334514	PTER	chr10	+	16436943	16513745	4003	protein_coding	phosphotriesterase_related
ENSG00000173262	3.13302426015072	36.4257054016265	3.48963643722476	1.25995084354442e-05	0.00237383428239931	SLC2A14	chr12	-	7812512	7891148	5575	protein_coding	solute_carrier_family_2_(facilitated_glucose_transporter)_member_14
ENSG00000162614	557.029474827247	2039.07240822856	1.8718641663805	1.27470717073705e-05	0.0023851866573538	NEXN	chr1	+	77888513	77943895	4436	protein_coding	nexilin_(F_actin_binding_protein)
ENSG00000166228	1832.76474245264	500.41854133622	-1.87253993485525	1.2936671378047e-05	0.002395613119309	PCBD1	chr10	-	70882280	70888784	1614	protein_coding	pterin-4_alpha-carbinolamine_dehydratase/dimerization_cofactor_of_hepatocyte_nuclear_factor_1_alpha
ENSG00000162961	1695.07295562992	462.072027395809	-1.87486023531473	1.29781742251815e-05	0.002395613119309	DPY30	chr2	-	31867809	32039812	2745	protein_coding	dpy-30_histone_methyltransferase_complex_regulatory_subunit
ENSG00000173530	1171.42691782704	4222.90636821809	1.84986380173008	1.37687755094048e-05	0.00250031218029283	TNFRSF10D	chr8	-	23135588	23164030	3538	protein_coding	tumor_necrosis_factor_receptor_superfamily_member_10d
ENSG00000114812	41.7283903793875	3.83109172238383	-3.40181156841818	1.38101476490846e-05	0.00250031218029283	VIPR1	chr3	+	42489299	42537573	7384	protein_coding	vasoactive_intestinal_peptide_receptor_1
ENSG00000182916	161.68714617142	36.4257054016265	-2.14618251807064	1.38199472610351e-05	0.00250031218029283	TCEAL7	chrX	+	103330196	103332326	1177	protein_coding	transcription_elongation_factor_A_(SII)-like_7
ENSG00000231025	256.611030164595	950.990079176366	1.88936012296641	1.44304740374571e-05	0.00259359289624533	RP11-175O19.4	chr10	+	96992450	96995959	3510	antisense	NA
ENSG00000188133	6.26234909708278	48.8883268283798	2.94082959759001	1.46562639893269e-05	0.00261008290117274	TMEM215	chr9	+	32783499	32787399	3581	protein_coding	transmembrane_protein_215
ENSG00000204252	32.3403141265172	1.91372407162397	-3.99052771282948	1.4713304541916e-05	0.00261008290117274	HLA-DOA	chr6	-	33004178	33009612	4012	protein_coding	major_histocompatibility_complex_class_II_DO_alpha
ENSG00000141524	149.169710872687	33.5497154668129	-2.14824495815025	1.52707770887124e-05	0.0026778876109232	TMC6	chr17	-	78110458	78132407	8669	protein_coding	transmembrane_channel_like_6
ENSG00000173868	119.962361769301	24.9217441682713	-2.26115006982961	1.52915724332523e-05	0.0026778876109232	PHOSPHO1	chr17	-	49223362	49230766	2375	protein_coding	phosphatase_orphan_1
ENSG00000148735	235.748638116275	57.5162945347442	-2.0327325747815	1.54338226134485e-05	0.00268558343934268	PLEKHS1	chr10	+	113751454	113783429	5402	protein_coding	pleckstrin_homology_domain_containing_S1
ENSG00000074370	422.467046604716	110.242757305299	-1.93689024427361	1.64749395467635e-05	0.00284860046505083	ATP2A3	chr17	-	3923870	3964464	6893	protein_coding	ATPase_Ca++_transporting_ubiquitous
ENSG00000101311	90.7550125264466	17.2524328275098	-2.38640785679579	1.68638079860297e-05	0.00289749918471916	FERMT1	chr20	-	6074845	6123544	5359	protein_coding	fermitin_family_member_1
ENSG00000187510	3.13302426015072	35.4670421106148	3.45129550040684	1.70380939544653e-05	0.00290354464723167	PLEKHG7	chr12	+	92721505	92772455	3998	protein_coding	pleckstrin_homology_and_RhoGEF_domain_containing_G7
ENSG00000131242	187.765136332366	44.0950111427902	-2.08697958134984	1.71492151780159e-05	0.00290354464723167	RAB11FIP4	chr17	+	31391624	31538217	15383	protein_coding	RAB11_family_interacting_protein_4_(class_II)
ENSG00000123094	1425.94809955749	394.965627927264	-1.85177639842431	1.72178422655123e-05	0.00290354464723167	RASSF8	chr12	+	25959029	26079892	7619	protein_coding	Ras_association_(RalGDS/AF-6)_domain_family_(N-terminal)_member_8
ENSG00000130766	3418.3065300041	964.411359013733	-1.82542041756984	1.79092994167794e-05	0.00300162055685275	SESN2	chr1	+	28259527	28282491	3453	protein_coding	sestrin_2
ENSG00000197181	7.30546340237715	51.7643161295551	2.80473287599182	1.83216147223422e-05	0.00305200117438821	PIWIL2	chr8	+	22275297	22357563	5751	protein_coding	piwi-like_RNA-mediated_gene_silencing_2
ENSG00000141750	396.389056624242	104.490779828815	-1.92221167364683	1.94730660701327e-05	0.00322414964830276	STAC2	chr17	-	39210536	39225872	3362	protein_coding	SH3_and_cysteine_rich_domain_2
ENSG00000139044	141.867873607271	32.5910521109654	-2.11756141272231	2.09320082808852e-05	0.00344482851943075	B4GALNT3	chr12	+	460364	563509	6357	protein_coding	beta-14-N-acetyl-galactosaminyl_transferase_3
ENSG00000108830	451.674395375896	120.78804925319	-1.90166044083668	2.24115120786855e-05	0.00362957720323992	RND2	chr17	+	43025241	43032036	4353	protein_coding	Rho_family_GTPase_2
ENSG00000130956	391.173458627347	1385.26434805753	1.82396736292546	2.243900676107e-05	0.00362957720323992	HABP4	chr9	+	96450201	96491336	4056	protein_coding	hyaluronan_binding_protein_4
ENSG00000186907	88.6687732882077	17.2524328275098	-2.35290194702743	2.24531844997089e-05	0.00362957720323992	RTN4RL2	chr11	+	57460549	57477534	2387	protein_coding	reticulon_4_receptor-like_2
ENSG00000112303	26.0815970380766	0.95504939043273	-4.59588562891462	2.29622991433868e-05	0.00369004147234226	VNN2	chr6	-	132743870	132763459	2633	protein_coding	vanin_2
ENSG00000107731	115.78988331575	24.9217441682713	-2.21012995353277	2.38598042650517e-05	0.00380659624186247	UNC5B	chr10	+	71212570	71302864	6841	protein_coding	unc-5_netrin_receptor_B
ENSG00000143507	365.095468638309	1289.39806355525	1.82001649620791	2.39662708591216e-05	0.00380659624186247	DUSP10	chr1	-	221701424	221742176	2914	protein_coding	dual_specificity_phosphatase_10
ENSG00000251169	4.17612784193977	38.3430319284947	3.16226150039408	2.41466979102479e-05	0.00381308462549169	AC005355.2	chr5	+	134506552	134509229	1107	lincRNA	NA
ENSG00000268894	8.34857906274709	57.5162945347442	2.76677939817254	2.58959063110891e-05	0.00406580611788876	PLCE1-AS1	chr10	-	94279277	94287478	2317	antisense	PLCE1_antisense_RNA_1
ENSG00000167619	257.65414976662	66.1442617635403	-1.95962978551034	2.63318266583378e-05	0.00411062384273789	TMEM145	chr19	+	42313325	42325062	2640	protein_coding	transmembrane_protein_145
ENSG00000188707	358.836751039703	95.8628135318761	-1.90284151752854	2.74267267891072e-05	0.0042572201656342	ZBED6CL	chr7	+	150329789	150332721	2933	protein_coding	ZBED6_C-terminal_like
ENSG00000248698	38.599031582655	162.96921625096	2.07457275815647	2.82249673258044e-05	0.00434253416923975	LINC01085	chr4	+	14111968	14140052	2342	lincRNA	long_intergenic_non-protein_coding_RNA_1085
ENSG00000171951	104.315567552608	22.0457529738525	-2.2356811522683	2.82942670714402e-05	0.00434253416923975	SCG2	chr2	-	223596940	223602503	2719	protein_coding	secretogranin_II
ENSG00000169918	30.2540750402918	1.91372407162397	-3.89469513610458	2.88486442935632e-05	0.00440288331539583	OTUD7A	chr15	-	31475398	31870789	14331	protein_coding	OTU_deubiquitinase_7A
ENSG00000118503	6874.16175494168	2019.89915133419	-1.76683431767983	3.0177495261288e-05	0.0045720919447055	TNFAIP3	chr6	+	137867188	137883312	5051	protein_coding	TNF_alpha_induced_protein_3
ENSG00000168389	804.248819527631	228.158291250454	-1.81701298402166	3.04577375474484e-05	0.0045720919447055	MFSD2A	chr1	+	39955112	39969968	4007	protein_coding	major_facilitator_superfamily_domain_containing_2A
ENSG00000196932	19.8228808407758	1.38777878078145e-17	-7.3191797190975	3.04594141050698e-05	0.0045720919447055	TMEM26	chr10	-	61406643	61453450	6907	protein_coding	transmembrane_protein_26
ENSG00000197696	575.80562759523	161.051890497774	-1.8372107783192	3.10868495375148e-05	0.00461499444108774	NMB	chr15	-	84655129	84658563	1022	protein_coding	neuromedin_B
ENSG00000149177	2338.67774704838	7936.76622785741	1.76280674789758	3.12241591373732e-05	0.00461499444108774	PTPRJ	chr11	+	47980558	48170841	9620	protein_coding	protein_tyrosine_phosphatase_receptor_type_J
ENSG00000113448	1638.74449738341	475.493307277828	-1.78481138014041	3.12520213624669e-05	0.00461499444108774	PDE4D	chr5	-	58969038	60522120	15979	protein_coding	phosphodiesterase_4D
ENSG00000161921	848.059842626868	242.53823415675	-1.80539688747462	3.22365971124356e-05	0.00473479352964854	CXCL16	chr17	-	4733526	4739922	2794	protein_coding	chemokine_(C-X-C_motif)_ligand_16
ENSG00000078401	74.0650985949673	279.926085603227	1.91648104622374	3.27361753201595e-05	0.00478245761268149	EDN1	chr6	+	12290363	12297194	2033	protein_coding	endothelin_1
ENSG00000074410	626.918487901824	177.349159358488	-1.82092068328638	3.33475474615172e-05	0.00484585983564462	CA12	chr15	-	63321378	63382161	7313	protein_coding	carbonic_anhydrase_XII
ENSG00000162511	208.627528427062	53.6816422915682	-1.95582153412807	3.45024308782603e-05	0.00498715295853542	LAPTM5	chr1	-	30732469	30757820	3274	protein_coding	lysosomal_protein_transmembrane_5
ENSG00000188613	406.820252617204	1396.76830219731	1.77933185827489	3.48886476618109e-05	0.00501643666038427	NANOS1	chr10	+	119029716	119033732	4017	protein_coding	nanos_homolog_1_(Drosophila)
ENSG00000261040	119.962361769301	432.353479072921	1.84859988454271	3.54018004116587e-05	0.00506356955730945	WFDC21P	chr17	-	60083566	60091885	1099	processed_transcript	WAP_four-disulfide_core_domain_21_pseudogene
ENSG00000196358	213.843126446907	55.5989684258246	-1.9409137847743	3.61856536372807e-05	0.00514872849852537	NTNG2	chr9	+	132161676	132244534	7845	protein_coding	netrin_G2
ENSG00000101220	2423.1704344119	718.035007628096	-1.75458413138807	3.86160795724529e-05	0.00546607605098364	C20orf27	chr20	-	3753508	3768387	2415	protein_coding	chromosome_20_open_reading_frame_27
ENSG00000100985	56.3320650026663	9.58311195618616	-2.53929051881404	3.90936671965409e-05	0.00550515409351702	MMP9	chr20	+	46008908	46016561	2336	protein_coding	matrix_metallopeptidase_9
ENSG00000184574	41.7283903793875	4.7897669802173	-3.08901317036951	4.10671899051831e-05	0.00575340800522922	LPAR5	chr12	-	6618835	6636447	3258	protein_coding	lysophosphatidic_acid_receptor_5
ENSG00000183248	557.029474827247	159.134564743152	-1.80665732190378	4.19387453962901e-05	0.00584553359939413	PRR36	chr19	-	7868719	7874379	4456	protein_coding	proline_rich_36
ENSG00000135069	4013.92781991181	1205.99439603136	-1.73468152546216	4.28303274645539e-05	0.00592914871060415	PSAT1	chr9	+	78297143	78330093	2188	protein_coding	phosphoserine_aminotransferase_1
ENSG00000279400	33.3834336847576	2.87241144957404	-3.48090796705625	4.29727092755819e-05	0.00592914871060415	CTD-2353F22.2	chr5	+	36667717	36669958	2242	TEC	NA
ENSG00000021645	15.6504045642915	79.56554349914	2.33713280030182	4.3542819487078e-05	0.0059703538035932	NRXN3	chr14	+	78170373	79868290	15535	protein_coding	neurexin_3
ENSG00000260466	59.4614238708107	10.5417781690097	-2.48130912775189	4.39671332312897e-05	0.0059703538035932	RP4-536B24.2	chr16	+	87836532	87837663	522	antisense	NA
ENSG00000196233	1433.24993673797	4756.8815726221	1.73064274707592	4.40463145101419e-05	0.0059703538035932	LCOR	chr10	+	96832260	96981043	11116	protein_coding	ligand_dependent_nuclear_receptor_corepressor
ENSG00000182492	124.134840220015	28.7563984173634	-2.10493580587921	4.43149112233355e-05	0.0059703538035932	BGN	chrX	+	153494939	153509554	2453	protein_coding	biglycan
ENSG00000090539	286.861498610537	78.6068805370724	-1.8658827252857	4.43640624521183e-05	0.0059703538035932	CHRD	chr3	+	184380073	184390736	6620	protein_coding	chordin
ENSG00000225383	262.86974777624	896.346296976922	1.76924920743336	4.5036193002625e-05	0.00603109684626819	SFTA1P	chr10	-	10784437	10794980	824	lincRNA	surfactant_associated_1_pseudogene
ENSG00000262919	880.396550150963	257.876839895474	-1.77095210717433	4.54029529390521e-05	0.00605055254313153	FAM58A	chrX	-	153587919	153600045	1730	protein_coding	family_with_sequence_similarity_58_member_A
ENSG00000149150	484.011102936844	138.043981331781	-1.80893277230384	4.60978961085184e-05	0.00611334186305152	SLC43A1	chr11	-	57484534	57515786	3532	protein_coding	solute_carrier_family_43_(amino_acid_system_L_transporter)_member_1
ENSG00000103089	55.2889453805988	9.58311195618616	-2.5123836887585	4.81313495919195e-05	0.00634928536043904	FA2H	chr16	-	74712955	74774831	3279	protein_coding	fatty_acid_2-hydroxylase
ENSG00000232112	793.817623551234	232.951605555661	-1.76820302066189	4.83418629880787e-05	0.00634928536043904	TMA7	chr3	+	48440257	48444208	1139	protein_coding	translation_machinery_associated_7_homolog
ENSG00000197444	51.1164668977022	7.66577762159152	-2.71673581986143	5.2857179278645e-05	0.00690911617566174	OGDHL	chr10	-	49734643	49762379	5724	protein_coding	oxoglutarate_dehydrogenase-like
ENSG00000161509	65.7201416109343	12.4591093339793	-2.38700309449003	5.31406914229665e-05	0.00691309785230486	GRIN2C	chr17	-	74842023	74861504	8574	protein_coding	glutamate_receptor_ionotropic_N-methyl_D-aspartate_2C
ENSG00000196126	58.4183042478376	10.5417781690097	-2.45582803409506	5.36018823509304e-05	0.00694004655898136	HLA-DRB1	chr6	-	32552990	32589848	1304	protein_coding	major_histocompatibility_complex_class_II_DR_beta_1
ENSG00000163219	135.609155946054	33.5497154668129	-2.01086211734715	5.56355592129452e-05	0.00714124140971931	ARHGAP25	chr2	+	68679601	68826833	5452	protein_coding	Rho_GTPase_activating_protein_25
ENSG00000143248	14.607285780626	74.772228662491	2.34636040860605	5.56786273388562e-05	0.00714124140971931	RGS5	chr1	-	163111121	163321791	6821	protein_coding	regulator_of_G-protein_signaling_5
ENSG00000114738	1213.15170171899	365.247079551001	-1.73145264908109	5.65033879602083e-05	0.00721315913871463	MAPKAPK3	chr3	+	50611520	50649297	3921	protein_coding	mitogen-activated_protein_kinase-activated_protein_kinase_3
ENSG00000102312	1602.23531148258	486.997261459886	-1.71782949291135	5.97382100882616e-05	0.00759064261116846	PORCN	chrX	+	48508962	48520814	3012	protein_coding	porcupine_homolog_(Drosophila)
ENSG00000172738	55.2889453805988	208.98503399383	1.91606124429206	6.07414685244294e-05	0.00768238971582817	TMEM217	chr6	-	37212180	37258155	2737	protein_coding	transmembrane_protein_217
ENSG00000054179	101.186208703772	23.0044167638096	-2.13072921921912	6.19584415035911e-05	0.00780019660569865	ENTPD2	chr9	-	137048098	137054045	2633	protein_coding	ectonucleoside_triphosphate_diphosphohydrolase_2
ENSG00000163121	16.6935234857108	80.5242064587439	2.26198865128111	6.24170318492773e-05	0.00782188483068993	NEURL3	chr2	-	96497643	96508109	2497	protein_coding	neuralized_E3_ubiquitin_protein_ligase_3
ENSG00000163362	489.226700929931	142.837295763347	-1.77519216199003	6.30641100787339e-05	0.00786688777735586	C1orf106	chr1	+	200891048	200915735	5413	protein_coding	chromosome_1_open_reading_frame_106
ENSG00000166224	5549.39986673135	1720.79634376849	-1.68917932176705	6.45607639290329e-05	0.00797953887977085	SGPL1	chr10	+	70815961	70881173	7486	protein_coding	sphingosine-1-phosphate_lyase_1
ENSG00000113763	93.884371382052	21.0870891164932	-2.14763077995716	6.50671189710493e-05	0.00797953887977085	UNC5A	chr5	+	176810477	176880895	4356	protein_coding	unc-5_netrin_receptor_A
ENSG00000160161	116.833002929412	27.7977349147475	-2.06625811058466	6.51558119200168e-05	0.00797953887977085	CILP2	chr19	+	19538248	19546659	4360	protein_coding	cartilage_intermediate_layer_protein_2
ENSG00000105583	401.604654620858	115.994734744893	-1.79055669498807	6.52773540758799e-05	0.00797953887977085	WDR83OS	chr19	-	12668071	12671356	2656	protein_coding	WD_repeat_domain_83_opposite_strand
ENSG00000187486	57.3751846251021	10.5417781690097	-2.42988878545984	6.54276038313508e-05	0.00797953887977085	KCNJ11	chr11	-	17385859	17389331	3204	protein_coding	potassium_channel_inwardly_rectifying_subfamily_J_member_11
ENSG00000142552	730.187328091481	219.530325492471	-1.73324272223398	6.74094607773535e-05	0.00818470692878453	RCN3	chr19	+	49527618	49546962	2093	protein_coding	reticulocalbin_3
ENSG00000269416	305.637651427518	1006.59252421438	1.71919719271385	6.88124950728407e-05	0.00831809094201299	LINC01224	chr19	-	23399233	23416075	3296	lincRNA	long_intergenic_non-protein_coding_RNA_1224
ENSG00000100294	820.938733089546	248.290211311897	-1.7247146763334	6.94933121842887e-05	0.00836338235930653	MCAT	chr22	-	43132206	43143394	2388	protein_coding	malonyl-CoA-acyl_carrier_protein_transacylase
ENSG00000182040	39.642151177918	4.7897669802173	-3.01523916701119	7.02462030895964e-05	0.00841691237809072	USH1G	chr17	-	74916084	74923256	3558	protein_coding	Usher_syndrome_1G_(autosomal_recessive)
ENSG00000270504	99.0999694701212	344.156496812452	1.79488165333891	7.14346628537139e-05	0.00852193691921664	RP11-420L9.5	chr6	+	3751111	3753871	2761	antisense	NA
ENSG00000110799	35.4696728253447	141.878632878075	1.9963793922901	7.17896571880713e-05	0.00852705062922138	VWF	chr12	-	5948874	6124770	10391	protein_coding	von_Willebrand_factor
ENSG00000187260	158.55778734821	41.2190215974849	-1.94024361952381	7.25208094465403e-05	0.00857660603147201	WDR86	chr7	-	151375909	151410727	4044	protein_coding	WD_repeat_domain_86
ENSG00000159339	45.9008688149604	6.70710905490333	-2.75120359887931	7.36758465269433e-05	0.00867564849685157	PADI4	chr1	+	17308195	17364004	2971	protein_coding	peptidyl_arginine_deiminase_type_IV
ENSG00000168062	148.126591263716	38.3430319284947	-1.94615306165396	7.46334656900806e-05	0.00875069377333611	BATF2	chr11	-	64987943	64997045	2844	protein_coding	basic_leucine_zipper_transcription_factor_ATF-like_2
ENSG00000159200	1370.66276090481	4376.29242334379	1.67475015470559	7.54195475073389e-05	0.00878123000231567	RCAN1	chr21	-	34513142	34615142	6990	protein_coding	regulator_of_calcineurin_1
ENSG00000172967	1.38777878078145e-17	18.2110970515596	7.19816623086163	7.55367711316001e-05	0.00878123000231567	XKR3	chr22	-	16783412	16821699	1690	protein_coding	X-linked_Kx_blood_group_related_3
ENSG00000113739	50986.6463927178	16065.2684862918	-1.66616626283327	7.60127559634286e-05	0.00879432160883463	STC2	chr5	-	173314713	173329503	6128	protein_coding	stanniocalcin_2
ENSG00000141497	35.4696728253447	3.83109172238383	-3.16810587744745	7.62932106333983e-05	0.00879432160883463	ZMYND15	chr17	+	4740015	4746119	3303	protein_coding	zinc_finger_MYND-type_containing_15
ENSG00000158473	73.0219789724589	15.3351039808371	-2.24185858405891	7.6702787119043e-05	0.00880438420716443	CD1D	chr1	+	158179947	158184896	2253	protein_coding	CD1d_molecule
ENSG00000159479	1184.98747259201	366.20574240233	-1.69378756706601	8.04400062695526e-05	0.00919473025639291	MED8	chr1	-	43383917	43389808	2704	protein_coding	mediator_complex_subunit_8
ENSG00000116544	41.7283903793875	5.74843905926083	-2.83209748499161	8.24462174689735e-05	0.00935404164388956	DLGAP3	chr1	-	34865436	34929585	3977	protein_coding	discs_large_(Drosophila)_homolog-associated_protein_3
ENSG00000110002	49.0302276609675	7.66577762159152	-2.65676445693144	8.25185415343674e-05	0.00935404164388956	VWA5A	chr11	+	124115362	124147721	6403	protein_coding	von_Willebrand_factor_A_domain_containing_5A
ENSG00000129946	579.978105987935	175.431833614711	-1.72433435851797	8.29911894522801e-05	0.00936874506052413	SHC2	chr19	-	416583	460996	4131	protein_coding	SHC_(Src_homology_2_domain_containing)_transforming_protein_2
ENSG00000183578	207.584408822923	57.5162945347442	-1.849281871192	8.39714738178542e-05	0.00944039791452658	TNFAIP8L3	chr15	-	51056598	51105276	2262	protein_coding	TNF_alpha_induced_protein_8_like_3
ENSG00000100271	190.894495148277	51.7643161295551	-1.88008877260024	8.47771748519613e-05	0.0094919165564784	TTLL1	chr22	-	43039644	43089428	1749	protein_coding	tubulin_tyrosine_ligase_like_1
ENSG00000149100	3516.35977212593	1110.12811151126	-1.66323947385096	8.531458290756e-05	0.00951309832837401	EIF3M	chr11	+	32583798	32606262	7428	protein_coding	eukaryotic_translation_initiation_factor_3_subunit_M
ENSG00000230873	17.7366425185036	81.4828694159614	2.19220349280143	8.74297899648012e-05	0.00969925709620216	STMND1	chr6	+	17102258	17131372	2882	protein_coding	stathmin_domain_containing_1
ENSG00000109079	3879.36539189461	1228.04364146941	-1.6593531599684	8.7694150692263e-05	0.00969925709620216	TNFAIP1	chr17	+	28335602	28347009	3889	protein_coding	TNF_alpha_induced_protein_1
ENSG00000105696	307.723890628937	89.1521729960896	-1.78578738350314	8.84410327865364e-05	0.00972015015836601	TMEM59L	chr19	+	18607430	18621039	2626	protein_coding	transmembrane_protein_59_like
ENSG00000114529	327.543163038268	1056.44299217438	1.68909915972506	8.89234160101891e-05	0.00972015015836601	C3orf52	chr3	+	112086335	112131004	6021	protein_coding	chromosome_3_open_reading_frame_52
ENSG00000165716	225.317442085891	63.268272729742	-1.83025713200019	8.89504571760132e-05	0.00972015015836601	FAM69B	chr9	+	136712570	136724050	2704	protein_coding	family_with_sequence_similarity_69_member_B
ENSG00000115008	1561.55364719279	488.91458715668	-1.67506112807339	8.96522081333384e-05	0.00975780348205048	IL1A	chr2	-	112773915	112784590	2124	protein_coding	interleukin_1_alpha
ENSG00000182379	855.361679809835	264.587479898274	-1.69229462449884	9.06667120816848e-05	0.00982906312444265	NXPH4	chr12	+	57216795	57226449	2150	protein_coding	neurexophilin_4
ENSG00000132846	767.739633609523	235.827594137253	-1.70232746716044	9.11158541809679e-05	0.00983871154296388	ZBED3	chr5	-	77072072	77087323	6514	protein_coding	zinc_finger_BED-type_containing_3
ENSG00000102445	34.4265532513854	136.126655555368	1.97964207922423	9.23931361489546e-05	0.00993735467107595	KIAA0226L	chr13	-	46342000	46438190	6105	protein_coding	KIAA0226-like
ENSG00000008516	243.050475334962	69.0202507611229	-1.81420343546278	9.33475277364616e-05	0.0100006318048329	MMP25	chr16	+	3046681	3060726	4126	protein_coding	matrix_metallopeptidase_25
ENSG00000204767	247.222953744755	797.604023857836	1.68938456612987	9.64954761893047e-05	0.0102255521206988	FAM196B	chr5	-	169864264	169980740	2999	protein_coding	family_with_sequence_similarity_196_member_B
ENSG00000162892	308.767010229614	90.1108359348312	-1.77525905622755	9.68049330572271e-05	0.0102255521206988	IL24	chr1	+	206897443	206904139	1979	protein_coding	interleukin_24
ENSG00000116032	65.7201416109343	13.4177744443831	-2.2811106744953	9.69354746599967e-05	0.0102255521206988	GRIN3B	chr19	+	1000419	1009732	3281	protein_coding	glutamate_receptor_ionotropic_N-methyl-D-aspartate_3B
ENSG00000133740	166.902744208081	45.053674300604	-1.88623423819266	9.69441780175334e-05	0.0102255521206988	E2F5	chr8	+	85177225	85217158	5928	protein_coding	E2F_transcription_factor_5_p130-binding
ENSG00000259673	27.1247165117866	110.242757305299	2.01824641395558	9.81685218846593e-05	0.0103148686514116	IQCH-AS1	chr15	-	67403619	67521844	6732	lincRNA	IQCH_antisense_RNA_1
ENSG00000060491	1425.94809955749	4461.61341650722	1.6455628467379	9.88872922685543e-05	0.0103297834240559	OGFR	chr20	+	62804835	62814000	4702	protein_coding	opioid_growth_factor_receptor
ENSG00000134339	348.405555040847	103.532116912091	-1.74940381546264	9.90667029211405e-05	0.0103297834240559	SAA2	chr11	-	18239223	18248643	2227	protein_coding	serum_amyloid_A2
ENSG00000124006	3051.12843184385	973.997987468752	-1.64721945389413	0.000100404936854381	0.0104106885332485	OBSL1	chr2	-	219550729	219571859	9611	protein_coding	obscurin-like_1
ENSG00000135439	982.622270703944	307.727308396342	-1.67456088713047	0.000100604772238282	0.0104106885332485	AGAP2	chr12	-	57723761	57742157	6728	protein_coding	ArfGAP_with_GTPase_domain_ankyrin_repeat_and_PH_domain_2
ENSG00000260118	4.17612784193977	33.5497154668129	2.97028532204198	0.000102431386830319	0.0105597096483679	RP6-201G10.2	chrX	-	68013470	68014901	1432	lincRNA	NA
ENSG00000197587	58.4183042478376	11.500443931304	-2.33170500259808	0.000104403286799946	0.010722531549202	DMBX1	chr1	+	46506996	46514226	2896	protein_coding	diencephalon/mesencephalon_homeobox_1
ENSG00000212724	37.5559119917218	143.795958648118	1.93354691261629	0.000105188535694387	0.0107627176278463	KRTAP2-3	chr17	-	41059240	41060114	875	protein_coding	keratin_associated_protein_2-3
ENSG00000111331	3944.03880691066	1267.34881811858	-1.63775834840214	0.000107006839569682	0.0109079098888214	OAS3	chr12	+	112938352	112973249	8251	protein_coding	2'-5'-oligoadenylate_synthetase_3
ENSG00000153904	1913.08495143138	5938.91285991205	1.63423764932946	0.000107803358780155	0.010948252633885	DDAH1	chr1	-	85318481	85578363	4572	protein_coding	dimethylarginine_dimethylaminohydrolase_1
ENSG00000128268	21.9091194139601	0.95504939043273	-4.34565602063219	0.000109595668558131	0.0110890521086651	MGAT3	chr22	+	39457344	39492194	5457	protein_coding	mannosyl_(beta-14-)-glycoprotein_beta-14-N-acetylglucosaminyltransferase
ENSG00000225950	61.5476631172558	12.4591093339793	-2.29255173513303	0.00011031487105387	0.0111206345473088	NTF4	chr19	-	49055793	49065076	2734	protein_coding	neurotrophin_4
ENSG00000169885	30.2540750402918	2.87241144957404	-3.33944516255106	0.000111734307878314	0.0111953903693945	CALML6	chr1	+	1914827	1917296	2321	protein_coding	calmodulin_like_6
ENSG00000157833	221.144963672424	63.268272729742	-1.80330516404152	0.000111876041247655	0.0111953903693945	GAREM2	chr2	+	26173091	26189663	5939	protein_coding	GRB2_associated_regulator_of_MAPK1_subtype_2
ENSG00000187792	536.167082861147	164.886542002756	-1.70041266418769	0.000112365923363684	0.0112033746728923	ZNF70	chr22	-	23738678	23751092	6924	protein_coding	zinc_finger_protein_70
ENSG00000111912	4159.9645634961	1345.0005085675	-1.62886891258443	0.00011566456332967	0.0114903280203755	NCOA7	chr6	+	125781161	125932030	7820	protein_coding	nuclear_receptor_coactivator_7
ENSG00000159167	2788.26229338587	898.26362266826	-1.63401208852552	0.000116372561601058	0.0115072329549442	STC1	chr8	-	23841915	23854807	4149	protein_coding	stanniocalcin_1
ENSG00000267405	2.0899293943547	25.8804077939234	3.5561446554893	0.000116677167118839	0.0115072329549442	CTC-296K1.4	chr17	-	44794747	44797783	587	lincRNA	NA
ENSG00000164638	673.858869809308	210.902359722324	-1.67525310702321	0.000121144477067835	0.0118898685468304	SLC29A4	chr7	+	5274369	5306870	5811	protein_coding	solute_carrier_family_29_(equilibrative_nucleoside_transporter)_member_4
ENSG00000157514	866.835995382942	274.174108466289	-1.66019332266912	0.000121427333524862	0.0118898685468304	TSC22D3	chrX	-	107713221	107777342	4766	protein_coding	TSC22_domain_family_member_3
ENSG00000154548	136.652275556606	36.4257054016265	-1.90368510287899	0.000122851541561426	0.0119861441765264	SRSF12	chr6	-	89095959	89118081	4548	protein_coding	serine/arginine-rich_splicing_factor_12
ENSG00000249279	46.9439884288458	169.679856376459	1.85117143776866	0.00012328806009019	0.0119861441765264	CTC-436P18.3	chr5	-	61201309	61264929	1036	lincRNA	NA
ENSG00000076826	111.617404859211	27.7977349147475	-2.00044216240153	0.000124243464731918	0.0120361957908201	CAMSAP3	chr19	+	7595902	7618304	4845	protein_coding	calmodulin_regulated_spectrin_associated_protein_family_member_3
ENSG00000007402	89.7118929074444	21.0870891164932	-2.08213158226989	0.000125296339927336	0.0120953028638689	CACNA2D2	chr3	-	50362799	50504244	6322	protein_coding	calcium_channel_voltage-dependent_alpha_2/delta_subunit_2
ENSG00000198380	3115.80184686096	9527.18788687578	1.61241023647852	0.000129126641092012	0.0124211644647629	GFPT1	chr2	-	69319769	69387254	8866	protein_coding	glutamine--fructose-6-phosphate_transaminase_1
ENSG00000090006	6038.6229577326	1972.92467194259	-1.61381884384018	0.000129741540423902	0.0124365233082125	LTBP4	chr19	+	40592883	40629818	8108	protein_coding	latent_transforming_growth_factor_beta_binding_protein_4
ENSG00000120333	831.369929065551	264.587479898274	-1.65125651690289	0.000132094936569925	0.0126178376648734	MRPS14	chr1	-	175010789	175023425	2594	protein_coding	mitochondrial_ribosomal_protein_S14
ENSG00000138207	60.5045434939666	12.4591093339793	-2.26794005363919	0.000132742811178669	0.0126355430612894	RBP4	chr10	-	93591687	93601744	1449	protein_coding	retinol_binding_protein_4
ENSG00000074416	1035.82137017189	3174.12921627424	1.61547506133603	0.000134353179238864	0.0127444253598143	MGLL	chr3	-	127689062	127823250	10102	protein_coding	monoglyceride_lipase
ENSG00000143786	70.9357397269434	241.579571297171	1.76621566193369	0.000136275101844037	0.0127808310308912	CNIH3	chr1	+	224434660	224740549	6386	protein_coding	cornichon_family_AMPA_receptor_auxiliary_protein_3
ENSG00000196922	1066.07183849591	342.239171108006	-1.63885100925254	0.000136308418887763	0.0127808310308912	ZNF252P	chr8	-	144973589	145002895	9148	unitary_pseudogene	zinc_finger_protein_252_pseudogene
ENSG00000159784	750.006600448532	238.703582717744	-1.65114079283323	0.000136310378678642	0.0127808310308912	FAM131B	chr7	-	143353400	143362770	6430	protein_coding	family_with_sequence_similarity_131_member_B
ENSG00000274180	1731.58214153016	560.81430074873	-1.62626667664415	0.000136608318789862	0.0127808310308912	NATD1	chr17	-	21238870	21253410	4931	protein_coding	N-acetyltransferase_domain_containing_1
ENSG00000126259	40.6852707769831	5.74843905926083	-2.79568199760712	0.000137515185580609	0.0128217657163026	KIRREL2	chr19	+	35855861	35867109	3382	protein_coding	kin_of_IRRE_like_2_(Drosophila)
ENSG00000104899	821.981852687153	262.670154183643	-1.64536230290672	0.000138340538080256	0.0128548474823623	AMH	chr19	+	2249309	2252073	2587	protein_coding	anti-Mullerian_hormone
ENSG00000185924	115.78988331575	30.6737253224854	-1.91191892082624	0.000141162777573419	0.0130726302390788	RTN4RL1	chr17	-	1934677	2025345	3625	protein_coding	reticulon_4_receptor-like_1
ENSG00000248890	93.884371382052	23.0044167638096	-2.02280779522455	0.000147105176559962	0.0135769132379784	HHIP-AS1	chr4	-	144642922	144661357	1557	antisense	HHIP_antisense_RNA_1
ENSG00000091972	481.924863739565	151.465261709295	-1.66896223161099	0.000149843656744662	0.013783093800025	CD200	chr3	+	112332347	112362812	2991	protein_coding	CD200_molecule
ENSG00000006042	100.143089087058	24.9217441682713	-2.00091944784	0.000150460729185836	0.0137934116128452	TMEM98	chr17	+	32927910	32945106	5187	protein_coding	transmembrane_protein_98
ENSG00000168890	376.569784234466	115.994734744893	-1.6977269035271	0.000151337966459904	0.013827431122803	TMEM150A	chr2	-	85598548	85603196	3094	protein_coding	transmembrane_protein_150A
ENSG00000132000	185.678897121393	53.6816422915682	-1.78780544973967	0.000155859114580843	0.0141930505041135	PODNL1	chr19	-	13931187	13953392	4168	protein_coding	podocan-like_1
ENSG00000146674	1068.15807769065	3234.52497548264	1.59832213720512	0.00015671287893099	0.0142233858455672	IGFBP3	chr7	-	45912245	45921874	4571	protein_coding	insulin_like_growth_factor_binding_protein_3
ENSG00000082497	345.276196240889	1066.02962062773	1.62609177430032	0.000158077005110465	0.014281243039831	SERTAD4	chr1	+	210232799	210246631	5467	protein_coding	SERTA_domain_containing_4
ENSG00000117758	1141.17644950485	3451.1827783555	1.59646934232899	0.000158395865187921	0.014281243039831	STX12	chr1	+	27773183	27824452	3846	protein_coding	syntaxin_12
ENSG00000143434	957.587400365321	310.603296958175	-1.62391767747178	0.000159899175876062	0.0143277449236503	SEMA6C	chr1	-	151131685	151146664	5809	protein_coding	sema_domain_transmembrane_domain_(TM)_and_cytoplasmic_domain_(semaphorin)_6C
ENSG00000198400	36.5127924057214	4.7897669802173	-2.89698300731833	0.000159960547666948	0.0143277449236503	NTRK1	chr1	+	156815640	156881850	4356	protein_coding	neurotrophic_tyrosine_kinase_receptor_type_1
ENSG00000118473	20.8660001014353	87.2348471131019	2.0575105799503	0.000163398548448837	0.0145321626094263	SGIP1	chr1	+	66533383	66748299	10477	protein_coding	SH3-domain_GRB2-like_(endophilin)_interacting_protein_1
ENSG00000115457	1243.40217004017	406.469582129928	-1.61275891939044	0.000163546624401891	0.0145321626094263	IGFBP2	chr2	+	216632828	216664436	4767	protein_coding	insulin_like_growth_factor_binding_protein_2
ENSG00000205403	20.8660001014353	0.95504939043273	-4.27567556132923	0.000164370520381886	0.0145321626094263	CFI	chr4	-	109740694	109802179	3875	protein_coding	complement_factor_I
ENSG00000124493	20.8660001014353	0.95504939043273	-4.27567556132923	0.000164370520381886	0.0145321626094263	GRM4	chr6	-	34018645	34155622	16300	protein_coding	glutamate_receptor_metabotropic_4
ENSG00000246763	373.440425435674	1145.59863678508	1.61684483894268	0.00016563195821889	0.0145577877633676	RGMB-AS1	chr5	-	98769618	98773469	2344	antisense	RGMB_antisense_RNA_1
ENSG00000115468	168.988983422069	47.9296637108874	-1.81511477717997	0.000165726124470417	0.0145577877633676	EFHD1	chr2	+	232606057	232682781	3052	protein_coding	EF-hand_domain_family_member_D1
ENSG00000186648	92.8412517637497	23.0044167638096	-2.00670966513797	0.000166732031476302	0.0145704330162489	LRRC16B	chr14	+	24052000	24069728	6665	protein_coding	leucine_rich_repeat_containing_16B
ENSG00000118514	2.0899293943547	24.9217441682713	3.50196328982695	0.000167283195825582	0.0145704330162489	ALDH8A1	chr6	-	134917390	134950122	2868	protein_coding	aldehyde_dehydrogenase_8_family_member_A1
ENSG00000183196	205.49816961447	60.392283655237	-1.76447739643787	0.000167470111171791	0.0145704330162489	CHST6	chr16	-	75472052	75495384	8469	protein_coding	carbohydrate_(N-acetylglucosamine_6-O)_sulfotransferase_6
ENSG00000088756	23.9953581630021	95.8628135318761	1.99287286254926	0.000168125724319904	0.01458103702443	ARHGAP28	chr18	+	6729718	6915716	11910	protein_coding	Rho_GTPase_activating_protein_28
ENSG00000100626	441.243199386954	139.002644219155	-1.66552660694827	0.00017196773836315	0.0147261530028875	GALNT16	chr14	+	69259277	69357033	10802	protein_coding	polypeptide_N-acetylgalactosaminyltransferase_16
ENSG00000151012	2396.04932488785	793.769372473893	-1.59370556379288	0.000172189809585164	0.0147261530028875	SLC7A11	chr4	-	138164097	138242349	9645	protein_coding	solute_carrier_family_7_(anionic_amino_acid_transporter_light_chain_xc-_system)_member_11
ENSG00000069956	2345.97958422796	7024.1191998931	1.58207865127312	0.00017231400969155	0.0147261530028875	MAPK6	chr15	+	51952106	52067372	6388	protein_coding	mitogen-activated_protein_kinase_6
ENSG00000103227	49.0302276609675	9.58311195618616	-2.33946713419269	0.000172494196746733	0.0147261530028875	LMF1	chr16	-	853634	981318	8233	protein_coding	lipase_maturation_factor_1
ENSG00000253661	8.34857906274709	48.8883268283798	2.53286562219016	0.000172494196746733	0.0147261530028875	ZFHX4-AS1	chr8	-	76491200	76683278	2251	antisense	ZFHX4_antisense_RNA_1
ENSG00000223764	67.8063808576301	15.3351039808371	-2.13513285495439	0.000173131459243341	0.0147282910468967	RP11-54O7.3	chr1	-	916865	921016	4152	lincRNA	NA
ENSG00000185305	736.446045677996	238.703582717744	-1.62482162849618	0.000174067020870663	0.0147282910468967	ARL15	chr5	-	53883945	54310582	3797	protein_coding	ADP_ribosylation_factor_like_GTPase_15
ENSG00000172795	2768.44302104172	8278.05020049857	1.58017533772504	0.000174136608519625	0.0147282910468967	DCP2	chr5	+	112976702	113020970	9951	protein_coding	decapping_mRNA_2
ENSG00000185015	140.824753997411	39.3016951666565	-1.83777488074915	0.000177304555728504	0.0148924649921327	CA13	chr8	+	85220587	85284073	5528	protein_coding	carbonic_anhydrase_XIII
ENSG00000108984	188.808255937742	55.5989684258246	-1.76139122576447	0.000178174014902843	0.0148924649921327	MAP2K6	chr17	+	69414698	69543331	6125	protein_coding	mitogen-activated_protein_kinase_kinase_6
ENSG00000188763	167.945863815122	47.9296637108874	-1.80618827001486	0.000178227220438968	0.0148924649921327	FZD9	chr7	+	73433783	73436120	2338	protein_coding	frizzled_class_receptor_9
ENSG00000026297	174.204581455438	49.8469899370385	-1.80249784365688	0.00017825821049187	0.0148924649921327	RNASET2	chr6	-	166929504	166957191	7643	protein_coding	ribonuclease_T2
ENSG00000165244	1753.4876530702	5227.58502928245	1.57585299334002	0.000185055245685398	0.0154131837099981	ZNF367	chr9	-	96385941	96418329	3646	protein_coding	zinc_finger_protein_367
ENSG00000177679	357.793631439885	112.160083122341	-1.67240721617522	0.000186426082550809	0.0154801645872509	SRRM3	chr7	+	76201900	76287288	6873	protein_coding	serine/arginine_repetitive_matrix_3
ENSG00000162706	441.243199386954	139.961307105989	-1.65562000805502	0.000187419717285385	0.0155155128985438	CADM3	chr1	+	159171609	159203313	3847	protein_coding	cell_adhesion_molecule_3
ENSG00000144485	847.016723029296	277.050097035105	-1.6117819088341	0.000188737962221454	0.0155568014251324	HES6	chr2	-	238238267	238240662	2037	protein_coding	hes_family_bHLH_transcription_factor_6
ENSG00000173175	91.7981321452149	23.0044167638096	-1.99042987719118	0.000189057362024377	0.0155568014251324	ADCY5	chr3	-	123282296	123449758	8873	protein_coding	adenylate_cyclase_5
ENSG00000130475	163.77338538638	46.9710005840982	-1.79898928851709	0.000191899617791989	0.0157035896981995	FCHO1	chr19	+	17747718	17788568	5694	protein_coding	FCH_domain_only_1
ENSG00000060656	1280.95447554182	424.684176276747	-1.59245756841909	0.000191990883970813	0.0157035896981995	PTPRU	chr1	+	29236516	29326813	6682	protein_coding	protein_tyrosine_phosphatase_receptor_type_U
ENSG00000134245	75.1082182172949	246.37288559395	1.71222450160236	0.000195474958301792	0.0159408369726766	WNT2B	chr1	+	112466541	112530165	12561	protein_coding	wingless-type_MMTV_integration_site_family_member_2B
ENSG00000116985	415.16520941082	132.292003995575	-1.64898196218148	0.000200697484591077	0.0163180195879275	BMP8B	chr1	-	39757182	39788861	5143	protein_coding	bone_morphogenetic_protein_8b
ENSG00000118515	527.822126074172	1582.74889411178	1.58409418920584	0.000201297422695982	0.0163182323164141	SGK1	chr6	-	134169246	134318112	9992	protein_coding	serum/glucocorticoid_regulated_kinase_1
ENSG00000116017	579.978105987935	1735.1762864406	1.58081695984953	0.000203314780691745	0.0164024701525071	ARID3A	chr19	+	925781	975934	7210	protein_coding	AT-rich_interaction_domain_3A
ENSG00000145012	3152.31103275766	9310.53008402019	1.56241780311181	0.000203537368926385	0.0164024701525071	LPP	chr3	+	188153284	188890671	25535	protein_coding	LIM_domain_containing_preferred_translocation_partner_in_lipoma
ENSG00000243232	44.8577492028085	7.66577762159152	-2.52878131806605	0.000204856244224763	0.0164601992234597	PCDHAC2	chr5	+	140966235	141012344	6318	protein_coding	protocadherin_alpha_subfamily_C_2
ENSG00000151136	190.894495148277	587.656860474069	1.62159727631619	0.000205936236343163	0.0164984517321375	BTBD11	chr12	+	107318413	107659642	7924	protein_coding	BTB_(POZ)_domain_containing_11
ENSG00000145335	69.8926201039621	16.2937684772612	-2.09199776880532	0.000206725171092844	0.016513230845279	SNCA	chr4	-	89724099	89838315	4014	protein_coding	synuclein_alpha
ENSG00000108813	620.659770313706	202.274393938548	-1.61685563210943	0.000207638366462764	0.0165378207970736	DLX4	chr17	+	49968970	49974959	3644	protein_coding	distal-less_homeobox_4
ENSG00000213088	47.9871080442463	9.58311195618616	-2.30851992621551	0.000214400666297697	0.0170267784958918	ACKR1	chr1	+	159203307	159206500	2106	protein_coding	atypical_chemokine_receptor_1_(Duffy_blood_group)
ENSG00000154359	298.335814221838	92.9868247406591	-1.6804351854842	0.000215862097353609	0.0170931496742123	LONRF1	chr8	-	12721894	12756073	5685	protein_coding	LON_peptidase_N-terminal_domain_and_ring_finger_1
ENSG00000081923	4563.65184754575	13386.7644987942	1.55252216504524	0.000220239530625626	0.017346377414659	ATP8B1	chr18	-	57646426	57803101	6652	protein_coding	ATPase_aminophospholipid_transporter_class_I_type_8B_member_1
ENSG00000181458	171.075222635686	49.8469899370385	-1.77636446226931	0.00022032991554913	0.017346377414659	TMEM45A	chr3	+	100492619	100577444	6005	protein_coding	transmembrane_protein_45A
ENSG00000092096	1870.31704794929	629.838025743286	-1.5700296602977	0.000221284376982927	0.0173714594678063	SLC22A17	chr14	-	23346306	23352912	4278	protein_coding	solute_carrier_family_22_member_17
ENSG00000173083	2563.99158001689	868.545074451358	-1.56157395403736	0.000224298490999693	0.0175576231393141	HPSE	chr4	-	83292461	83335153	4721	protein_coding	heparanase
ENSG00000058091	487.140461732715	1447.57743298021	1.57099958187255	0.000228002610356472	0.0177791014639176	CDK14	chr7	+	90466424	91210590	6841	protein_coding	cyclin-dependent_kinase_14
ENSG00000105409	440.200079788014	141.878632878075	-1.63259488476073	0.000228429467177974	0.0177791014639176	ATP1A3	chr19	-	41966582	41997497	5122	protein_coding	ATPase_Na+/K+_transporting_alpha_3_polypeptide
ENSG00000149809	910.64701847891	302.933994125473	-1.58746945036883	0.000229753389635952	0.0178313433280244	TM7SF2	chr11	+	65111845	65116384	3408	protein_coding	transmembrane_7_superfamily_member_2
ENSG00000172350	267.042226183344	83.4001953235311	-1.67738154382054	0.000232242417745058	0.0179563555252427	ABCG4	chr11	+	119149012	119162653	6271	protein_coding	ATP_binding_cassette_subfamily_G_member_4
ENSG00000117362	4111.98106203272	1402.52027926716	-1.55172251751653	0.00023267871649533	0.0179563555252427	APH1A	chr1	-	150265399	150269580	3473	protein_coding	aph-1_homolog_A_gamma_secretase_subunit
ENSG00000163734	552.856996434173	181.183810842786	-1.60874706710964	0.000233690401925656	0.0179836284231183	CXCL3	chr4	-	74036589	74038807	2219	protein_coding	chemokine_(C-X-C_motif)_ligand_3
ENSG00000114631	60.5045434939666	13.4177744443831	-2.16204763364445	0.000236256380985429	0.0181077757783894	PODXL2	chr3	+	127629181	127672809	2186	protein_coding	podocalyxin-like_2
ENSG00000128567	2907.17792745048	8488.95602628784	1.5459294001544	0.000236629303886856	0.0181077757783894	PODXL	chr7	-	131500262	131558217	6874	protein_coding	podocalyxin-like
ENSG00000247315	958.630519962775	2811.75466101845	1.55230728849652	0.000239907199704223	0.0182494938017003	ZCCHC3	chr20	+	296968	300321	3354	protein_coding	zinc_finger_CCHC_domain_containing_3
ENSG00000213420	342.146837440784	109.284094395257	-1.64534995615206	0.000241079012890293	0.0182494938017003	GPC2	chr7	-	100169606	100177372	3828	protein_coding	glypican_2
ENSG00000167617	99.0999694701212	25.8804077939234	-1.93165010558207	0.00024134606753567	0.0182494938017003	CDC42EP5	chr19	-	54465026	54473264	903	protein_coding	CDC42_effector_protein_(Rho_GTPase_binding)_5
ENSG00000237523	242.007355732415	728.580298937349	1.58956840812227	0.000241602645647348	0.0182494938017003	LINC00857	chr10	+	80207710	80219657	2171	lincRNA	long_intergenic_non-protein_coding_RNA_857
ENSG00000136244	1135.96085151822	382.503010869859	-1.57004009524366	0.000241999859909201	0.0182494938017003	IL6	chr7	+	22725884	22732002	2069	protein_coding	interleukin_6
ENSG00000164124	68.8495004808519	16.2937684772612	-2.07034168863541	0.00024248933892226	0.0182494938017003	TMEM144	chr4	+	158201604	158255411	9243	protein_coding	transmembrane_protein_144
ENSG00000261534	43.814629592637	151.465261709295	1.78673648079581	0.000243500205160566	0.0182752255625866	RP11-244O19.1	chr9	-	121815674	121819452	3779	sense_overlapping	NA
ENSG00000157734	78.2375770831056	19.16976116576	-2.02163415916645	0.000244362020459505	0.0182896603751595	SNX22	chr15	+	64151715	64157481	5767	protein_coding	sorting_nexin_22
ENSG00000166825	2404.39428166449	819.653269314436	-1.55243471139088	0.000245169021050365	0.0182999248253413	ANPEP	chr15	-	89784889	89815401	4871	protein_coding	alanyl_(membrane)_aminopeptidase
ENSG00000155846	144.997232436066	445.774758962984	1.6194986915176	0.000246911875790562	0.018313081789334	PPARGC1B	chr5	+	149730298	149855022	12889	protein_coding	peroxisome_proliferator-activated_receptor_gamma_coactivator_1_beta
ENSG00000181409	142.910993217	41.2190215974849	-1.79047250589522	0.000247407461898682	0.018313081789334	AATK	chr17	-	81117295	81166077	6225	protein_coding	apoptosis-associated_tyrosine_kinase
ENSG00000123610	19.8228808407758	0.95504939043273	-4.20212675249953	0.000248026657712712	0.018313081789334	TNFAIP6	chr2	+	151357592	151380048	1579	protein_coding	TNF_alpha_induced_protein_6
ENSG00000149451	19.8228808407758	0.95504939043273	-4.20212675249953	0.000248026657712712	0.018313081789334	ADAM33	chr20	-	3667965	3682246	5834	protein_coding	ADAM_metallopeptidase_domain_33
ENSG00000112773	640.479042675697	211.861022586318	-1.59543254768229	0.000250005470079831	0.0184094324450428	FAM46A	chr6	-	81491439	81752774	6053	protein_coding	family_with_sequence_similarity_46_member_A
ENSG00000161981	1747.22893548734	594.367500404303	-1.5554301406113	0.000251638356695717	0.0184798609316405	SNRNP25	chr16	+	53010	57669	3060	protein_coding	small_nuclear_ribonucleoprotein_U11/U12_25kDa_subunit
ENSG00000146376	760.43779642565	2228.88765147848	1.5512747578696	0.000254563016856163	0.0186445229423419	ARHGAP18	chr6	-	129576132	129710225	4640	protein_coding	Rho_GTPase_activating_protein_18
ENSG00000179300	117.87612254289	366.20574240233	1.63440487153265	0.00025995385560825	0.0189884475437481	ZCCHC5	chrX	-	78656069	78659328	2648	protein_coding	zinc_finger_CCHC_domain_containing_5
ENSG00000019582	299.378933822719	94.90415060302	-1.65606398512548	0.000263884364952331	0.0191627791680019	CD74	chr5	-	150401637	150412929	3184	protein_coding	CD74_molecule_major_histocompatibility_complex_class_II_invariant_chain
ENSG00000163395	949.242443585662	320.189925494079	-1.5674547942111	0.000264704576803904	0.0191627791680019	IGFN1	chr1	+	201190825	201228952	12116	protein_coding	immunoglobulin-like_and_fibronectin_type_III_domain_containing_1
ENSG00000170348	6976.38747544902	2409.1162662753	-1.53392436914327	0.000264853208137975	0.0191627791680019	TMED10	chr14	-	75131470	75176631	4974	protein_coding	transmembrane_p24_trafficking_protein_10
ENSG00000175130	4294.52699151283	1480.17196970796	-1.53665008306324	0.000265146254456778	0.0191627791680019	MARCKSL1	chr1	-	32333832	32336379	1699	protein_coding	MARCKS-like_1
ENSG00000138606	452.717514974746	148.589273064766	-1.60642187581788	0.000266149461946854	0.0191845307412298	SHF	chr15	-	45167214	45201175	4894	protein_coding	Src_homology_2_domain_containing_F
ENSG00000115255	603.96985674481	201.315731072771	-1.58438676442764	0.000272130735354883	0.0195640514714738	REEP6	chr19	+	1490747	1497927	2449	protein_coding	receptor_accessory_protein_6
ENSG00000138675	340.060598240632	1003.71653567809	1.56115817193949	0.000274028973364975	0.0196488123972644	FGF5	chr4	+	80266599	80336680	5998	protein_coding	fibroblast_growth_factor_5
ENSG00000100426	1200.63426655149	3475.14934946961	1.53318579359393	0.000278402517254783	0.0199048596810916	ZBED4	chr22	+	49853842	49890078	6893	protein_coding	zinc_finger_BED-type_containing_4
ENSG00000172508	83.4531751885147	21.0870891164932	-1.97794534036529	0.000279483196294673	0.0199048596810916	CARNS1	chr11	+	67414968	67425607	5670	protein_coding	carnosine_synthase_1
ENSG00000221869	1603.27843107975	549.310346578396	-1.54510368541187	0.000280139595514818	0.0199048596810916	CEBPD	chr8	-	47736909	47739086	2178	protein_coding	CCAAT/enhancer_binding_protein_(C/EBP)_delta
ENSG00000182580	80.3238163259344	20.1284251836375	-1.98959761794547	0.000280917483594248	0.0199048596810916	EPHB3	chr3	+	184561784	184582409	4532	protein_coding	EPH_receptor_B3
ENSG00000178445	77.1944574613716	19.16976116576	-2.00229990658332	0.000282203756620762	0.0199048596810916	GLDC	chr9	-	6532464	6645650	4656	protein_coding	glycine_dehydrogenase_(decarboxylating)
ENSG00000282034	18.7797616422132	76.6895546052188	2.02297710141799	0.000282203756620762	0.0199048596810916	RP11-2C24.9	chr16	+	30704067	30745169	11692	protein_coding	NA
ENSG00000057019	16267.4537260026	46741.5208469364	1.52270943248531	0.000282700155798659	0.0199048596810916	DCBLD2	chr3	-	98795941	98901689	11274	protein_coding	discoidin_CUB_and_LCCL_domain_containing_2
ENSG00000203791	132.479797113526	405.510919279851	1.61310483459769	0.000288648417138077	0.0202714295830209	METTL10	chr10	-	124748149	124791870	4225	protein_coding	methyltransferase_like_10
ENSG00000186868	189.851375543046	58.4749575803819	-1.69673741393531	0.000294197592151958	0.0205974344195022	MAPT	chr17	+	45894382	46028334	14920	protein_coding	microtubule_associated_protein_tau
ENSG00000138757	4085.90307210695	11718.6911493834	1.52005753979691	0.000294798376881488	0.0205974344195022	G3BP2	chr4	-	75642782	75724525	7183	protein_coding	GTPase_activating_protein_(SH3_domain)_binding_protein_2
ENSG00000203706	73.0219789724589	232.951605555661	1.67202812378384	0.000296781850614452	0.0206831208595312	SERTAD4-AS1	chr1	-	210231456	210234047	1004	antisense	SERTAD4_antisense_RNA_1
ENSG00000181856	27.1247165117866	2.87241144957404	-3.18258814562649	0.00029975492807575	0.0208371625447873	SLC2A4	chr17	+	7281667	7288257	4046	protein_coding	solute_carrier_family_2_(facilitated_glucose_transporter)_member_4
ENSG00000187634	198.196332382965	61.3509466849028	-1.68963990976134	0.000305851727090421	0.0212070135339675	SAMD11	chr1	+	924880	944581	3214	protein_coding	sterile_alpha_motif_domain_containing_11
ENSG00000159873	1574.07108235892	4509.54655873379	1.51841159335696	0.000310995889637197	0.0215091055924015	CCDC117	chr22	+	28772674	28789301	4326	protein_coding	coiled-coil_domain_containing_117
ENSG00000231092	1.38777878078145e-17	14.3764393135331	6.85974680459062	0.000315208102879731	0.0216361059361089	AC012513.6	chr2	+	216259595	216266130	784	antisense	NA
ENSG00000231612	1.38777878078145e-17	14.3764393135331	6.85974680459062	0.000315208102879731	0.0216361059361089	RP11-522M21.3	chr1	-	245673732	245676478	447	antisense	NA
ENSG00000129354	1.38777878078145e-17	14.3764393135331	6.85974680459062	0.000315208102879731	0.0216361059361089	AP1M2	chr19	-	10572671	10587315	2214	protein_coding	adaptor_related_protein_complex_1_mu_2_subunit
ENSG00000267194	58.4183042478376	13.4177744443831	-2.11152769737741	0.000339487032177705	0.0232442261455206	RP1-193H18.2	chr17	+	69551358	69553861	2504	lincRNA	NA
ENSG00000187908	468.364308956593	157.217238987046	-1.57406787453971	0.000346021566031129	0.0236324079060111	DMBT1	chr10	+	122560665	122643736	8073	protein_coding	deleted_in_malignant_brain_tumors_1
ENSG00000221890	2299.03920235916	805.273326625554	-1.513326785847	0.000347989758633485	0.0236525178341913	NPTXR	chr22	-	38818452	38843982	5784	protein_coding	neuronal_pentraxin_receptor
ENSG00000103257	59790.5757914369	21156.7268533549	-1.49879583227527	0.000348401087677013	0.0236525178341913	SLC7A5	chr16	-	87830023	87869488	4745	protein_coding	solute_carrier_family_7_(amino_acid_transporter_light_chain_L_system)_member_5
ENSG00000163040	156.471548132209	46.9710005840982	-1.73323853183985	0.000348913382158172	0.0236525178341913	CCDC74A	chr2	+	131527675	131533666	3077	protein_coding	coiled-coil_domain_containing_74A
ENSG00000152475	133.522916724516	39.3016951666565	-1.76102919097104	0.000354063449443468	0.0238953266388497	ZNF837	chr19	-	58367618	58381060	2076	protein_coding	zinc_finger_protein_837
ENSG00000115226	597.711139156247	203.233056804136	-1.55569517941885	0.000354244565640547	0.0238953266388497	FNDC4	chr2	-	27491883	27495245	1982	protein_coding	fibronectin_type_III_domain_containing_4
ENSG00000187605	1967.32717048153	5568.86900193028	1.50109177219005	0.000357472228425694	0.0240536547003978	TET3	chr2	+	73986404	74108176	12271	protein_coding	tet_methylcytosine_dioxygenase_3
ENSG00000134490	635.263444685807	217.612999766871	-1.54501496683252	0.000364908096037549	0.024493671438943	TMEM241	chr18	-	23197144	23437961	5193	protein_coding	transmembrane_protein_241
ENSG00000074201	2287.56488679121	804.314663779601	-1.50782701761836	0.000365919154953743	0.0245013367504444	CLNS1A	chr11	-	77514936	77637805	4592	protein_coding	chloride_channel_nucleotide-sensitive_1A
ENSG00000124920	2199.94284063565	774.596115553298	-1.50579036221573	0.000371315586968805	0.0246736495008703	MYRF	chr11	+	61752642	61788518	10680	protein_coding	myelin_regulatory_factor
ENSG00000170989	345.276196240889	994.129907223661	1.52536310279814	0.000371440989471765	0.0246736495008703	S1PR1	chr1	+	101236888	101241518	3071	protein_coding	sphingosine-1-phosphate_receptor_1
ENSG00000152076	78.2375770831056	20.1284251836375	-1.95168949297654	0.000371711046847084	0.0246736495008703	CCDC74B	chr2	-	130139287	130145134	4487	protein_coding	coiled-coil_domain_containing_74B
ENSG00000169122	33.3834336847576	4.7897669802173	-2.76816100460429	0.000372105259868903	0.0246736495008703	FAM110B	chr8	+	57994509	58204279	4943	protein_coding	family_with_sequence_similarity_110_member_B
ENSG00000170298	1.04683048853585	19.16976116576	4.04633979805424	0.0003765891198445	0.0249105040315542	LGALS9B	chr17	-	20449395	20467539	2670	protein_coding	lectin_galactoside-binding_soluble_9B
ENSG00000175426	36.5127924057214	5.74843905926083	-2.64006732194043	0.000391937610617109	0.0258008279143345	PCSK1	chr5	-	96390415	96434143	5307	protein_coding	proprotein_convertase_subtilisin/kexin_type_1
ENSG00000154479	36.5127924057214	5.74843905926083	-2.64006732194043	0.000391937610617109	0.0258008279143345	CCDC173	chr2	-	169645425	169694433	2236	protein_coding	coiled-coil_domain_containing_173
ENSG00000166394	65.7201416109343	16.2937684772612	-2.0033518853649	0.000392948436290973	0.0258051882957526	CYB5R2	chr11	-	7665100	7677222	8596	protein_coding	cytochrome_b5_reductase_2
ENSG00000204789	109.531165629772	31.6323887301788	-1.78762054276999	0.000397087571826216	0.0260144733206724	ZNF204P	chr6	-	27357825	27360221	2397	processed_pseudogene	zinc_finger_protein_204_pseudogene
ENSG00000198576	39.642151177918	6.70710905490333	-2.54031751775303	0.00040446945932509	0.0264346917686654	ARC	chr8	-	142611044	142614472	2991	protein_coding	activity-regulated_cytoskeleton-associated_protein
ENSG00000143603	41.7283903793875	7.66577762159152	-2.42474506080554	0.000411666944616563	0.0268408812887348	KCNN3	chr1	-	154697455	154870280	13598	protein_coding	potassium_channel_calcium_activated_intermediate/small_conductance_subfamily_N_alpha_member_3
ENSG00000006831	4958.99417481779	1771.60547454293	-1.48492093474204	0.000412957188385985	0.0268608986417065	ADIPOR2	chr12	+	1688574	1788678	5878	protein_coding	adiponectin_receptor_2
ENSG00000229207	44.8577492028085	9.58311195618616	-2.21148399532731	0.000414999599760103	0.0269296296100861	SERPINH1P1	chr9	+	34318407	34319655	1249	processed_pseudogene	serpin_peptidase_inhibitor_clade_H1_pseudogene_1
ENSG00000178531	472.536787351477	161.051890497774	-1.55212193023746	0.00041786622320352	0.0270513918286658	CTXN1	chr19	-	7924485	7926166	1274	protein_coding	cortexin_1
ENSG00000144583	1096.32230681935	3072.51095474846	1.48664683648402	0.000421541727868858	0.0272248190630008	MARCH4	chr2	-	216257865	216372027	4447	protein_coding	membrane_associated_ring-CH-type_finger_4
ENSG00000156172	254.524790960439	83.4001953235311	-1.60815204844266	0.000425860376073359	0.0274388670140285	C8orf37	chr8	-	95244919	95269201	3334	protein_coding	chromosome_8_open_reading_frame_37
ENSG00000132122	77.1944574613716	20.1284251836375	-1.93235524039341	0.000427894440841605	0.0275050546572984	SPATA6	chr1	-	48295372	48472208	5939	protein_coding	spermatogenesis_associated_6
ENSG00000127329	773.998351195631	2173.28520648684	1.48933427902372	0.000430628570142581	0.0276158260744722	PTPRB	chr12	-	70515866	70637440	14542	protein_coding	protein_tyrosine_phosphatase_receptor_type_B
ENSG00000107864	175.247701061846	508.087844121459	1.53504876459725	0.000449177361196151	0.0287378836780273	CPEB3	chr10	-	92046692	92291087	7928	protein_coding	cytoplasmic_polyadenylation_element_binding_protein_3
ENSG00000131389	3372.40926773424	9346.00060926646	1.47053743383903	0.000456426555001233	0.0291334510656044	SLC6A6	chr3	+	14402576	14489349	8254	protein_coding	solute_carrier_family_6_(neurotransmitter_transporter)_member_6
ENSG00000188760	255.567910562534	84.3588582740227	-1.59758615138838	0.000462843817409495	0.0294741963818414	TMEM198	chr2	+	219543663	219550595	2578	protein_coding	transmembrane_protein_198
ENSG00000181085	29.2109555153894	3.83109172238383	-2.88908235454109	0.000466300757657531	0.0296252799963862	MAPK15	chr8	+	143716259	143722458	3056	protein_coding	mitogen-activated_protein_kinase_15
ENSG00000169429	29017.5045602	10514.6106167031	-1.46451645094794	0.000471268871358847	0.0298714484841121	CXCL8	chr4	+	73740506	73743716	2274	protein_coding	chemokine_(C-X-C_motif)_ligand_8
ENSG00000198598	819.895613491938	289.512714158871	-1.50138745456035	0.00047514515820464	0.0300010734094138	MMP17	chr12	+	131828393	131851783	4003	protein_coding	matrix_metallopeptidase_17
ENSG00000111846	566.417551211408	1585.62488264638	1.48492153885908	0.00047617100067765	0.0300010734094138	GCNT2	chr6	+	10492223	10629368	9052	protein_coding	glucosaminyl_(N-acetyl)_transferase_2_I-branching_enzyme_(I_blood_group)
ENSG00000095370	95.9706106179639	26.8390713747629	-1.83319567900996	0.000477634755011513	0.0300010734094138	SH2D3C	chr9	-	127738317	127778741	4659	protein_coding	SH2_domain_containing_3C
ENSG00000188338	293.120216217074	97.7801393851449	-1.58258326618965	0.000477706611995131	0.0300010734094138	SLC38A3	chr3	+	50205246	50221486	3968	protein_coding	solute_carrier_family_38_member_3
ENSG00000180447	709.324936135892	249.248874170711	-1.50836358088462	0.000481069146918062	0.0301073981617683	GAS1	chr9	-	86944363	86947189	2827	protein_coding	growth_arrest_specific_1
ENSG00000268089	79.2806967046283	21.0870891164932	-1.90405822170471	0.000481603755506891	0.0301073981617683	GABRQ	chrX	+	152638183	152657534	6172	protein_coding	gamma-aminobutyric_acid_(GABA)_A_receptor_theta
ENSG00000133816	3974.2892752246	10946.0088967242	1.46160903626449	0.000490712403088715	0.0306067857077183	MICAL2	chr11	+	12094008	12263789	15809	protein_coding	microtubule_associated_monooxygenase_calponin_and_LIM_domain_containing_2
ENSG00000255753	32.3403141265172	4.7897669802173	-2.722530776824	0.000495363401285429	0.0308264983137053	RP11-22B23.2	chr12	-	9314402	9316173	586	processed_pseudogene	NA
ENSG00000135622	1398.82699002987	501.377204184423	-1.48000502387866	0.000498044018898235	0.030848793422233	SEMA4F	chr2	+	74654228	74683853	6227	protein_coding	sema_domain_immunoglobulin_domain_(Ig)_transmembrane_domain_(TM)_and_short_cytoplasmic_domain_(semaphorin)_4F
ENSG00000231389	53.2027061378872	12.4591093339793	-2.0827922561325	0.000498242253194663	0.030848793422233	HLA-DPA1	chr6	-	33064569	33080775	5748	protein_coding	major_histocompatibility_complex_class_II_DP_alpha_1
ENSG00000089597	9778.20671302043	26862.6881037264	1.45795087015351	0.000499109289967677	0.030848793422233	GANAB	chr11	-	62624826	62646726	5027	protein_coding	glucosidase_alpha;_neutral_AB
ENSG00000129244	73.0219789724589	19.16976116576	-1.92226271725045	0.000504621567721073	0.0311190894098691	ATP1B2	chr17	+	7646627	7657768	3276	protein_coding	ATPase_Na+/K+_transporting_beta_2_polypeptide
ENSG00000165617	295.206455419053	832.115886310872	1.49469012808514	0.000507798885751828	0.031244499459131	DACT1	chr14	+	58633967	58648321	4490	protein_coding	dishevelled-binding_antagonist_of_beta-catenin_1
ENSG00000087085	87.6256536687364	23.9630804932923	-1.86482691488553	0.000511591496384894	0.0314071193027841	ACHE	chr7	-	100889994	100896974	3731	protein_coding	acetylcholinesterase_(Yt_blood_group)
ENSG00000138613	613.35793312742	1704.49907540667	1.47437008655686	0.000513565288788781	0.0314187962554312	APH1B	chr15	+	63276018	63309126	5494	protein_coding	aph-1_homolog_B_gamma_secretase_subunit
ENSG00000153823	398.475295822921	137.085318443855	-1.53850503728977	0.000517145633859092	0.0314187962554312	PID1	chr2	-	228850526	229271285	3364	protein_coding	phosphotyrosine_interaction_domain_containing_1
ENSG00000268764	1.38777878078145e-17	13.4177744443831	6.76109813067006	0.000517264579084686	0.0314187962554312	CTC-450M9.1	chr19	-	38108500	38109533	328	antisense	NA
ENSG00000237756	1.38777878078145e-17	13.4177744443831	6.76109813067006	0.000517264579084686	0.0314187962554312	RP11-77M5.1	chr1	+	163259850	163260659	469	lincRNA	NA
ENSG00000009950	43.814629592637	9.58311195618616	-2.1776320360711	0.000518548499589112	0.0314187962554312	MLXIPL	chr7	-	73593194	73624543	4815	protein_coding	MLX_interacting_protein-like
ENSG00000184489	38.599031582655	6.70710905490333	-2.50196582976474	0.000519431134146728	0.0314187962554312	PTP4A3	chr8	+	141391993	141432454	2877	protein_coding	protein_tyrosine_phosphatase_type_IVA_member_3
ENSG00000149596	527.822126074172	1467.7093527239	1.47523727364712	0.000519832201305133	0.0314187962554312	JPH2	chr20	-	44111695	44187578	5943	protein_coding	junctophilin_2
ENSG00000100979	252.438551756141	84.3588582740227	-1.57982018520286	0.000532371116206783	0.0321056214650179	PLTP	chr20	-	45898621	45912155	2541	protein_coding	phospholipid_transfer_protein
ENSG00000106537	81.3669359470198	22.0457529738525	-1.87771369918732	0.000537939242173369	0.0323319195880833	TSPAN13	chr7	+	16753535	16784536	2224	protein_coding	tetraspanin_13
ENSG00000167244	301.46517302441	102.573453994153	-1.55410997114654	0.000538490552823233	0.0323319195880833	IGF2	chr11	-	2129112	2141238	6259	protein_coding	insulin_like_growth_factor_2
ENSG00000006652	2009.05195436604	5498.88661428071	1.45257125290022	0.000542800772965251	0.0325192419224511	IFRD1	chr7	+	112422968	112481017	7489	protein_coding	interferon-related_developmental_regulator_1
ENSG00000175414	1348.75724936293	3695.64180371813	1.45411460287102	0.000548248269136179	0.0327737296816877	ARL10	chr5	+	176365468	176401865	11459	protein_coding	ADP_ribosylation_factor_like_GTPase_10
ENSG00000040199	1535.47565726326	4198.93979710464	1.45126961596698	0.000556911581683946	0.0332189246725409	PHLPP2	chr16	-	71637835	71724701	12493	protein_coding	PH_domain_and_leucine_rich_repeat_protein_phosphatase_2
ENSG00000168243	463.148710962829	162.010553374543	-1.51462288455104	0.000566222293779073	0.0336299183676124	GNG4	chr1	-	235547687	235650754	5401	protein_coding	guanine_nucleotide_binding_protein_(G_protein)_gamma_4
ENSG00000174871	297.292694620934	101.614791074972	-1.54754076396785	0.000566263862114342	0.0336299183676124	CNIH2	chr11	+	66278190	66285301	2069	protein_coding	cornichon_family_AMPA_receptor_auxiliary_protein_2
ENSG00000007516	75.1082182172949	20.1284251836375	-1.89289160798202	0.000567833227999766	0.0336499695351966	BAIAP3	chr16	+	1333601	1349441	6146	protein_coding	BAI1-associated_protein_3
ENSG00000178726	391.173458627347	1085.20287753398	1.47180778816997	0.000569238852918288	0.0336602515646639	THBD	chr20	-	23045633	23049741	4109	protein_coding	thrombomodulin
ENSG00000250091	58.4183042478376	14.3764393135331	-2.01287902345686	0.000573156951186767	0.0338187359599812	DNAH10OS	chr12	-	123926424	123934984	5040	protein_coding	dynein_axonemal_heavy_chain_10_opposite_strand
ENSG00000204624	17.7366425185036	0.95504939043273	-4.04272451697559	0.000575412462443658	0.033878648839436	PTCHD2	chr1	+	11479166	11537584	6142	protein_coding	patched_domain_containing_2
ENSG00000254682	25.0384775872046	2.87241144957404	-3.06766190178076	0.000589000101715116	0.0345298149758696	RP11-660L16.2	chr11	+	71448674	71452157	680	antisense	NA
ENSG00000230319	25.0384775872046	2.87241144957404	-3.06766190178076	0.000589000101715116	0.0345298149758696	AL022476.2	chr22	+	43038585	43052366	2083	antisense	NA
ENSG00000073350	1133.87461232357	411.262896379937	-1.46283240164632	0.000602536210736218	0.0352477232143527	LLGL2	chr17	+	75525080	75575208	7909	protein_coding	lethal_giant_larvae_homolog_2_(Drosophila)
ENSG00000174136	2313.64287671836	6273.4861926457	1.43905507525192	0.000605097340438716	0.0353219107765925	RGMB	chr5	+	98768650	98798643	6671	protein_coding	repulsive_guidance_molecule_family_member_b
ENSG00000233452	77.1944574613716	230.075616972929	1.574078689216	0.000613684610554071	0.0357468014407818	STXBP5-AS1	chr6	-	146841901	147204614	6011	antisense	STXBP5_antisense_RNA_1
ENSG00000166086	270.171584988341	92.0281618070673	-1.55236525374619	0.000630453730599917	0.0366454584388492	JAM3	chr11	+	134068925	134152001	5451	protein_coding	junctional_adhesion_molecule_3
ENSG00000162998	318.155086634753	110.242757305299	-1.52791736354218	0.000644495616262603	0.0373821140991041	FRZB	chr2	-	182833275	182867162	3162	protein_coding	frizzled-related_protein
ENSG00000166689	242.007355732415	672.977853845294	1.47506044836421	0.000647074817180544	0.0374521968867697	PLEKHA7	chr11	-	16778295	17014443	9575	protein_coding	pleckstrin_homology_domain_containing_A7
ENSG00000124155	6335.91204288215	2352.55515844069	-1.42927266510437	0.000655951056937971	0.0378856806014555	PIGT	chr20	+	45416077	45426244	2428	protein_coding	phosphatidylinositol_glycan_anchor_biosynthesis_class_T
ENSG00000163794	40.6852707769831	7.66577762159152	-2.38832957342106	0.000660415309410007	0.0379353388461702	UCN	chr2	-	27307400	27308445	795	protein_coding	urocortin
ENSG00000163666	5.21923684177044	30.6737253224854	2.52798557337978	0.000660976656933893	0.0379353388461702	HESX1	chr3	-	57197843	57226521	1248	protein_coding	HESX_homeobox_1
ENSG00000164076	31.2971945778877	4.7897669802173	-2.67541006501549	0.000660976656933893	0.0379353388461702	CAMKV	chr3	-	49857988	49870222	3900	protein_coding	CaM_kinase-like_vesicle-associated
ENSG00000178802	1104.66726359813	404.552256429748	-1.44891463549704	0.000679618245437877	0.0389234608954242	MPI	chr15	+	74890005	74902219	9090	protein_coding	mannose_phosphate_isomerase
ENSG00000133069	812.593776308637	295.264691288948	-1.46011376164317	0.000681280169853771	0.0389370145611614	TMCC2	chr1	+	205228176	205273343	4922	protein_coding	transmembrane_and_coiled-coil_domain_family_2
ENSG00000150540	57.3751846251021	14.3764393135331	-1.98693977482164	0.000684292644374004	0.039018009416662	HNMT	chr2	+	137964020	138016364	4756	protein_coding	histamine_N-methyltransferase
ENSG00000158246	537.210202459496	1459.08138711949	1.44130299224693	0.000685553809436574	0.039018009416662	FAM46B	chr1	-	27005020	27012836	2368	protein_coding	family_with_sequence_similarity_46_member_B
ENSG00000124875	748.96348085081	272.256782753349	-1.45948098890826	0.000696936009771902	0.0395833572785002	CXCL6	chr4	+	73836497	73849064	2183	protein_coding	chemokine_(C-X-C_motif)_ligand_6
ENSG00000122545	8191.62180596822	3061.96566345801	-1.41965189120891	0.00070493209649674	0.0399544397182457	SEPT7	chr7	+	35800932	35907105	10906	protein_coding	septin_7
ENSG00000128564	106.401806784097	32.5910521109654	-1.70294683282541	0.000721478530240022	0.0408076024174475	VGF	chr7	-	101162509	101165593	2704	protein_coding	VGF_nerve_growth_factor_inducible
ENSG00000163093	256.611030164595	88.193510055531	-1.5394222399256	0.000728155110202528	0.041100143503353	BBS5	chr2	+	169479178	169506655	4556	protein_coding	Bardet-Biedl_syndrome_5
ENSG00000196368	51.1164668977022	12.4591093339793	-2.02521466587833	0.000733196707743956	0.0412993832141384	NUDT11	chrX	-	51490011	51496596	2385	protein_coding	nudix_hydrolase_11
ENSG00000073756	20.8660001014353	1.91372407162397	-3.36130901680442	0.000739506464531311	0.0415690886924504	PTGS2	chr1	-	186671791	186680427	5269	protein_coding	prostaglandin-endoperoxide_synthase_2_(prostaglandin_G/H_synthase_and_cyclooxygenase)
ENSG00000076864	146.040352045407	46.9710005840982	-1.6337850419338	0.000745634219682404	0.0418274768942579	RAP1GAP	chr1	-	21596215	21669363	5755	protein_coding	RAP1_GTPase_activating_protein
ENSG00000128604	234.705518513438	80.5242064587439	-1.54180468720163	0.00075128167673895	0.0420579182926872	IRF5	chr7	+	128937612	128950035	4375	protein_coding	interferon_regulatory_factor_5
ENSG00000071537	4702.38675395006	1764.89483462938	-1.41374327300762	0.000756852043787945	0.0421609650714126	SEL1L	chr14	-	81471549	81533861	9559	protein_coding	sel-1_suppressor_of_lin-12-like_(C._elegans)
ENSG00000163810	10.4348129158423	47.9296637108874	2.18670271103461	0.000759269429994683	0.0421609650714126	TGM4	chr3	+	44874608	44914990	5443	protein_coding	transglutaminase_4
ENSG00000186205	47.9871080442463	11.500443931304	-2.04858098019708	0.000759269429994683	0.0421609650714126	MARC1	chr1	+	220786759	220819657	9258	protein_coding	mitochondrial_amidoxime_reducing_component_1
ENSG00000059915	91.7981321452149	26.8390713747629	-1.76915056824074	0.000759295538458033	0.0421609650714126	PSD	chr10	-	102402617	102421539	6338	protein_coding	pleckstrin_and_Sec7_domain_containing
ENSG00000197457	7538.62893823895	2835.72123213357	-1.41054435937154	0.000762587602156084	0.042257871609132	STMN3	chr20	-	63639705	63657682	3032	protein_coding	stathmin_3
ENSG00000188322	530.951484869325	191.729102404012	-1.46887469743895	0.000764866707181688	0.0422983675576853	SBK1	chr16	+	28292519	28323849	4992	protein_coding	SH3_domain_binding_kinase_1
ENSG00000133134	81.3669359470198	23.0044167638096	-1.8166517574628	0.000773721452457988	0.0426530457692343	BEX2	chrX	-	103309346	103311046	1176	protein_coding	brain_expressed_X-linked_2
ENSG00000124702	3906.48650141748	1467.7093527239	-1.41222395669922	0.000774402822268026	0.0426530457692343	KLHDC3	chr6	+	43014103	43021298	2019	protein_coding	kelch_domain_containing_3
ENSG00000136319	660.298315036618	241.579571297171	-1.45011814408393	0.000778178622453249	0.0427747722068417	TTC5	chr14	-	20256558	20305994	9705	protein_coding	tetratricopeptide_repeat_domain_5
ENSG00000092758	172.118342242359	57.5162945347442	-1.57915820308222	0.000783869213761883	0.042914740770204	COL9A3	chr20	+	62816244	62841159	4831	protein_coding	collagen_type_IX_alpha_3
ENSG00000007944	185.678897121393	513.839821209827	1.46792714979133	0.000784072945054591	0.042914740770204	MYLIP	chr6	+	16129125	16148248	3033	protein_coding	myosin_regulatory_light_chain_interacting_protein
ENSG00000260260	363.009229438831	129.416015319261	-1.48704179600669	0.000785437621622388	0.042914740770204	SNHG19	chr16	-	2154797	2155358	342	lincRNA	small_nucleolar_RNA_host_gene_19
ENSG00000117691	910.64701847891	336.48719399365	-1.43598226197401	0.000794036415632635	0.0432979657458442	NENF	chr1	+	212432887	212446379	1297	protein_coding	neudesin_neurotrophic_factor
ENSG00000112210	1049.3819249379	389.213650824455	-1.43059666891103	0.00080384232899466	0.0437453557486158	RAB23	chr6	-	57186992	57222314	4926	protein_coding	RAB23_member_RAS_oncogene_family
ENSG00000275074	406.820252617204	145.713284416192	-1.48041882584558	0.000808864590963788	0.0439311565815899	NUDT18	chr8	-	22106872	22109419	1756	protein_coding	nudix_hydrolase_18
ENSG00000184292	1515.65638491671	4018.71118233099	1.40672082148404	0.000810724366826236	0.0439447995581864	TACSTD2	chr1	-	58575423	58577773	2351	protein_coding	tumor-associated_calcium_signal_transducer_2
ENSG00000119986	1026.43329379534	381.544348019082	-1.42740241749828	0.000821483567875246	0.0444398209718492	AVPI1	chr10	-	97677424	97687323	1457	protein_coding	arginine_vasopressin_induced_1
ENSG00000185860	3.13302426015072	23.9630804932923	2.88812593735048	0.000829981190794845	0.044634362502607	CCDC190	chr1	-	162824458	162868815	4316	protein_coding	coiled-coil_domain_containing_190
ENSG00000230479	3.13302426015072	23.9630804932923	2.88812593735048	0.000829981190794845	0.044634362502607	AP000695.6	chr21	+	36430360	36481070	893	antisense	NA
ENSG00000196632	23.9953581630021	2.87241144957404	-3.00657268391011	0.000829981190794845	0.044634362502607	WNK3	chrX	-	54192823	54358642	11472	protein_coding	WNK_lysine_deficient_protein_kinase_3
ENSG00000172638	2466.98145748912	929.899496573949	-1.40747197326972	0.000834209763284347	0.0447279342607297	EFEMP2	chr11	-	65866441	65873592	5397	protein_coding	EGF_containing_fibulin-like_extracellular_matrix_protein_2
ENSG00000189001	75.1082182172949	21.0870891164932	-1.82618176899766	0.000835787142887903	0.0447279342607297	SBSN	chr19	-	35523367	35528351	1986	protein_coding	suprabasin
ENSG00000254300	8.34857906274709	38.3430319284947	2.18337887029031	0.000838270154159874	0.0447279342607297	LINC01111	chr8	+	76406654	76524356	1663	lincRNA	long_intergenic_non-protein_coding_RNA_1111
ENSG00000092051	39.642151177918	8.62444516692589	-2.18361687193388	0.000838270154159874	0.0447279342607297	JPH4	chr14	-	23568035	23578800	5307	protein_coding	junctophilin_4
ENSG00000131711	15397.4919820994	40502.5430550395	1.3953103256981	0.000843893287373752	0.0449401963309231	MAP1B	chr5	+	72107234	72209570	12630	protein_coding	microtubule_associated_protein_1B
ENSG00000180155	500.701016514174	182.142473713205	-1.4582150994643	0.000849159554858414	0.0451326651345856	LYNX1	chr8	-	142764334	142778224	6039	protein_coding	Ly6/neurotoxin_1
ENSG00000145428	53.2027061378872	13.4177744443831	-1.97689983613777	0.000852760180940816	0.0451483631455855	RNF175	chr4	-	153710125	153760235	4390	protein_coding	ring_finger_protein_175
ENSG00000166473	12.52104877593	52.7229792141946	2.06367851251244	0.000852760180940816	0.0451483631455855	PKD1L2	chr16	-	81100875	81220370	18637	polymorphic_pseudogene	polycystic_kidney_disease_1-like_2_(gene/pseudogene)
ENSG00000172139	1.38777878078145e-17	12.4591093339793	6.65520571067533	0.000857570223219349	0.0452277237994776	SLC9C1	chr3	-	112140887	112294258	4250	protein_coding	solute_carrier_family_9_subfamily_C_(Na+-transporting_carboxylic_acid_decarboxylase)_member_1
ENSG00000186976	13.5641671692183	1.38777878078145e-17	-6.77585546600284	0.000857570223219349	0.0452277237994776	EFCAB6	chr22	-	43528744	43812337	8557	protein_coding	EF-hand_calcium_binding_domain_6
ENSG00000104497	576.848747193412	1535.77441471262	1.41251860876797	0.00086403552902874	0.0454044558740489	SNX16	chr8	-	81799581	81842866	4610	protein_coding	sorting_nexin_16
ENSG00000185070	121.005481382239	338.404519698608	1.48277827994547	0.000864245289157928	0.0454044558740489	FLRT2	chr14	+	85530144	85654426	34899	protein_coding	fibronectin_leucine_rich_transmembrane_protein_2
ENSG00000133393	907.517659686408	2398.57097498414	1.40206192100461	0.000877211554197011	0.0459369388931958	FOPNL	chr16	-	15865720	15888625	2391	protein_coding	FGFR1OP_N-terminal_like
ENSG00000276007	33.3834336847576	5.74843905926083	-2.51124531922639	0.000877743771816253	0.0459369388931958	RP11-358L22.3	chr16	+	78123243	78124332	1090	sense_intronic	NA
ENSG00000255366	16.6935234857108	0.95504939043273	-3.95589212750571	0.000884859318970172	0.0461227961145148	RP11-1134I14.8	chr8	+	47190772	47193262	2491	lincRNA	NA
ENSG00000173208	16.6935234857108	0.95504939043273	-3.95589212750571	0.000884859318970172	0.0461227961145148	ABCD2	chr12	-	39550033	39619751	6238	protein_coding	ATP_binding_cassette_subfamily_D_member_2
ENSG00000262877	104.315567552608	32.5910521109654	-1.674411508824	0.000886721612854212	0.0461227961145148	RP11-1055B8.4	chr17	-	81388126	81390256	1565	lincRNA	NA
ENSG00000116138	1467.67288344575	552.186335121119	-1.41008726677011	0.000888048272492945	0.0461227961145148	DNAJC16	chr1	+	15526813	15592379	8563	protein_coding	DnaJ_heat_shock_protein_family_(Hsp40)_member_C16
ENSG00000183454	15.6504045642915	60.392283655237	1.94009084548818	0.000889880416860242	0.046130252577239	GRIN2A	chr16	-	9753404	10182754	16300	protein_coding	glutamate_receptor_ionotropic_N-methyl_D-aspartate_2A
ENSG00000136943	672.815750211425	249.248874170711	-1.43214177617555	0.000897317299420611	0.0464276729221055	CTSV	chr9	-	97029679	97039643	4700	protein_coding	cathepsin_V
ENSG00000111371	11983.3615410959	4577.61162069542	-1.38833984561559	0.000906192941332213	0.0467982702537897	SLC38A1	chr12	-	46183063	46270017	10015	protein_coding	solute_carrier_family_38_member_1
ENSG00000183098	92.8412517637497	27.7977349147475	-1.7350346894961	0.00092186629882093	0.0475178592782811	GPC6	chr13	+	93226842	94407401	6468	protein_coding	glypican_6
ENSG00000102109	842.844244638994	315.396611226791	-1.4177194701208	0.000931646959388725	0.047904267020411	PCSK1N	chrX	-	48831094	48835633	1363	protein_coding	proprotein_convertase_subtilisin/kexin_type_1_inhibitor
ENSG00000134970	4675.26564442743	1785.98541721476	-1.38826178649068	0.000934504219304073	0.047904267020411	TMED7	chr5	-	115613508	115632992	3894	protein_coding	transmembrane_p24_trafficking_protein_7
ENSG00000172339	274.344063394578	96.8214764592378	-1.50131362589414	0.000935119345703945	0.047904267020411	ALG14	chr1	-	94974407	95072945	9633	protein_coding	ALG14_UDP-N-acetylglucosaminyltransferase_subunit
ENSG00000178607	1682.55552046408	637.507328517948	-1.39995383080013	0.000936376828906602	0.047904267020411	ERN1	chr17	-	64039142	64130819	10864	protein_coding	endoplasmic_reticulum_to_nucleus_signaling_1
ENSG00000232860	65.7201416109343	18.2110970515596	-1.84404257430373	0.000951972959638686	0.0486111201576996	SMG7-AS1	chr1	-	183460874	183472265	3383	processed_transcript	SMG7_antisense_RNA_1
ENSG00000183615	40.6852707769831	126.540026637017	1.63418372632799	0.000955911809744912	0.0487211841985471	FAM167B	chr1	+	32247233	32248856	936	protein_coding	family_with_sequence_similarity_167_member_B
ENSG00000179168	82.410055567881	23.9630804932923	-1.77642019410989	0.000961676996152734	0.0489237502009247	GGN	chr19	-	38384265	38388082	2447	protein_coding	gametogenetin
ENSG00000069696	43.814629592637	10.5417781690097	-2.04181612154966	0.000974163658836748	0.0494668717393329	DRD4	chr11	+	637293	640706	1477	protein_coding	dopamine_receptor_D4
ENSG00000138741	94.927491000123	28.7563984173634	-1.71835877984349	0.000992022086201171	0.0502802437345636	TRPC3	chr4	-	121879027	121951754	4358	protein_coding	transient_receptor_potential_cation_channel_subfamily_C_member_3
ENSG00000182463	36.5127924057214	115.994734744893	1.66439682549891	0.000998481764782822	0.050513932096485	TSHZ2	chr20	+	52972407	53495330	12581	protein_coding	teashirt_zinc_finger_homeobox_2
ENSG00000183145	70.9357397269434	20.1284251836375	-1.81057032455592	0.00100549627078097	0.0507747737919875	RIPPLY3	chr21	+	37006150	37019659	2319	protein_coding	ripply_transcriptional_repressor_3
ENSG00000102119	3349.4606365993	1285.56341217499	-1.3814362270226	0.00100742931678638	0.0507785267625225	EMD	chrX	+	154379197	154381523	2020	protein_coding	emerin
ENSG00000185022	3794.87270453485	1458.12272427455	-1.37985846024543	0.00101240957537825	0.0509355749350985	MAFF	chr22	+	38200767	38216511	5615	protein_coding	v-maf_avian_musculoaponeurotic_fibrosarcoma_oncogene_homolog_F
ENSG00000096063	4131.80033437629	1589.45953402585	-1.37816010264163	0.00102155051149352	0.0513009897490653	SRPK1	chr6	-	35832966	35921342	6692	protein_coding	SRSF_protein_kinase_1
ENSG00000078114	67.8063808576301	19.16976116576	-1.81553698814593	0.00105528925499115	0.052898068178171	NEBL	chr10	-	20779973	21174187	13654	protein_coding	nebulette
ENSG00000137404	1602.23531148258	613.540757345602	-1.38466237383546	0.00106364398002464	0.0532145697027483	NRM	chr6	-	30688047	30691420	2045	protein_coding	nurim_(nuclear_envelope_membrane_protein)
ENSG00000186642	38.599031582655	8.62444516692589	-2.14526518394559	0.00106549908954952	0.0532145697027483	PDE2A	chr11	-	72576141	72674591	7182	protein_coding	phosphodiesterase_2A
ENSG00000118454	1673.16744408967	641.341979905113	-1.38323195415741	0.00107263957380264	0.0534734315998436	ANKRD13C	chr1	-	70260588	70354734	4595	protein_coding	ankyrin_repeat_domain_13C
ENSG00000160094	1077.54615406693	410.304233529985	-1.39269484903345	0.0010811626771633	0.0538001515071478	ZNF362	chr1	+	33256545	33300719	3331	protein_coding	zinc_finger_protein_362
ENSG00000237596	2.0899293943547	20.1284251836375	3.19555251017819	0.00108458803102097	0.0538517034719309	RP13-143G15.4	chr6	-	135991936	136225751	6585	antisense	NA
ENSG00000185885	322.327565036508	116.953397648254	-1.46155401291334	0.00108614109641766	0.0538517034719309	IFITM1	chr11	+	313506	315272	1080	protein_coding	interferon_induced_transmembrane_protein_1
ENSG00000170801	73.0219789724589	21.0870891164932	-1.78560821207617	0.00110378466580828	0.0546273429080006	HTRA3	chr4	+	8269765	8307111	3321	protein_coding	HtrA_serine_peptidase_3
ENSG00000120937	105.358687168458	292.388702724207	1.47155171013942	0.00111290430195128	0.0549790825045334	NPPB	chr1	-	11857464	11858931	694	protein_coding	natriuretic_peptide_B
ENSG00000132821	141.867873607271	384.420336571321	1.4373855445241	0.00113365472748266	0.0558705532912658	VSTM2L	chr20	+	37903104	37945350	1959	protein_coding	V-set_and_transmembrane_domain_containing_2_like
ENSG00000102048	125.177959832268	41.2190215974849	-1.59950946356915	0.00113503997498637	0.0558705532912658	ASB9	chrX	-	15235288	15270467	2363	protein_coding	ankyrin_repeat_and_SOCS_box_containing_9
ENSG00000100505	45.9008688149604	11.500443931304	-1.98462086981634	0.0011429679030863	0.0561596045762855	TRIM9	chr14	-	50975262	51096061	8945	protein_coding	tripartite_motif_containing_9
ENSG00000162849	16.6935234857108	61.3509466849028	1.87036917870796	0.00117134774845679	0.0571508792123638	KIF26B	chr1	+	245154985	245709431	14403	protein_coding	kinesin_family_member_26B
ENSG00000166455	62.5907827406346	17.2524328275098	-1.85124687537096	0.00117134774845679	0.0571508792123638	C16orf46	chr16	-	81053497	81077267	2376	protein_coding	chromosome_16_open_reading_frame_46
ENSG00000122884	3740.63048548902	1455.24673573974	-1.36193721205	0.00117190613847919	0.0571508792123638	P4HA1	chr10	-	73007217	73096974	3093	protein_coding	prolyl_4-hydroxylase_alpha_polypeptide_I
ENSG00000176595	265.999106581616	95.8628135318761	-1.47110537683597	0.0011733257330244	0.0571508792123638	KBTBD11	chr8	+	1973878	2006936	6710	protein_coding	kelch_repeat_and_BTB_(POZ)_domain_containing_11
ENSG00000101670	22.9522387700684	2.87241144957404	-2.94278189911543	0.0011736023733715	0.0571508792123638	LIPG	chr18	+	49560699	49599182	13112	protein_coding	lipase_endothelial
ENSG00000145287	104.315567552608	288.554051303623	1.46685235133912	0.00117647407110385	0.0571887814030002	PLAC8	chr4	-	83090048	83137075	3853	protein_coding	placenta_specific_8
ENSG00000214867	5.21923684177044	28.7563984173634	2.43526608170668	0.00118483180407757	0.0572973314925882	SRSF9P1	chr21	-	36295173	36295702	530	processed_pseudogene	serine/arginine-rich_splicing_factor_9_pseudogene_1
ENSG00000278009	5.21923684177044	28.7563984173634	2.43526608170668	0.00118483180407757	0.0572973314925882	RP11-649E7.8	chr14	-	49601011	49601124	114	unprocessed_pseudogene	NA
ENSG00000171766	176.290820668169	61.3509466849028	-1.52077662680616	0.00118499916883167	0.0572973314925882	GATM	chr15	-	45361124	45402327	6644	protein_coding	glycine_amidinotransferase_(L-arginine:glycine_amidinotransferase)
ENSG00000121858	69.8926201039621	198.43974247428	1.50392054244805	0.001192313119874	0.057549120356604	TNFSF10	chr3	-	172505508	172523507	3473	protein_coding	tumor_necrosis_factor_superfamily_member_10
ENSG00000117899	1033.73513097711	2657.40994303573	1.36205465436704	0.00120230070305532	0.0579288411054117	MESDC2	chr15	-	80946289	80989878	7510	protein_coding	mesoderm_development_candidate_2
ENSG00000273004	9.39169565661312	43.136347973454	2.18522396988524	0.00120867146139068	0.0581332669960069	GS1-279B7.2	chr1	+	185317779	185318530	752	lincRNA	NA
ENSG00000106636	5809.13664638885	2273.94480517819	-1.35307521952878	0.00123274650895563	0.0591869980283988	YKT6	chr7	+	44200968	44214294	3707	protein_coding	YKT6_v-SNARE_homolog_(S._cerevisiae)
ENSG00000115461	65.7201416109343	187.894450930513	1.51384023587549	0.00124482930414684	0.0596622662455921	IGFBP5	chr2	-	216672105	216695525	6442	protein_coding	insulin_like_growth_factor_binding_protein_5
ENSG00000159164	6986.81867141915	2739.85494767275	-1.350493641652	0.00125072037089884	0.0597953229243181	SV2A	chr1	-	149903318	149917882	4824	protein_coding	synaptic_vesicle_glycoprotein_2A
ENSG00000171867	10216.3169437642	4010.0832167301	-1.34914205791919	0.00125198304157216	0.0597953229243181	PRNP	chr20	+	4686236	4701590	2851	protein_coding	prion_protein
ENSG00000112715	5994.8119346579	2350.63783275137	-1.3506126313083	0.0012560045659015	0.0598827028549095	VEGFA	chr6	+	43770184	43786487	14431	protein_coding	vascular_endothelial_growth_factor_A
ENSG00000090776	707.238696940285	270.339457040084	-1.38698768442171	0.00125958503259309	0.0599487865947919	EFNB1	chrX	+	68828997	68842147	3314	protein_coding	ephrin-B1
ENSG00000259642	62.5907827406346	180.225147972108	1.52401252866931	0.00126991155407549	0.0602304058086605	ST20-AS1	chr15	+	79922771	79926993	4223	antisense	ST20_antisense_RNA_1
ENSG00000145194	180.463299092624	63.268272729742	-1.51019649514381	0.00126991155407549	0.0602304058086605	ECE2	chr3	+	184249650	184293031	6552	protein_coding	endothelin_converting_enzyme_2
ENSG00000278635	64.6770219875071	18.2110970515596	-1.82100309791812	0.00129563096731423	0.061343747653479	CTD-2318O12.1	chr12	+	9415641	9416718	482	unprocessed_pseudogene	NA
ENSG00000162300	149.169710872687	50.8056530372956	-1.55142563197915	0.00130029468137161	0.0614580456754171	ZFPL1	chr11	+	65084223	65088400	2784	protein_coding	zinc_finger_protein-like_1
ENSG00000140678	159.600906956051	55.5989684258246	-1.51910769853817	0.00131918916010061	0.0622434001118971	ITGAX	chr16	+	31355134	31382997	7074	protein_coding	integrin_subunit_alpha_X
ENSG00000074935	688.462544179414	264.587479898274	-1.37918779616618	0.00134035225118304	0.0630779766808942	TUBE1	chr6	-	112070777	112087529	6973	protein_coding	tubulin_epsilon_1
ENSG00000166920	68.8495004808519	20.1284251836375	-1.76757843873859	0.00134149509321716	0.0630779766808942	C15orf48	chr15	+	45430529	45448761	1405	protein_coding	chromosome_15_open_reading_frame_48
ENSG00000061656	756.265318034825	291.430039869162	-1.37533894253351	0.001346103116554	0.0631858952596886	SPAG4	chr20	+	35615892	35621049	2240	protein_coding	sperm_associated_antigen_4
ENSG00000052795	752.092839643971	1920.19821548195	1.35213638375524	0.00135559636668981	0.0634394035166102	FNIP2	chr4	+	158769138	158908049	10868	protein_coding	folliculin_interacting_protein_2
ENSG00000197405	37.5559119917218	7.66577762159152	-2.27322025714634	0.00135614816258649	0.0634394035166102	C5AR1	chr19	+	47290023	47322066	2951	protein_coding	complement_component_5a_receptor_1
ENSG00000128342	3831.38189043106	1510.84918074524	-1.34242829111994	0.00136889485523429	0.0638488634694263	LIF	chr22	-	30240447	30246851	3969	protein_coding	leukemia_inhibitory_factor
ENSG00000202347	1.04683048853585	16.2937684772612	3.81352121434733	0.00136957553325831	0.0638488634694263	RNU1-16P	chr13	-	113478915	113479078	164	snRNA	RNA_U1_small_nuclear_16_pseudogene
ENSG00000088726	221.144963672424	578.070232001566	1.38578170745806	0.00137347593561061	0.0638748479682467	TMEM40	chr3	-	12733525	12769457	3562	protein_coding	transmembrane_protein_40
ENSG00000213700	61.5476631172558	17.2524328275098	-1.82704802444525	0.00137480912937256	0.0638748479682467	RPL17P50	chr10	-	73005833	73006595	546	processed_pseudogene	ribosomal_protein_L17_pseudogene_50
ENSG00000121753	4152.66272631689	1640.26866480311	-1.34003381183465	0.00138931924326623	0.0644394098587268	ADGRB2	chr1	-	31727117	31764893	7756	protein_coding	adhesion_G_protein-coupled_receptor_B2
ENSG00000189252	13.5641671692183	52.7229792141946	1.94929800677403	0.0014002546161547	0.0648206814754692	SPANXN3	chrX	-	143508735	143517475	590	protein_coding	SPANX_family_member_N3
ENSG00000143458	380.742262632678	979.74996454167	1.36332841049274	0.00140228495742898	0.0648206814754692	GABPB2	chr1	+	151070578	151125542	9189	protein_coding	GA_binding_protein_transcription_factor_beta_subunit_2
ENSG00000136960	53.2027061378872	152.423924589943	1.5164471614328	0.00140551842340175	0.064860401704244	ENPP2	chr8	-	119557086	119673453	6729	protein_coding	ectonucleotide_pyrophosphatase/phosphodiesterase_2
ENSG00000103549	2794.52101096823	1103.41747159439	-1.3405170955156	0.00141893780266095	0.0650846356302528	RNF40	chr16	+	30761745	30776307	6523	protein_coding	ring_finger_protein_40_E3_ubiquitin_protein_ligase
ENSG00000187091	621.702889911733	239.662245577669	-1.37473158730095	0.00143592192885501	0.0650846356302528	PLCD1	chr3	-	38007496	38029762	4314	protein_coding	phospholipase_C_delta_1
ENSG00000258623	1.38777878078145e-17	11.500443931304	6.5409208254494	0.00143700956323242	0.0650846356302528	CTD-2325P2.3	chr14	-	68683411	68685565	461	antisense	NA
ENSG00000256827	1.38777878078145e-17	11.500443931304	6.5409208254494	0.00143700956323242	0.0650846356302528	RP11-214K3.5	chr12	-	124005871	124006225	355	processed_pseudogene	NA
ENSG00000265148	12.52104877593	1.38777878078145e-17	-6.66147496026443	0.00143700956323242	0.0650846356302528	BZRAP1-AS1	chr17	+	58325450	58415766	3601	antisense	BZRAP1_antisense_RNA_1
ENSG00000179388	12.52104877593	1.38777878078145e-17	-6.66147496026443	0.00143700956323242	0.0650846356302528	EGR3	chr8	-	22687659	22693302	4855	protein_coding	early_growth_response_3
ENSG00000100385	12.52104877593	1.38777878078145e-17	-6.66147496026443	0.00143700956323242	0.0650846356302528	IL2RB	chr22	-	37125838	37175054	4700	protein_coding	interleukin_2_receptor_subunit_beta
ENSG00000003096	12.52104877593	1.38777878078145e-17	-6.66147496026443	0.00143700956323242	0.0650846356302528	KLHL13	chrX	-	117897813	118117340	6983	protein_coding	kelch_like_family_member_13
ENSG00000170962	12.52104877593	1.38777878078145e-17	-6.66147496026443	0.00143700956323242	0.0650846356302528	PDGFD	chr11	-	103907186	104164379	4266	protein_coding	platelet_derived_growth_factor_D
ENSG00000100427	12.52104877593	1.38777878078145e-17	-6.66147496026443	0.00143700956323242	0.0650846356302528	MLC1	chr22	-	50059391	50085902	4297	protein_coding	megalencephalic_leukoencephalopathy_with_subcortical_cysts_1
ENSG00000214872	1.38777878078145e-17	11.500443931304	6.5409208254494	0.00143700956323242	0.0650846356302528	SMTNL1	chr11	+	57542641	57550274	1649	protein_coding	smoothelin-like_1
ENSG00000151388	5321.99979458113	13391.5578130167	1.33126438793394	0.00143896628429564	0.0650846356302528	ADAMTS12	chr5	-	33523535	33892192	9778	protein_coding	ADAM_metallopeptidase_with_thrombospondin_type_1_motif_12
ENSG00000074317	70.9357397269434	21.0870891164932	-1.74386048557157	0.00145999632084525	0.0659266768416058	SNCB	chr5	-	176620084	176630556	2006	protein_coding	synuclein_beta
ENSG00000062725	3968.0305576424	1574.12092850794	-1.33380322254864	0.00146357126095408	0.0659790483135389	APPBP2	chr17	-	60443149	60526219	9876	protein_coding	amyloid_beta_precursor_protein_(cytoplasmic_tail)_binding_protein_2
ENSG00000100065	1944.37853934496	4895.88768507819	1.33220918378598	0.00146931574453221	0.0661288909800255	CARD10	chr22	-	37490362	37519542	5652	protein_coding	caspase_recruitment_domain_family_member_10
ENSG00000148468	1944.37853934496	4886.30105663295	1.32938155017944	0.00150288042365841	0.0675282735097436	FAM171A1	chr10	-	15211643	15371062	3955	protein_coding	family_with_sequence_similarity_171_member_A1
ENSG00000115919	31.2971945778877	5.74843905926083	-2.4184943796376	0.00151664514445094	0.0679233257397627	KYNU	chr2	+	142877498	143055832	17600	protein_coding	kynureninase
ENSG00000254332	6.26234909708278	30.6737253224854	2.27058512163994	0.00151664514445094	0.0679233257397627	GS1-44D20.1	chr8	+	69129598	69130345	748	processed_pseudogene	NA
ENSG00000115194	540.339561254516	208.026371129326	-1.37653377487283	0.00153026553583247	0.0684211524933014	SLC30A3	chr2	-	27253684	27275817	5978	protein_coding	solute_carrier_family_30_(zinc_transporter)_member_3
ENSG00000064195	67.8063808576301	20.1284251836375	-1.74559232195601	0.00155045068307243	0.0692103957693722	DLX3	chr17	-	49990005	49995224	2715	protein_coding	distal-less_homeobox_3
ENSG00000118418	639.435923077725	248.290211311897	-1.36430040219875	0.00155822172263621	0.0694438160533418	HMGN3	chr6	-	79201245	79234738	1014	protein_coding	high_mobility_group_nucleosomal_binding_domain_3
ENSG00000223784	14.607285780626	54.6403053620077	1.89473418307396	0.00156395165689733	0.0695856601217885	RP11-554I8.2	chr10	+	6737382	6739026	917	lincRNA	NA
ENSG00000279821	69.8926201039621	193.646428139429	1.46866752737469	0.00157543436561969	0.0699825876981532	RP11-1334A24.5	chr5	-	177476631	177479656	3026	TEC	NA
ENSG00000188042	974.277313924461	2447.46278006121	1.3287786222837	0.00157802874653482	0.0699840378678325	ARL4C	chr2	-	234493041	234497053	4013	protein_coding	ADP_ribosylation_factor_like_GTPase_4C
ENSG00000234840	5.21923684177044	27.7977349147475	2.38657156038332	0.00159154749073043	0.07046918298098	LINC01239	chr9	+	22646200	22824213	2568	lincRNA	long_intergenic_non-protein_coding_RNA_1239
ENSG00000128040	18.7797616422132	1.91372407162397	-3.21025949967848	0.00159793251009649	0.0705232928002037	SPINK2	chr4	-	56809860	56821742	772	protein_coding	serine_peptidase_inhibitor_Kazal_type_2_(acrosin-trypsin_inhibitor)
ENSG00000198771	18.7797616422132	1.91372407162397	-3.21025949967848	0.00159793251009649	0.0705232928002037	RCSD1	chr1	+	167630093	167706249	5718	protein_coding	RCSD_domain_containing_1
ENSG00000180720	39.642151177918	9.58311195618616	-2.03367373470848	0.00160897448140929	0.0708960868671299	CHRM4	chr11	-	46385098	46386608	1511	protein_coding	cholinergic_receptor_muscarinic_4
ENSG00000256802	90.7550125264466	245.414222734815	1.43399730713963	0.00161370759193743	0.070990141230497	RP11-680F8.1	chr15	+	29674990	29680957	2736	antisense	NA
ENSG00000100823	4975.68408837014	1995.9325802161	-1.31777429367162	0.00164428531583586	0.07195017220722	APEX1	chr14	+	20455191	20457772	1886	protein_coding	APEX_nuclease_(multifunctional_DNA_repair_enzyme)_1
ENSG00000150756	400.561535021556	1016.17915266858	1.34280444770202	0.00164563721612882	0.07195017220722	FAM173B	chr5	-	10226330	10249897	2462	protein_coding	family_with_sequence_similarity_173_member_B
ENSG00000095970	25.0384775872046	3.83109172238383	-2.66771333737747	0.00164869899343752	0.07195017220722	TREM2	chr6	-	41158506	41163186	1095	protein_coding	triggering_receptor_expressed_on_myeloid_cells_2
ENSG00000162188	25.0384775872046	3.83109172238383	-2.66771333737747	0.00164869899343752	0.07195017220722	GNG3	chr11	+	62707658	62709201	882	protein_coding	guanine_nucleotide_binding_protein_(G_protein)_gamma_3
ENSG00000188993	4.17612784193977	24.9217441682713	2.54329274363734	0.00164869899343752	0.07195017220722	LRRC66	chr4	-	51993702	52017620	3327	protein_coding	leucine_rich_repeat_containing_66
ENSG00000116883	427.682644600072	163.927879127029	-1.38275928797845	0.00165246597083929	0.0719995500117359	RP11-268J15.5	chr1	+	36323734	36329221	1838	antisense	NA
ENSG00000112419	1236.10033285923	3086.89089741724	1.32027708734326	0.00165710626660199	0.0720632428193071	PHACTR2	chr6	+	143536845	143831185	11224	protein_coding	phosphatase_and_actin_regulator_2
ENSG00000230699	21.9091194139601	2.87241144957404	-2.87603950255386	0.00166513251015055	0.0720632428193071	RP11-54O7.1	chr1	+	911435	914948	3043	lincRNA	NA
ENSG00000253746	3.13302426015072	22.0457529738525	2.76848189148095	0.00166513251015055	0.0720632428193071	RP11-527N22.2	chr8	-	37405439	37406724	578	lincRNA	NA
ENSG00000111885	21.9091194139601	2.87241144957404	-2.87603950255386	0.00166513251015055	0.0720632428193071	MAN1A1	chr6	-	119177209	119349761	5014	protein_coding	mannosidase_alpha_class_1A_member_1
ENSG00000170903	861.620397395185	339.363182551022	-1.34387985264596	0.00166711700508079	0.0720632428193071	MSANTD4	chr11	-	105995623	106022403	5105	protein_coding	Myb/SANT-like_DNA-binding_domain_containing_4_with_coiled-coils
ENSG00000145293	1691.94359683846	674.895179538425	-1.32577518325814	0.00169675990365573	0.0732287263948989	ENOPH1	chr4	+	82430562	82461091	2025	protein_coding	enolase-phosphatase_1
ENSG00000169083	354.664272640342	135.167992666307	-1.39082434176812	0.00170063843019727	0.0732803490135002	AR	chrX	+	67544032	67730619	12775	protein_coding	androgen_receptor
ENSG00000031081	519.477169286871	1305.69533192119	1.32949108534125	0.00172713737855881	0.0743049858973985	ARHGAP31	chr3	+	119294373	119420714	9384	protein_coding	Rho_GTPase_activating_protein_31
ENSG00000100697	3337.98632103182	8272.29822343159	1.3092801225424	0.0017308138399312	0.0743460743601893	DICER1	chr14	-	95086228	95158010	12294	protein_coding	dicer_1_ribonuclease_type_III
ENSG00000224594	31.2971945778877	94.90415060302	1.59680790885986	0.00174137701764317	0.074682384215061	RPL29P19	chr8	+	48384590	48385049	460	processed_pseudogene	ribosomal_protein_L29_pseudogene_19
ENSG00000087303	484.011102936844	187.894450930513	-1.36449392948391	0.00175563208283156	0.0751757255029396	NID2	chr14	-	52004803	52069228	6392	protein_coding	nidogen_2
ENSG00000132669	700.979979353411	1746.68024057823	1.31702680349411	0.00180317952473565	0.0770908629675323	RIN2	chr20	+	19886521	20002457	5053	protein_coding	Ras_and_Rab_interactor_2
ENSG00000183762	1340.41229258503	535.889066711072	-1.32245555974793	0.00181006611202655	0.0771392631555359	KREMEN1	chr22	+	29073078	29168333	7977	protein_coding	kringle_containing_transmembrane_protein_1
ENSG00000130751	137.695395167015	47.9296637108874	-1.51990101806952	0.00181034944451703	0.0771392631555359	NPAS1	chr19	+	47019820	47045775	2582	protein_coding	neuronal_PAS_domain_protein_1
ENSG00000157617	1609.53714866277	3982.28199423833	1.30688730527314	0.0018127825669261	0.0771392631555359	C2CD2	chr21	-	41885112	41953890	8602	protein_coding	C2_calcium-dependent_domain_containing_2
ENSG00000130600	122.048600995003	42.1776847919266	-1.5299526343776	0.00182346281107549	0.0774730645968451	H19	chr11	-	1995163	2001470	2825	processed_transcript	H19_imprinted_maternally_expressed_transcript_(non-protein_coding)
ENSG00000106799	3394.31477927213	8371.04049641477	1.30225716814285	0.00182866993723253	0.0775736553031918	TGFBR1	chr9	+	99104038	99154192	6844	protein_coding	transforming_growth_factor_beta_receptor_I
ENSG00000163827	28.1678360051252	87.2348471131019	1.6267786382549	0.00183490652011247	0.0777175367797714	LRRC2	chr3	-	46515423	46580099	5622	protein_coding	leucine_rich_repeat_containing_2
ENSG00000161082	33.3834336847576	6.70710905490333	-2.29323935534613	0.00185899090013782	0.0786157467505654	CELF5	chr19	+	3224703	3297076	6024	protein_coding	CUGBP_Elav-like_family_member_5
ENSG00000109436	1341.45541218227	3314.09399158226	1.30474086448229	0.00186307224294441	0.0786665697140623	TBC1D9	chr4	-	140620765	140756120	5603	protein_coding	TBC1_domain_family_member_9
ENSG00000154553	143.954112826597	50.8056530372956	-1.50012247885054	0.0018704115262642	0.078854587169771	PDLIM3	chr4	-	185500660	185535612	9117	protein_coding	PDZ_and_LIM_domain_3
ENSG00000135929	537.210202459496	210.902359722324	-1.34835937369311	0.00190039453690815	0.079995190067479	CYP27A1	chr2	+	218781749	218815293	2983	protein_coding	cytochrome_P450_family_27_subfamily_A_member_1
ENSG00000221955	765.653394414139	303.892656979764	-1.33274891610287	0.00190505931172511	0.0800681774415664	SLC12A8	chr3	-	125082636	125212864	5586	protein_coding	solute_carrier_family_12_member_8
ENSG00000071575	399.518415422244	155.299913229404	-1.36245095949898	0.0019297690657349	0.0809821215158399	TRIB2	chr2	+	12716889	12742734	4588	protein_coding	tribbles_pseudokinase_2
ENSG00000148985	717.66989291823	284.719399881941	-1.33337315041566	0.00194693076337997	0.0815769962036464	PGAP2	chr11	+	3797724	3826371	3781	protein_coding	post-GPI_attachment_to_proteins_2
ENSG00000149571	405.777133017956	1012.34450128692	1.31869262475178	0.0019507183843959	0.0816105291628051	KIRREL3	chr11	-	126423359	127003460	6599	protein_coding	kin_of_IRRE_like_3_(Drosophila)
ENSG00000122376	947.156204390738	2335.29922723681	1.30182771105432	0.00195628204670485	0.0816229550903124	FAM35A	chr10	+	87094161	87191468	4242	protein_coding	family_with_sequence_similarity_35_member_A
ENSG00000234155	60.5045434939666	167.762530627944	1.46951953206223	0.00195699094345161	0.0816229550903124	RP11-30P6.6	chr6	-	85387219	85390186	2513	lincRNA	NA
ENSG00000120688	589.366182371294	1461.9573756543	1.31049487231015	0.0019695318195418	0.0820207923446074	WBP4	chr13	+	41061274	41084006	2623	protein_coding	WW_domain_binding_protein_4
ENSG00000135269	3000.0155715883	1221.33300155354	-1.29642009301637	0.0019968088068688	0.0828661555605979	TES	chr7	+	116210493	116258783	4280	protein_coding	testin_LIM_domain_protein
ENSG00000207870	6.26234909708278	29.7150618856956	2.22497011263009	0.00199893101923328	0.0828661555605979	MIR221	chrX	-	45746157	45746266	110	miRNA	microRNA_221
ENSG00000257642	6.26234909708278	29.7150618856956	2.22497011263009	0.00199893101923328	0.0828661555605979	RP11-474B16.1	chr12	-	105304867	105327017	549	antisense	NA
ENSG00000135318	3721.85433274237	9102.50024676492	1.29021461563436	0.00200556174866515	0.0830150627451261	NT5E	chr6	+	85449584	85495791	4533	protein_coding	5'-nucleotidase_ecto_(CD73)
ENSG00000171649	201.325691196841	511.922495513757	1.34588696738466	0.00202352231096033	0.0836317791423983	ZIK1	chr19	+	57578456	57593777	5257	protein_coding	zinc_finger_protein_interacting_with_K_protein_1
ENSG00000139211	2315.72911591253	943.320776411972	-1.29552542444012	0.00205038098187007	0.0846138339028828	AMIGO2	chr12	-	47075707	47079951	3956	protein_coding	adhesion_molecule_with_Ig-like_domain_2
ENSG00000139289	7043.14712965788	2886.53036289747	-1.286844513203	0.00207082369478513	0.0852720679042219	PHLDA1	chr12	-	76025447	76033932	8069	protein_coding	pleckstrin_homology-like_domain_family_A_member_1
ENSG00000152661	1431.16369754355	579.987557696138	-1.30289785753468	0.0020728857607146	0.0852720679042219	GJA1	chr6	+	121435692	121449727	3037	protein_coding	gap_junction_protein_alpha_1
ENSG00000164694	70.9357397269434	22.0457529738525	-1.68009944256348	0.00207569549237921	0.0852720679042219	FNDC1	chr6	+	159169397	159272109	6854	protein_coding	fibronectin_type_III_domain_containing_1
ENSG00000133107	36.5127924057214	107.366768572005	1.55301318683833	0.00210995999432554	0.0865495451726416	TRPC4	chr13	-	37636636	37870425	4205	protein_coding	transient_receptor_potential_cation_channel_subfamily_C_member_4
ENSG00000204611	81.3669359470198	217.612999766871	1.41795206256386	0.00211547451368552	0.086645649534295	ZNF616	chr19	-	52113091	52139922	4891	protein_coding	zinc_finger_protein_616
ENSG00000065618	10.4348129158423	43.136347973454	2.03511612861058	0.00212538378046514	0.0867076253092629	COL17A1	chr10	-	104031286	104086002	6426	protein_coding	collagen_type_XVII_alpha_1
ENSG00000172071	771.912112000269	310.603296958175	-1.31299404740181	0.0021278618719064	0.0867076253092629	EIF2AK3	chr2	-	88556741	88627576	5434	protein_coding	eukaryotic_translation_initiation_factor_2_alpha_kinase_3
ENSG00000250057	1.04683048853585	15.3351039808371	3.72674393124578	0.00213371638872433	0.0867076253092629	RP11-576N17.5	chr4	-	83233512	83247213	394	lincRNA	NA
ENSG00000180694	1494.79399297288	607.788780263547	-1.2981171357074	0.00213799963717902	0.0867076253092629	TMEM64	chr8	-	90621995	90791632	5870	protein_coding	transmembrane_protein_64
ENSG00000233817	5.21923684177044	26.8390713747629	2.33617589369188	0.00214236756985703	0.0867076253092629	RP11-168K11.3	chr9	+	113619228	113622634	3043	lincRNA	NA
ENSG00000196337	27.1247165117866	4.7897669802173	-2.46984118317453	0.00214236756985703	0.0867076253092629	CGB7	chr19	-	49054275	49058860	3386	protein_coding	chorionic_gonadotropin_beta_polypeptide_7
ENSG00000258602	27.1247165117866	4.7897669802173	-2.46984118317453	0.00214236756985703	0.0867076253092629	LINC01629	chr14	+	76959638	76965802	581	lincRNA	long_intergenic_non-protein_coding_RNA_1629
ENSG00000186854	671.772630613539	269.380794183328	-1.31789920859063	0.00214264288369711	0.0867076253092629	TRABD2A	chr2	-	84821650	84907008	8771	protein_coding	TraB_domain_containing_2A
ENSG00000067048	3134.57799960784	7623.28347770625	1.28210976769491	0.00214555271822035	0.0867076253092629	DDX3Y	chrY	+	12904108	12920478	5738	protein_coding	DEAD_(Asp-Glu-Ala-Asp)_box_helicase_3_Y-linked
ENSG00000197915	66.763261234317	181.183810842786	1.43873098920728	0.00216726246886898	0.0874556032304753	HRNR	chr1	-	152212082	152224193	9623	protein_coding	hornerin
ENSG00000187957	1381.09395687708	3363.94445949992	1.28427077810337	0.00218211434717039	0.0879250469769143	DNER	chr2	-	229357629	229714558	3935	protein_coding	delta/notch_like_EGF_repeat_containing
ENSG00000011083	8.34857906274709	34.5083787994949	2.03189605888143	0.00220539308533185	0.0884870872297782	SLC6A7	chr5	+	150189957	150222788	4391	protein_coding	solute_carrier_family_6_(neurotransmitter_transporter)_member_7
ENSG00000123843	35.4696728253447	7.66577762159152	-2.19103936983481	0.00220539308533185	0.0884870872297782	C4BPB	chr1	+	207088842	207099993	3219	protein_coding	complement_component_4_binding_protein_beta
ENSG00000101290	3147.09543477242	7634.78743184025	1.27853571930941	0.00220578009456711	0.0884870872297782	CDS2	chr20	+	5126786	5197887	11893	protein_coding	CDP-diacylglycerol_synthase_2
ENSG00000166897	1278.86823634729	3112.77479422102	1.28325625250065	0.0022099103456757	0.0885227869992882	ELFN2	chr22	-	37367960	37427470	8782	protein_coding	extracellular_leucine-rich_repeat_and_fibronectin_type_III_domain_containing_2
ENSG00000085552	138.738514777285	49.8469899370385	-1.47434018093476	0.0022560051463191	0.0902369027705587	IGSF9	chr1	-	159927039	159945604	6628	protein_coding	immunoglobulin_superfamily_member_9
ENSG00000165548	23.9953581630021	3.83109172238383	-2.60662411950683	0.00227586772527324	0.0906332804471423	TMEM63C	chr14	+	77116568	77259495	6363	protein_coding	transmembrane_protein_63C
ENSG00000160282	23.9953581630021	3.83109172238383	-2.60662411950683	0.00227586772527324	0.0906332804471423	FTCD	chr21	-	46136262	46155567	3311	protein_coding	formimidoyltransferase_cyclodeaminase
ENSG00000213023	23.9953581630021	3.83109172238383	-2.60662411950683	0.00227586772527324	0.0906332804471423	SYT3	chr19	-	50621307	50668394	3832	protein_coding	synaptotagmin_3
ENSG00000189221	221.144963672424	84.3588582740227	-1.38897835185678	0.0023145777912163	0.0920406851211617	MAOA	chrX	+	43654907	43746824	5528	protein_coding	monoamine_oxidase_A
ENSG00000137960	9.39169565661312	40.2603583893449	2.08598573060236	0.00232233947239833	0.0921773981186476	GIPC2	chr1	+	77979542	78138449	3973	protein_coding	GIPC_PDZ_domain_containing_family_member_2
ENSG00000244560	158.55778734821	58.4749575803819	-1.43705746572744	0.0023247639849097	0.0921773981186476	RP4-800G7.2	chr7	+	149285281	149297312	4271	transcribed_unprocessed_pseudogene	NA
ENSG00000277462	257.65414976662	98.7388023096355	-1.38255143387338	0.00233856943264744	0.0925730347166365	ZNF670	chr1	-	247036784	247078755	1994	protein_coding	zinc_finger_protein_670
ENSG00000124615	550.770757237609	221.44765121747	-1.31396794448596	0.00234151934511497	0.0925730347166365	MOCS1	chr6	-	39899578	39934551	5174	protein_coding	molybdenum_cofactor_synthesis_1
ENSG00000027869	17.7366425185036	1.91372407162397	-3.12835797245078	0.0023648225458361	0.0926461435985275	SH2D2A	chr1	-	156806243	156816862	2512	protein_coding	SH2_domain_containing_2A
ENSG00000128512	916.905736063885	2223.13567441041	1.27764314711116	0.00236709648445425	0.0926461435985275	DOCK4	chr7	-	111726110	112206411	11348	protein_coding	dedicator_of_cytokinesis_4
ENSG00000260936	20.8660001014353	2.87241144957404	-2.8060590432509	0.00237037140205092	0.0926461435985275	FTO-IT1	chr16	+	54039393	54040726	1223	sense_intronic	FTO_intronic_transcript_1
ENSG00000183092	20.8660001014353	2.87241144957404	-2.8060590432509	0.00237037140205092	0.0926461435985275	BEGAIN	chr14	-	100537149	100587413	7073	protein_coding	brain_enriched_guanylate_kinase_associated
ENSG00000168306	20.8660001014353	2.87241144957404	-2.8060590432509	0.00237037140205092	0.0926461435985275	ACOX2	chr3	-	58505136	58537319	3859	protein_coding	acyl-CoA_oxidase_2_branched_chain
ENSG00000086827	630.047846695841	1533.85708902284	1.28347381195011	0.00237188388394748	0.0926461435985275	ZW10	chr11	-	113733187	113773811	2992	protein_coding	zw10_kinetochore_protein
ENSG00000102034	3426.65148678043	1417.85888478665	-1.27300598155149	0.00237325056929971	0.0926461435985275	ELF4	chrX	-	130064874	130110716	4316	protein_coding	E74-like_factor_4_(ets_domain_transcription_factor)
ENSG00000114315	69.8926201039621	22.0457529738525	-1.65876363691605	0.00238030455619074	0.0926461435985275	HES1	chr3	+	194136145	194138732	2062	protein_coding	hes_family_bHLH_transcription_factor_1
ENSG00000232445	69.8926201039621	22.0457529738525	-1.65876363691605	0.00238030455619074	0.0926461435985275	RP11-132A1.4	chr7	+	101308346	101310985	705	antisense	NA
ENSG00000132688	39.642151177918	114.07740893548	1.52212126887301	0.00238391256085111	0.0926461435985275	NES	chr1	-	156668763	156677397	5558	protein_coding	nestin
ENSG00000185950	1670.0380852982	687.35779654322	-1.28058321774505	0.00238872582372204	0.0926461435985275	IRS2	chr13	-	109752698	109786568	8138	protein_coding	insulin_receptor_substrate_2
ENSG00000169242	2016.35379154582	831.157223465011	-1.27841948731315	0.0023893863896402	0.0926461435985275	EFNA1	chr1	+	155127460	155134857	2539	protein_coding	ephrin-A1
ENSG00000185100	212.800006843049	81.4828694159614	-1.38348058880735	0.00240183311838495	0.0926461435985275	ADSSL1	chr14	+	104724186	104747325	5775	protein_coding	adenylosuccinate_synthase_like_1
ENSG00000223414	32.3403141265172	6.70710905490333	-2.24760912756584	0.00240986648094995	0.0926461435985275	LINC00473	chr6	-	165908802	165988048	4376	lincRNA	long_intergenic_non-protein_coding_RNA_473
ENSG00000214249	13.5641671692183	49.8469899370385	1.86857467768556	0.00241221811409298	0.0926461435985275	CTAGE11P	chr13	-	75237944	75240296	2353	processed_pseudogene	CTAGE_family_member_11_pseudogene
ENSG00000073146	17.7366425185036	59.4336206204692	1.73782763465343	0.00241312707851659	0.0926461435985275	MOV10L1	chr22	+	50089879	50161690	6872	protein_coding	Mov10_RISC_complex_RNA_helicase_like_1
ENSG00000183644	37.5559119917218	109.284094395257	1.53801351338346	0.00241435906710086	0.0926461435985275	C11orf88	chr11	+	111514785	111537031	3280	protein_coding	chromosome_11_open_reading_frame_88
ENSG00000125648	2057.03545583303	849.371817535841	-1.27596557706012	0.00241856926301207	0.0926461435985275	SLC25A23	chr19	-	6436079	6465203	4859	protein_coding	solute_carrier_family_25_(mitochondrial_carrier;_phosphate_carrier)_member_23
ENSG00000131019	260.783508572493	101.614791074972	-1.35859175045845	0.00241883310185062	0.0926461435985275	ULBP3	chr6	-	150063150	150069095	988	protein_coding	UL16_binding_protein_3
ENSG00000118298	55.2889453805988	16.2937684772612	-1.75450864838901	0.00241917569685057	0.0926461435985275	CA14	chr1	+	150257159	150265078	3833	protein_coding	carbonic_anhydrase_XIV
ENSG00000282988	1.38777878078145e-17	10.5417781690097	6.41679779395242	0.00243493287103271	0.0926461435985275	RP1-34B20.21	chr6	-	26195595	26199293	1637	protein_coding	NA
ENSG00000124479	1.38777878078145e-17	10.5417781690097	6.41679779395242	0.00243493287103271	0.0926461435985275	NDP	chrX	-	43948776	43973504	1833	protein_coding	Norrie_disease_(pseudoglioma)
ENSG00000253395	1.38777878078145e-17	10.5417781690097	6.41679779395242	0.00243493287103271	0.0926461435985275	KB-1460A1.1	chr8	-	101122145	101126158	430	lincRNA	NA
ENSG00000219361	1.38777878078145e-17	10.5417781690097	6.41679779395242	0.00243493287103271	0.0926461435985275	RPSAP72	chr6	-	80470071	80470428	358	processed_pseudogene	ribosomal_protein_SA_pseudogene_72
ENSG00000135312	11.4779306628503	1.38777878078145e-17	-6.53723911804691	0.00243493287103271	0.0926461435985275	HTR1B	chr6	-	77462205	77463464	1260	protein_coding	5-hydroxytryptamine_(serotonin)_receptor_1B_G_protein-coupled
ENSG00000227199	11.4779306628503	1.38777878078145e-17	-6.53723911804691	0.00243493287103271	0.0926461435985275	ST7-AS1	chr7	-	116952446	116954334	1889	antisense	ST7_antisense_RNA_1
ENSG00000270591	1.38777878078145e-17	10.5417781690097	6.41679779395242	0.00243493287103271	0.0926461435985275	RP11-73M18.11	chr14	+	103762803	103763277	475	transcribed_processed_pseudogene	NA
ENSG00000072274	13536.5666210396	5642.68604095785	-1.26238798840301	0.00246929143327164	0.0938227714402615	TFRC	chr3	-	196027183	196082189	7887	protein_coding	transferrin_receptor
ENSG00000167767	2881.09993752407	6919.62494984228	1.2640401718848	0.00247344759290363	0.0938501594312977	KRT80	chr12	-	52168996	52192000	4350	protein_coding	keratin_80_type_II
ENSG00000146242	2944.73023294446	1223.25032724379	-1.2673238532359	0.00250158124734614	0.0947859890377938	TPBG	chr6	+	82363206	82370828	6904	protein_coding	trophoblast_glycoprotein
ENSG00000114541	138.738514777285	350.867136776728	1.33782354459362	0.00252244151932485	0.0953189113231542	FRMD4B	chr3	-	69169990	69542583	9993	protein_coding	FERM_domain_containing_4B
ENSG00000101955	497.571657718544	200.357068206803	-1.31175856598467	0.00252262428663716	0.0953189113231542	SRPX	chrX	-	38149336	38220924	1987	protein_coding	sushi-repeat_containing_protein_X-linked
ENSG00000131094	2670.38977891779	1110.12811151126	-1.26622288859722	0.00253946445782181	0.0958226927116494	C1QL1	chr17	-	44959693	44968071	1295	protein_coding	complement_component_1_q_subcomponent-like_1
ENSG00000149357	2036.17306389089	845.537166152599	-1.26778705674064	0.00257245523314905	0.0969336613991708	LAMTOR1	chr11	-	72085895	72103387	2778	protein_coding	late_endosomal/lysosomal_adaptor_MAPK_and_MTOR_activator_1
ENSG00000167549	269.128465386706	105.449442744356	-1.35063844625732	0.00257879690412093	0.0970387777185671	CORO6	chr17	-	29614756	29622907	4321	protein_coding	coronin_6
ENSG00000104419	2323.03095309212	966.328684704753	-1.26530619034013	0.00258447699878489	0.097118744332606	NDRG1	chr8	-	133237171	133302022	9823	protein_coding	N-myc_downstream_regulated_1
ENSG00000106327	84.4962948089187	27.7977349147475	-1.59934267196903	0.00259684760284145	0.0974495599753099	TFR2	chr7	-	100620416	100642779	5065	protein_coding	transferrin_receptor_2
ENSG00000175048	272.257824191519	667.225876765761	1.29283671403593	0.00261713774968055	0.0980762499088107	ZDHHC14	chr6	+	157381133	157678146	11121	protein_coding	zinc_finger_DHHC-type_containing_14
ENSG00000267257	6.26234909708278	28.7563984173634	2.17786562996684	0.00263900177897528	0.0987601227394873	RP11-1151B14.4	chr18	+	58535415	58538552	2553	antisense	NA
ENSG00000162337	6232.6432027776	2614.27011502769	-1.25339315638673	0.00268944550362421	0.100510207542421	LRP5	chr11	+	68312609	68449275	6164	protein_coding	LDL_receptor_related_protein_5
ENSG00000170791	394.302817425518	158.175901865288	-1.31704763097279	0.00269900640682246	0.100729721349703	CHCHD7	chr8	+	56211686	56218798	5866	protein_coding	coiled-coil-helix-coiled-coil-helix_domain_containing_7
ENSG00000198755	15689.5654692612	6598.47289693338	-1.24958440483641	0.00271877968792099	0.101200935517887	RPL10A	chr6	+	35468408	35470785	1501	protein_coding	ribosomal_protein_L10a
ENSG00000129472	963.846117950026	397.841616478291	-1.27632478289839	0.00271904120466083	0.101200935517887	RAB2B	chr14	-	21459020	21476973	3610	protein_coding	RAB2B_member_RAS_oncogene_family
ENSG00000121797	29.2109555153894	85.3175212224068	1.54252383994217	0.00272623228099048	0.101330530182828	CCRL2	chr3	+	46407163	46412997	3061	protein_coding	chemokine_(C-C_motif)_receptor-like_2
ENSG00000023839	43.814629592637	121.746712152389	1.47193050825866	0.00274577327185019	0.101875362482301	ABCC2	chr10	+	99782732	99852192	6232	protein_coding	ATP_binding_cassette_subfamily_C_member_2
ENSG00000172602	110.574285244591	39.3016951666565	-1.48922942914397	0.00274834884693642	0.101875362482301	RND1	chr12	-	48857145	48865898	3099	protein_coding	Rho_family_GTPase_1
ENSG00000131771	64.6770219875071	20.1284251836375	-1.67754915908247	0.00277683705397377	0.10279188547088	PPP1R1B	chr17	+	39626740	39636626	4554	protein_coding	protein_phosphatase_1_regulatory_inhibitor_subunit_1B
ENSG00000155640	474.623026548877	1143.68131109465	1.26862439752551	0.00279552834185131	0.103343760177315	C10orf12	chr10	+	96981284	96986212	4929	protein_coding	chromosome_10_open_reading_frame_12
ENSG00000188868	105.358687168458	37.3843686738515	-1.49151650365264	0.0028000633506536	0.103371527941224	ZNF563	chr19	-	12317477	12333720	2847	protein_coding	zinc_finger_protein_563
ENSG00000230183	25.0384775872046	75.7308916352598	1.5922070686002	0.0028347445682669	0.104369793612511	CNOT6LP1	chr15	-	56005715	56007176	1462	processed_pseudogene	CCR4-NOT_transcription_complex_subunit_6-like_pseudogene_1
ENSG00000019169	25.0384775872046	75.7308916352598	1.5922070686002	0.0028347445682669	0.104369793612511	MARCO	chr2	+	118942166	118994660	2079	protein_coding	macrophage_receptor_with_collagenous_structure
ENSG00000166033	5492.02828889531	2315.16730749889	-1.24617448052061	0.00285286070018075	0.104821827713088	HTRA1	chr10	+	122461525	122514908	2120	protein_coding	HtrA_serine_peptidase_1
ENSG00000124140	88.6687732882077	29.7150618856956	-1.57298439534781	0.00285469599247912	0.104821827713088	SLC12A5	chr20	+	46021690	46060152	8778	protein_coding	solute_carrier_family_12_(potassium/chloride_transporter)_member_5
ENSG00000174206	181.506418698535	69.0202507611229	-1.39321200392859	0.00286012425019186	0.104845859700094	C12orf66	chr12	-	64186316	64222296	5999	protein_coding	chromosome_12_open_reading_frame_66
ENSG00000218358	54.2458257589771	16.2937684772612	-1.72709044291083	0.00286302614796554	0.104845859700094	RAET1K	chr6	-	149998019	150005157	1896	transcribed_unprocessed_pseudogene	retinoic_acid_early_transcript_1K_pseudogene
ENSG00000066583	698.893740157769	288.554051303623	-1.27584027458005	0.00287789656272947	0.105131954305035	ISOC1	chr5	+	129094751	129114028	1940	protein_coding	isochorismatase_domain_containing_1
ENSG00000119138	3312.95145070277	1394.85097650735	-1.24792613138005	0.00287853515209804	0.105131954305035	KLF9	chr9	-	70384597	70414624	5175	protein_coding	Kruppel-like_factor_9
ENSG00000100060	39.642151177918	10.5417781690097	-1.89785782018704	0.00289243311617569	0.105313472724698	MFNG	chr22	-	37469063	37486401	3042	protein_coding	MFNG_O-fucosylpeptide_3-beta-N-acetylglucosaminyltransferase
ENSG00000144214	9.39169565661312	39.3016951666565	2.05132911453757	0.00289243311617569	0.105313472724698	LYG1	chr2	-	99284238	99304742	1093	protein_coding	lysozyme_G-like_1
ENSG00000235848	49.0302276609675	14.3764393135331	-1.76070220903305	0.00289507002511982	0.105313472724698	RMDN2-AS1	chr2	-	37949911	38067041	3282	antisense	RMDN2_antisense_RNA_1
ENSG00000091844	221.144963672424	86.2761841687465	-1.35660426575404	0.00290668718561295	0.105595461733724	RGS17	chr6	-	153004459	153131249	7899	protein_coding	regulator_of_G-protein_signaling_17
ENSG00000242173	126.221079444355	46.0123374475151	-1.45322646552241	0.00292425294366474	0.106092518151364	ARHGDIG	chr16	+	268727	283010	2429	protein_coding	Rho_GDP_dissociation_inhibitor_(GDI)_gamma
ENSG00000130762	391.173458627347	158.175901865288	-1.30555564659881	0.00292876471162545	0.106115282701453	ARHGEF16	chr1	+	3454426	3481113	5563	protein_coding	Rho_guanine_nucleotide_exchange_factor_16
ENSG00000168092	4020.186537494	9485.00672171806	1.23836235249657	0.00298596242345464	0.108003205746425	PAFAH1B2	chr11	+	117144267	117176894	7104	protein_coding	platelet_activating_factor_acetylhydrolase_1b_catalytic_subunit_2
ENSG00000166741	3258.70923165644	1376.63638245263	-1.24307227263373	0.00298877790344805	0.108003205746425	NNMT	chr11	+	114257787	114313285	2919	protein_coding	nicotinamide_N-methyltransferase
ENSG00000077092	182.549538304366	448.650747510346	1.2967593092384	0.00300144056446393	0.108317509617688	RARB	chr3	+	25174332	25597932	3697	protein_coding	retinoic_acid_receptor_beta
ENSG00000154319	1325.80861822365	556.02098651127	-1.25346026457643	0.00303180693439776	0.109269041742497	FAM167A	chr8	-	11421463	11474715	5033	protein_coding	family_with_sequence_similarity_167_member_A
ENSG00000178922	569.546910006052	1354.58713701762	1.24979614344353	0.00312840229892637	0.11246943658471	HYI	chr1	-	43451003	43453989	2740	protein_coding	hydroxypyruvate_isomerase_(putative)
ENSG00000251194	14.607285780626	50.8056530372956	1.79001288660138	0.00314482710971593	0.11246943658471	RP1-68D18.2	chr11	+	35212550	35214007	704	sense_intronic	NA
ENSG00000254388	51.1164668977022	15.3351039808371	-1.72834073985476	0.00314482710971593	0.11246943658471	DUTP2	chr8	+	123352181	123352643	463	processed_pseudogene	deoxyuridine_triphosphatase_pseudogene_2
ENSG00000278492	4.17612784193977	23.0044167638096	2.42841478770554	0.00314942417318727	0.11246943658471	RP11-15A1.9	chr19	+	43978376	43978663	288	sense_intronic	NA
ENSG00000173557	22.9522387700684	3.83109172238383	-2.54283333471214	0.00314942417318727	0.11246943658471	C2orf70	chr2	+	26562582	26579532	2507	protein_coding	chromosome_2_open_reading_frame_70
ENSG00000249207	22.9522387700684	3.83109172238383	-2.54283333471214	0.00314942417318727	0.11246943658471	RP11-360F5.1	chr4	-	39112677	39126818	946	antisense	NA
ENSG00000110076	22.9522387700684	3.83109172238383	-2.54283333471214	0.00314942417318727	0.11246943658471	NRXN2	chr11	-	64606174	64723188	10580	protein_coding	neurexin_2
ENSG00000121895	374.483545035284	152.423924589943	-1.29606572686281	0.00317257436329397	0.113148249387504	TMEM156	chr4	-	38966744	39032922	2562	protein_coding	transmembrane_protein_156
ENSG00000231925	8329.31359277367	3549.92505134544	-1.23037788944814	0.00317843324458096	0.1132094104416	TAPBP	chr6	-	33299694	33314387	5056	protein_coding	TAP_binding_protein_(tapasin)
ENSG00000054983	949.242443585662	397.841616478291	-1.25430135212246	0.00322248636201019	0.114629042869474	GALC	chr14	-	87837820	87993665	6825	protein_coding	galactosylceramidase
ENSG00000253931	40.6852707769831	11.500443931304	-1.81109330466389	0.00322710014990349	0.114643886859835	RP11-909N17.2	chr8	+	143412749	143417054	544	antisense	NA
ENSG00000272760	93.884371382052	33.5497154668129	-1.48093726088811	0.00323344224420695	0.114720011259077	RP11-5C23.1	chr7	+	154951226	154952188	963	antisense	NA
ENSG00000059377	101.186208703772	36.4257054016265	-1.47063661519982	0.00326841417750889	0.115660371652028	TBXAS1	chr7	+	139777051	140020325	6271	protein_coding	thromboxane_A_synthase_1
ENSG00000015568	35.4696728253447	100.656128154514	1.50169104834654	0.00326841417750889	0.115660371652028	RGPD5	chr2	+	109792758	109857695	14175	protein_coding	RANBP2-like_and_GRIP_domain_containing_5
ENSG00000143195	81.3669359470198	208.98503399383	1.35962206160448	0.00329165291131769	0.11633203866014	ILDR2	chr1	-	166895711	166975482	13884	protein_coding	immunoglobulin-like_domain_containing_receptor_2
ENSG00000243415	58.4183042478376	18.2110970515596	-1.67445959718584	0.00330134997933117	0.116524005278228	RP11-274H2.2	chr3	+	146064042	146105204	807	antisense	NA
ENSG00000106526	44.8577492028085	121.746712152389	1.43807854900246	0.0033354450879164	0.116811660298933	ACTR3C	chr7	-	150243916	150323725	6460	protein_coding	ARP3_actin-related_protein_3_homolog_C_(yeast)
ENSG00000234520	1.04683048853585	14.3764393135331	3.63441109913749	0.00334605524595406	0.116811660298933	HRAT17	chr7	-	112954646	112995634	1001	lincRNA	heart_tissue-associated_transcript_17
ENSG00000260691	14.607285780626	0.95504939043273	-3.76477700072244	0.00334605524595406	0.116811660298933	ANKRD20A1	chr9	+	67859147	67902094	3887	protein_coding	ankyrin_repeat_domain_20_family_member_A1
ENSG00000252464	14.607285780626	0.95504939043273	-3.76477700072244	0.00334605524595406	0.116811660298933	RN7SKP70	chr5	-	178619728	178619998	271	misc_RNA	RNA_7SK_small_nuclear_pseudogene_70
ENSG00000264599	1.04683048853585	13.4177744443831	3.53576242521693	0.00334605524595406	0.116811660298933	AC124074.1	chr8	+	17303945	17304035	91	miRNA	NA
ENSG00000140254	14.607285780626	0.95504939043273	-3.76477700072244	0.00334605524595406	0.116811660298933	DUOXA1	chr15	-	45117367	45129938	3721	protein_coding	dual_oxidase_maturation_factor_1
ENSG00000239884	1.04683048853585	13.4177744443831	3.53576242521693	0.00334605524595406	0.116811660298933	RN7SL608P	chr17	+	2680958	2681236	279	misc_RNA	RNA_7SL_cytoplasmic_608_pseudogene
ENSG00000231292	1.04683048853585	14.3764393135331	3.63441109913749	0.00334605524595406	0.116811660298933	IGKV1OR2-108	chr2	+	113406396	113406872	353	IG_V_gene	immunoglobulin_kappa_variable_1/OR2-108_(non-functional)
ENSG00000105835	7748.29597723837	3317.92864296055	-1.2235629783897	0.00335105191949405	0.116811660298933	NAMPT	chr7	-	106248285	106286326	9049	protein_coding	nicotinamide_phosphoribosyltransferase
ENSG00000233521	91.7981321452149	231.992942694879	1.33643740191379	0.0033524755607331	0.116811660298933	RP5-1172A22.1	chr22	-	27221349	27224727	975	lincRNA	NA
ENSG00000126878	308.767010229614	125.581363741554	-1.29698895659446	0.00335854207408724	0.116811660298933	AIF1L	chr9	+	131096476	131123152	5299	protein_coding	allograft_inflammatory_factor_1-like
ENSG00000204257	136.652275556606	50.8056530372956	-1.42508784639074	0.0033608098757261	0.116811660298933	HLA-DMA	chr6	-	32948613	32969094	2534	protein_coding	major_histocompatibility_complex_class_II_DM_alpha
ENSG00000124788	1222.53977809457	2864.48111747166	1.22831395158141	0.00337033658405332	0.116864694707045	ATXN1	chr6	-	16299112	16761491	16487	protein_coding	ataxin_1
ENSG00000157870	1709.67662999004	726.6629732448	-1.23421270957559	0.00337089130016295	0.116864694707045	FAM213B	chr1	+	2586491	2591469	3371	protein_coding	family_with_sequence_similarity_213_member_B
ENSG00000092068	19.8228808407758	2.87241144957404	-2.7325102344212	0.00338513180761868	0.117209652537813	SLC7A8	chr14	-	23125295	23183674	5991	protein_coding	solute_carrier_family_7_(amino_acid_transporter_light_chain_L_system)_member_8
ENSG00000169740	152.299069698885	58.4749575803819	-1.37900117381439	0.00345478111858696	0.119469829593262	ZNF32	chr10	-	43643859	43648856	1436	protein_coding	zinc_finger_protein_32
ENSG00000108344	5382.50073120828	2311.33265612023	-1.21950409149744	0.00348975290834428	0.119966516184682	PSMD3	chr17	+	39980797	39997960	4964	protein_coding	proteasome_26S_subunit_non-ATPase_3
ENSG00000008083	960.716759157678	2247.10224552734	1.22578300156033	0.00349517753242369	0.119966516184682	JARID2	chr6	+	15246296	15522040	6015	protein_coding	jumonji_and_AT-rich_interaction_domain_containing_2
ENSG00000156509	94.927491000123	237.7449198577	1.32345329586293	0.00350222042408395	0.119966516184682	FBXO43	chr8	-	100133360	100145800	3950	protein_coding	F-box_protein_43
ENSG00000185742	18.7797616422132	59.4336206204692	1.65592610742573	0.00351463213969734	0.119966516184682	C11orf87	chr11	+	109422120	109429114	5884	protein_coding	chromosome_11_open_reading_frame_87
ENSG00000263812	16.6935234857108	1.91372407162397	-3.04152558298091	0.00351515759944554	0.119966516184682	LINC00908	chr18	+	76528655	76610968	3036	lincRNA	long_intergenic_non-protein_coding_RNA_908
ENSG00000279853	2.0899293943547	17.2524328275098	2.97464176184401	0.00351515759944554	0.119966516184682	RP5-844F9.1	chr7	-	44367140	44369292	2153	TEC	NA
ENSG00000117983	16.6935234857108	1.91372407162397	-3.04152558298091	0.00351515759944554	0.119966516184682	MUC5B	chr11	+	1223066	1262172	18598	protein_coding	mucin_5B_oligomeric_mucus/gel-forming
ENSG00000197471	16.6935234857108	1.91372407162397	-3.04152558298091	0.00351515759944554	0.119966516184682	SPN	chr16	+	29662979	29670876	7382	protein_coding	sialophorin
ENSG00000237118	16.6935234857108	1.91372407162397	-3.04152558298091	0.00351515759944554	0.119966516184682	CYP2F2P	chr19	-	40818721	40826772	1056	unitary_pseudogene	cytochrome_P450_family_2_subfamily_F_member_2_pseudogene
ENSG00000149575	16.6935234857108	1.91372407162397	-3.04152558298091	0.00351515759944554	0.119966516184682	SCN2B	chr11	-	118161951	118176673	5826	protein_coding	sodium_channel_voltage_gated_type_II_beta_subunit
ENSG00000236609	570.590029604258	237.7449198577	-1.26256796015102	0.00351744864248071	0.119966516184682	ZNF853	chr7	+	6615617	6624290	3857	protein_coding	zinc_finger_protein_853
ENSG00000163430	38385.7616609008	89040.6015340583	1.21388958592651	0.00352799244015591	0.120176091611745	FSTL1	chr3	-	120392293	120451253	8727	protein_coding	follistatin_like_1
ENSG00000079215	332.758761039563	136.126655555368	-1.28869306205974	0.00353841262140207	0.120380939482046	SLC1A3	chr5	+	36606355	36688334	6265	protein_coding	solute_carrier_family_1_(glial_high_affinity_glutamate_transporter)_member_3
ENSG00000134333	57908.7880384406	24975.080962937	-1.21328855562701	0.00354753670925831	0.120432656904002	LDHA	chr11	+	18394388	18408425	6210	protein_coding	lactate_dehydrogenase_A
ENSG00000237975	154.385308915772	376.751033764735	1.28643452465095	0.00354874954455586	0.120432656904002	FLG-AS1	chr1	+	152168125	152445456	7691	antisense	FLG_antisense_RNA_1
ENSG00000126583	42.7715099847249	12.4591093339793	-1.76874280488523	0.0035533395082542	0.120438811446646	PRKCG	chr19	+	53879190	53907652	3381	protein_coding	protein_kinase_C_gamma
ENSG00000181588	1129.70213393425	2634.4020347648	1.22144851743071	0.00356673534981154	0.12060589538975	MEX3D	chr19	-	1554669	1568058	2850	protein_coding	mex-3_RNA_binding_family_member_D
ENSG00000100219	3523.6616093052	1513.72516927995	-1.21889942001757	0.00356709848365305	0.12060589538975	XBP1	chr22	-	28794555	28800597	3028	protein_coding	X-box_binding_protein_1
ENSG00000065802	2931.16967818275	6801.70941996835	1.2143884216921	0.00360332459546499	0.121680129324485	ASB1	chr2	+	238426742	238452250	7410	protein_coding	ankyrin_repeat_and_SOCS_box_containing_1
ENSG00000196154	109.531165629772	271.298119896757	1.30762344206314	0.00362272708753949	0.122184297906779	S100A4	chr1	-	153543613	153550136	1025	protein_coding	S100_calcium_binding_protein_A4
ENSG00000261594	55.2889453805988	17.2524328275098	-1.67265614682636	0.00362946115154376	0.122260479900153	TPBGL	chr11	+	75240905	75243697	2793	protein_coding	trophoblast_glycoprotein-like
ENSG00000154734	205.49816961447	493.707901398408	1.26405601793797	0.00364922261115161	0.122691241048012	ADAMTS1	chr21	-	26835747	26845409	7063	protein_coding	ADAM_metallopeptidase_with_thrombospondin_type_1_motif_1
ENSG00000104081	709.324936135892	299.099342707706	-1.24544959758253	0.00365488182000254	0.122691241048012	BMF	chr15	-	40087890	40108892	5447	protein_coding	Bcl2_modifying_factor
ENSG00000181381	593.538660763799	1391.01632512743	1.22856379746506	0.00365572203276406	0.122691241048012	DDX60L	chr4	-	168356735	168537786	12156	protein_coding	DEAD_(Asp-Glu-Ala-Asp)_box_polypeptide_60-like
ENSG00000177380	910.64701847891	386.337662272663	-1.2367425210054	0.00366161955575827	0.122738386065963	PPFIA3	chr19	+	49119389	49151026	6451	protein_coding	protein_tyrosine_phosphatase_receptor_type_f_polypeptide_(PTPRF)_interacting_protein_(liprin)_alpha_3
ENSG00000177409	1039.99384856145	2418.7028947218	1.21756689592323	0.00369326800726574	0.123647535159917	SAMD9L	chr7	-	93130055	93148369	7135	protein_coding	sterile_alpha_motif_domain_containing_9-like
ENSG00000137868	614.40105272547	1437.99080453074	1.22664587204526	0.00369796583766555	0.123653278726053	STRA6	chr15	-	74179466	74212267	7690	protein_coding	stimulated_by_retinoic_acid_6
ENSG00000132613	1162.03884145124	2699.59110819894	1.21600064381184	0.00370747427583951	0.123819669610831	MTSS1L	chr16	-	70661204	70686066	4999	protein_coding	metastasis_suppressor_1-like
ENSG00000272079	42.7715099847249	115.994734744893	1.43684776438494	0.00371992116985365	0.124054557478893	LA16c-380H5.5	chr16	+	3006120	3007388	1269	lincRNA	NA
ENSG00000197106	62.5907827406346	20.1284251836375	-1.63033612703678	0.00372358933828808	0.124054557478893	SLC6A17	chr1	+	110150486	110202202	6644	protein_coding	solute_carrier_family_6_(neutral_amino_acid_transporter)_member_17
ENSG00000163597	3220.11380656574	1389.09899943746	-1.21288329317008	0.0037475836595008	0.124701873317786	SNHG16	chr17	+	76557766	76565348	5362	processed_transcript	small_nucleolar_RNA_host_gene_16
ENSG00000253522	728.10108889596	307.727308396342	-1.2421249525403	0.00375238229137997	0.12470964941388	MIR3142HG	chr5	+	160468268	160487426	2301	lincRNA	MIR3142_host_gene
ENSG00000237943	68.8495004808519	23.0044167638096	-1.57604561502163	0.00378077360997736	0.125500551945287	PRKCQ-AS1	chr10	+	6580419	6616452	3892	processed_transcript	PRKCQ_antisense_RNA_1
ENSG00000185483	594.581780361917	1388.14033659248	1.22304541452918	0.00380784264545982	0.126245695669074	ROR1	chr1	+	63774022	64181498	6715	protein_coding	receptor_tyrosine_kinase-like_orphan_receptor_1
ENSG00000109255	89.7118929074444	32.5910521109654	-1.4571008958175	0.00384028249784329	0.127166881889189	NMU	chr4	-	55595229	55636698	975	protein_coding	neuromedin_U
ENSG00000186354	17.7366425185036	56.5576314833115	1.66642818009722	0.00386347664556388	0.12778004658615	C9orf47	chr9	+	88990863	88996140	5050	protein_coding	chromosome_9_open_reading_frame_47
ENSG00000134569	1268.43704037466	544.517032340312	-1.21980073526238	0.00388997009829967	0.128500717189176	LRP4	chr11	-	46856868	46918642	8597	protein_coding	LDL_receptor_related_protein_4
ENSG00000198788	25.0384775872046	4.7897669802173	-2.3549149393288	0.00390491865910474	0.128838735323771	MUC2	chr11	+	1074875	1110511	12667	processed_transcript	mucin_2_oligomeric_mucus/gel-forming
ENSG00000087299	1166.21131984049	500.41854133622	-1.22040211571023	0.00392077776089042	0.129205944088981	L2HGDH	chr14	-	50237563	50312548	6879	protein_coding	L-2-hydroxyglutarate_dehydrogenase
ENSG00000173281	353.621153040465	830.198560619148	1.23098017529062	0.00395335099620184	0.130027303968249	PPP1R3B	chr8	-	9136255	9151574	5776	protein_coding	protein_phosphatase_1_regulatory_subunit_3B
ENSG00000156463	855.361679809835	1981.55263754517	1.21191371490159	0.00395522125984168	0.130027303968249	SH3RF2	chr5	+	145936579	146081791	7232	protein_coding	SH3_domain_containing_ring_finger_2
ENSG00000009844	2679.77785529138	1160.93724230837	-1.20672922297457	0.00396467007751081	0.130181276259036	VTA1	chr6	+	142147162	142224689	7262	protein_coding	vesicle_(multivesicular_body)_trafficking_1
ENSG00000123374	2855.02194759764	1238.58893276569	-1.20471616455618	0.00400796988336328	0.131445053113567	CDK2	chr12	+	55966769	55972784	3894	protein_coding	cyclin-dependent_kinase_2
ENSG00000275532	52.1595865174263	16.2937684772612	-1.67063947118281	0.00401511331986454	0.131521439790623	CTB-58E17.3	chr17	-	38703480	38706261	486	antisense	NA
ENSG00000197380	122.048600995003	46.0123374475151	-1.40477670241785	0.00402601446577796	0.131563025347594	DACT3	chr19	-	46647612	46661138	5361	protein_coding	dishevelled-binding_antagonist_of_beta-catenin_3
ENSG00000132170	45.9008688149604	121.746712152389	1.405002728495	0.00402601446577796	0.131563025347594	PPARG	chr3	+	12287368	12434356	4046	protein_coding	peroxisome_proliferator-activated_receptor_gamma
ENSG00000179010	8171.80253362501	3560.4703426356	-1.19855591159722	0.00403238917982039	0.131613906814233	MRFAP1	chr4	+	6640091	6642745	2655	protein_coding	Morf4_family_associated_protein_1
ENSG00000120068	35.4696728253447	8.62444516692589	-2.02368518432146	0.00406064925786322	0.132062948899482	HOXB8	chr17	-	48611377	48614939	2051	protein_coding	homeobox_B8
ENSG00000247473	35.4696728253447	8.62444516692589	-2.02368518432146	0.00406064925786322	0.132062948899482	CARS-AS1	chr11	+	3029009	3041260	2683	antisense	CARS_antisense_RNA_1
ENSG00000145198	35.4696728253447	8.62444516692589	-2.02368518432146	0.00406064925786322	0.132062948899482	VWA5B2	chr3	+	184230429	184242329	5730	protein_coding	von_Willebrand_factor_A_domain_containing_5B2
ENSG00000102189	1770.17756662447	4064.72699886904	1.19921109115144	0.00410430268389772	0.132443864815814	EEA1	chr12	-	92770637	92929331	10150	protein_coding	early_endosome_antigen_1
ENSG00000115935	740.618524068965	316.355274080353	-1.22683599364422	0.00411234303976424	0.132443864815814	WIPF1	chr2	-	174559572	174682916	9121	protein_coding	WAS/WASL_interacting_protein_family_member_1
ENSG00000213064	4491.67659535097	1959.50339211632	-1.19671044308863	0.00415886525186823	0.132443864815814	SFT2D2	chr1	+	168225938	168253025	11221	protein_coding	SFT2_domain_containing_2
ENSG00000140044	1469.75912264015	636.548665671139	-1.20706518037028	0.0041638742997958	0.132443864815814	JDP2	chr14	+	75427716	75474111	6235	protein_coding	Jun_dimerization_protein_2
ENSG00000163328	234.705518513438	94.90415060302	-1.30510401158281	0.00416557408447089	0.132443864815814	GPR155	chr2	-	174431571	174487094	7769	protein_coding	G_protein-coupled_receptor_155
ENSG00000268896	10.4348129158423	1.38777878078145e-17	-6.40128810920028	0.00417417063605608	0.132443864815814	RP11-256I23.1	chr2	-	219547211	219547658	448	antisense	NA
ENSG00000139549	10.4348129158423	1.38777878078145e-17	-6.40128810920028	0.00417417063605608	0.132443864815814	DHH	chr12	-	49089421	49094819	1936	protein_coding	desert_hedgehog
ENSG00000275395	1.38777878078145e-17	9.58311195618616	6.28098187943097	0.00417417063605608	0.132443864815814	FCGBP	chr19	-	39863323	39934626	12961	protein_coding	Fc_fragment_of_IgG_binding_protein
ENSG00000272754	10.4348129158423	1.38777878078145e-17	-6.40128810920028	0.00417417063605608	0.132443864815814	AL133245.2	chr2	+	32321638	32323002	1365	lincRNA	NA
ENSG00000280302	10.4348129158423	1.38777878078145e-17	-6.40128810920028	0.00417417063605608	0.132443864815814	RP11-64C12.1	chr18	+	12279427	12282739	3313	TEC	NA
ENSG00000260643	10.4348129158423	1.38777878078145e-17	-6.40128810920028	0.00417417063605608	0.132443864815814	RP11-303E16.8	chr16	-	81053665	81087651	773	processed_transcript	NA
ENSG00000159337	10.4348129158423	1.38777878078145e-17	-6.40128810920028	0.00417417063605608	0.132443864815814	PLA2G4D	chr15	-	42067009	42094554	5138	protein_coding	phospholipase_A2_group_IVD
ENSG00000229162	10.4348129158423	1.38777878078145e-17	-6.40128810920028	0.00417417063605608	0.132443864815814	RP11-84D1.1	chr1	+	24961345	24963097	820	antisense	NA
ENSG00000255237	10.4348129158423	1.38777878078145e-17	-6.40128810920028	0.00417417063605608	0.132443864815814	RP13-317D12.3	chr11	-	462930	463899	664	antisense	NA
ENSG00000227725	10.4348129158423	1.38777878078145e-17	-6.40128810920028	0.00417417063605608	0.132443864815814	GCOM2	chr4	+	68038544	68039647	1104	processed_pseudogene	GRINL1B_complex_locus_2_pseudogene
ENSG00000227349	1.38777878078145e-17	9.58311195618616	6.28098187943097	0.00417417063605608	0.132443864815814	CEACAMP7	chr19	-	42949503	42950387	496	unprocessed_pseudogene	carcinoembryonic_antigen-related_cell_adhesion_molecule_pseudogene_7
ENSG00000251679	1.38777878078145e-17	9.58311195618616	6.28098187943097	0.00417417063605608	0.132443864815814	RP11-669M16.2	chr4	+	14134936	14143592	457	lincRNA	NA
ENSG00000265451	1.38777878078145e-17	9.58311195618616	6.28098187943097	0.00417417063605608	0.132443864815814	RP11-204L24.2	chr2	+	121530422	121532705	682	antisense	NA
ENSG00000224034	1.38777878078145e-17	9.58311195618616	6.28098187943097	0.00417417063605608	0.132443864815814	RP11-445P17.8	chr10	-	5266033	5271236	692	lincRNA	NA
ENSG00000161594	10.4348129158423	1.38777878078145e-17	-6.40128810920028	0.00417417063605608	0.132443864815814	KLHL10	chr17	+	41835685	41848384	2370	protein_coding	kelch_like_family_member_10
ENSG00000180712	1.38777878078145e-17	9.58311195618616	6.28098187943097	0.00417417063605608	0.132443864815814	RP11-290F5.2	chr4	-	184340756	184353977	2353	lincRNA	NA
ENSG00000230615	105.358687168458	258.835502753294	1.29578171808814	0.00419482669461362	0.132887366343777	RP5-1198O20.4	chr1	+	44030443	44115913	7999	lincRNA	NA
ENSG00000107874	1833.80786204977	796.645361011856	-1.202695941611	0.00419787683131445	0.132887366343777	CUEDC2	chr10	-	102423245	102432661	1412	protein_coding	CUE_domain_containing_2
ENSG00000171425	669.686391417759	286.636725592922	-1.2238775458327	0.00426882524609482	0.134793840396219	ZNF581	chr19	+	55635459	55645622	1736	protein_coding	zinc_finger_protein_581
ENSG00000110876	32.3403141265172	89.1521729960896	1.45961170185258	0.00426936449339624	0.134793840396219	SELPLG	chr12	-	108622277	108633959	2494	protein_coding	selectin_P_ligand
ENSG00000238286	54.2458257589771	17.2524328275098	-1.64523794134818	0.00427290405150721	0.134793840396219	SLC35E1P1	chr13	+	20607268	20608131	864	processed_pseudogene	solute_carrier_family_35_member_E1_pseudogene_1
ENSG00000166479	2656.82922415594	6068.33234392089	1.19155926226781	0.0042802120943747	0.134868643836473	TMX3	chr18	-	68673688	68715298	7637	protein_coding	thioredoxin-related_transmembrane_protein_3
ENSG00000122378	495.485418521428	209.943696858163	-1.23831144710935	0.00433821721730309	0.13649792400354	FAM213A	chr10	+	80407829	80437115	6520	protein_coding	family_with_sequence_similarity_213_member_A
ENSG00000261777	11.4779306628503	42.1776847919266	1.86683828689946	0.00434191207434667	0.13649792400354	RP11-529K1.2	chr16	-	70315640	70346747	1508	processed_transcript	NA
ENSG00000277452	4.17612784193977	22.0457529738525	2.36735284598103	0.00436854826243531	0.136862809611778	RN7SL473P	chr1	-	150566562	150566860	299	misc_RNA	RNA_7SL_cytoplasmic_473_pseudogene
ENSG00000228107	4.17612784193977	22.0457529738525	2.36735284598103	0.00436854826243531	0.136862809611778	AP000692.9	chr21	+	36360630	36362040	596	sense_overlapping	NA
ENSG00000271821	4.17612784193977	22.0457529738525	2.36735284598103	0.00436854826243531	0.136862809611778	XXbac-BPG299F13.14	chr6	-	31200165	31201918	517	lincRNA	NA
ENSG00000143847	1028.51953299014	444.816096113825	-1.20904216741488	0.00441662459225672	0.138210500842911	PPFIA4	chr1	+	203026498	203078740	9707	protein_coding	protein_tyrosine_phosphatase_receptor_type_f_polypeptide_(PTPRF)_interacting_protein_(liprin)_alpha_4
ENSG00000186594	622.746009509758	1432.23882746103	1.20140465412146	0.004426048640207	0.138258990576628	MIR22HG	chr17	-	1711493	1717174	2986	lincRNA	MIR22_host_gene
ENSG00000274070	110.574285244591	268.422131326488	1.27859589311368	0.00442829593889049	0.138258990576628	GATSL2	chr7	+	74964818	75024798	1363	protein_coding	GATS_protein-like_2
ENSG00000108924	30.2540750402918	83.4001953235311	1.45936813534329	0.00444838341429809	0.138727610154349	HLF	chr17	+	55265012	55325065	6602	protein_coding	hepatic_leukemia_factor
ENSG00000174500	60.5045434939666	154.34125034999	1.34931861489231	0.00445802441635899	0.138869748039351	GCSAM	chr3	-	112120841	112133305	3783	protein_coding	germinal_center-associated_signaling_and_motility
ENSG00000108375	138.738514777285	54.6403053620077	-1.3422061742288	0.00446425791734928	0.138905537635609	RNF43	chr17	-	58352500	58417595	7505	protein_coding	ring_finger_protein_43
ENSG00000167971	568.503790407841	243.496897016216	-1.22281403173712	0.00450874903060481	0.140130278460856	CASKIN1	chr16	-	2177180	2196525	5889	protein_coding	CASK_interacting_protein_1
ENSG00000075785	9926.32969579571	4374.37509765473	-1.18215873470678	0.0045327071993927	0.140714804522965	RAB7A	chr3	+	128726122	128814796	2717	protein_coding	RAB7A_member_RAS_oncogene_family
ENSG00000274128	8.34857906274709	31.6323887301788	1.90683799770223	0.00461336880419837	0.14280846321085	RP11-342A23.2	chr15	+	83962176	83962583	408	sense_intronic	NA
ENSG00000147206	27.1247165117866	5.74843905926083	-2.21292549779663	0.0046210579259267	0.14280846321085	NXF3	chrX	-	103075810	103093125	3526	protein_coding	nuclear_RNA_export_factor_3
ENSG00000276096	27.1247165117866	5.74843905926083	-2.21292549779663	0.0046210579259267	0.14280846321085	Metazoa_SRP	chr16	+	4756338	4756633	296	misc_RNA	Metazoan_signal_recognition_particle_RNA
ENSG00000152580	27.1247165117866	5.74843905926083	-2.21292549779663	0.0046210579259267	0.14280846321085	IGSF10	chr3	-	151425384	151458709	11727	protein_coding	immunoglobulin_superfamily_member_10
ENSG00000169446	1695.07295562992	742.001578784684	-1.1917068878754	0.00462839318664253	0.142856736621502	MMGT1	chrX	-	135962070	135974063	3738	protein_coding	membrane_magnesium_transporter_1
ENSG00000104967	192.980734358529	78.6068805370724	-1.2942817757146	0.0046330783940353	0.142856736621502	NOVA2	chr19	-	45933734	45973546	8684	protein_coding	neuro-oncological_ventral_antigen_2
ENSG00000067840	1856.75649318663	813.901292238973	-1.18972561559424	0.00464945321535813	0.143066822494096	PDZD4	chrX	-	153802166	153830565	4341	protein_coding	PDZ_domain_containing_4
ENSG00000171476	28.1678360051252	78.6068805370724	1.47676234391393	0.00465036562007236	0.143066822494096	HOPX	chr4	-	56647988	56681899	7753	protein_coding	HOP_homeobox
ENSG00000102144	25526.1832690239	11294.0035092743	-1.1764113132754	0.00467872814715611	0.143777473849446	PGK1	chrX	+	78065188	78129296	5415	protein_coding	phosphoglycerate_kinase_1
ENSG00000124762	14367.932939854	6358.80718580685	-1.17600751054455	0.00471654841045729	0.144755629946198	CDKN1A	chr6	+	36676460	36687339	3050	protein_coding	cyclin-dependent_kinase_inhibitor_1A_(p21_Cip1)
ENSG00000129951	119.962361769301	46.0123374475151	-1.37992768226953	0.00472598353634711	0.144755629946198	PLPPR3	chr19	-	812488	821977	2741	protein_coding	phospholipid_phosphatase_related_3
ENSG00000144401	393.259697826139	904.015599742216	1.20062529301852	0.00472645491826233	0.144755629946198	METTL21A	chr2	-	207580631	207625928	6798	protein_coding	methyltransferase_like_21A
ENSG00000136999	51.1164668977022	16.2937684772612	-1.6415634567532	0.00475755935069628	0.145356467452413	NOV	chr8	+	119416306	119424353	2673	protein_coding	nephroblastoma_overexpressed
ENSG00000068305	1695.07295562992	743.91890447709	-1.18798442756141	0.00475953410411966	0.145356467452413	MEF2A	chr15	+	99565417	99716466	6925	protein_coding	myocyte_enhancer_factor_2A
ENSG00000117266	1104.66726359813	482.203947217634	-1.19567093339939	0.00476517494327104	0.145356467452413	CDK18	chr1	+	205504595	205532793	6831	protein_coding	cyclin-dependent_kinase_18
ENSG00000198740	851.189201419576	1935.53682099785	1.18507212348868	0.00476735586358804	0.145356467452413	ZNF652	chr17	-	49289206	49362473	8810	protein_coding	zinc_finger_protein_652
ENSG00000117425	81.3669359470198	28.7563984173634	-1.49628226049757	0.00481295815418286	0.146420048790781	PTCH2	chr1	-	44819844	44843063	5149	protein_coding	patched_2
ENSG00000181444	81.3669359470198	28.7563984173634	-1.49628226049757	0.00481295815418286	0.146420048790781	ZNF467	chr7	-	149764182	149773479	2734	protein_coding	zinc_finger_protein_467
ENSG00000248593	61.5476631172558	156.25857610842	1.34250389755286	0.00483161268267492	0.146824056593989	DSTNP2	chr12	+	6884682	6885786	1105	transcribed_unprocessed_pseudogene	destrin_(actin_depolymerizing_factor)_pseudogene_2
ENSG00000272842	3.13302426015072	19.16976116576	2.56806634329859	0.00484911421090812	0.147082389320436	RP11-513M16.7	chr9	-	19371386	19371945	560	antisense	NA
ENSG00000101443	350.491794240741	148.589273064766	-1.23730411033615	0.00485088153950412	0.147082389320436	WFDC2	chr20	+	45469706	45481532	1382	protein_coding	WAP_four-disulfide_core_domain_2
ENSG00000095637	244.093594937469	101.614791074972	-1.26321940392918	0.00485729788070196	0.147113659426715	SORBS1	chr10	-	95311771	95561414	10819	protein_coding	sorbin_and_SH3_domain_containing_1
ENSG00000100311	741.661643666703	1684.36715566544	1.18324762131757	0.00492421613914748	0.148975261024773	PDGFB	chr22	-	39223359	39244751	3761	protein_coding	platelet-derived_growth_factor_beta_polypeptide
ENSG00000176533	66.763261234317	23.0044167638096	-1.5317331295088	0.00494374808122595	0.149327283538605	GNG7	chr19	-	2511219	2702709	4561	protein_coding	guanine_nucleotide_binding_protein_(G_protein)_gamma_7
ENSG00000156510	36.5127924057214	98.7388023096355	1.43230524289442	0.00494678398193336	0.149327283538605	HKDC1	chr10	+	69220303	69267559	4259	protein_coding	hexokinase_domain_containing_1
ENSG00000106686	83.4531751885147	29.7150618856956	-1.48564837600421	0.00497182296434371	0.149917474131243	SPATA6L	chr9	-	4553386	4666674	7361	protein_coding	spermatogenesis_associated_6-like
ENSG00000172543	45.9008688149604	14.3764393135331	-1.66579489067512	0.00501982402069452	0.151197985029056	CTSW	chr11	+	65879809	65883741	1719	protein_coding	cathepsin_W
ENSG00000225648	548.684518041028	1248.17556121674	1.18560159059856	0.00505486969311801	0.151949957664527	SBDSP1	chr7	+	72829425	72836701	1239	transcribed_unprocessed_pseudogene	Shwachman-Bodian-Diamond_syndrome_pseudogene_1
ENSG00000162366	76.1513378394324	26.8390713747629	-1.49994622385936	0.00505591388839471	0.151949957664527	PDZK1IP1	chr1	-	47183593	47191044	1438	protein_coding	PDZK1_interacting_protein_1
ENSG00000134363	482.967983338208	208.026371129326	-1.21463347172237	0.00507938438309938	0.152487584573508	FST	chr5	+	53480409	53487134	2969	protein_coding	follistatin
ENSG00000166851	4826.51798599589	2148.35997252488	-1.1676970696621	0.00512554803083658	0.153494477551922	PLK1	chr16	+	23677656	23690367	4760	protein_coding	polo-like_kinase_1
ENSG00000104343	1205.84986453795	531.095752472209	-1.18280286978111	0.00512654614373788	0.153494477551922	UBE2W	chr8	-	73780097	73878910	9090	protein_coding	ubiquitin_conjugating_enzyme_E2W_(putative)
ENSG00000253307	34.4265532513854	9.58311195618616	-1.83082672366496	0.00512977993355925	0.153494477551922	RP11-10J21.4	chr8	-	141252286	141253292	397	antisense	NA
ENSG00000107863	2558.77598203154	5743.34563963171	1.16640140324436	0.0051498514792058	0.153926468884489	ARHGAP21	chr10	-	24583609	24723668	10473	protein_coding	Rho_GTPase_activating_protein_21
ENSG00000183186	415.16520941082	178.307822229963	-1.21869878322516	0.00516964839399494	0.154255363115586	C2CD4C	chr19	-	405438	409170	3129	protein_coding	C2_calcium-dependent_domain_containing_4C
ENSG00000279069	20.8660001014353	61.3509466849028	1.55058574488444	0.0052249199799142	0.154255363115586	RP11-159D12.6	chr17	+	58006674	58008187	1514	TEC	NA
ENSG00000158748	15.6504045642915	1.91372407162397	-2.94913035771096	0.00524730524756345	0.154255363115586	HTR6	chr1	+	19665287	19679562	1984	protein_coding	5-hydroxytryptamine_(serotonin)_receptor_6_G_protein-coupled
ENSG00000267480	15.6504045642915	1.91372407162397	-2.94913035771096	0.00524730524756345	0.154255363115586	RP11-703I16.1	chr18	-	12031178	12032181	527	antisense	NA
ENSG00000278876	15.6504045642915	1.91372407162397	-2.94913035771096	0.00524730524756345	0.154255363115586	RP11-498C9.4	chr17	+	81862778	81863102	325	TEC	NA
ENSG00000138829	12841.8489694329	28692.7754738463	1.15982742002385	0.0052759147590994	0.154255363115586	FBN2	chr5	-	128257909	128659185	13196	protein_coding	fibrillin_2
ENSG00000255624	220.101844068934	508.087844121459	1.20647639178994	0.00527814248865509	0.154255363115586	RP11-564D11.3	chr10	+	122879851	122898024	1328	transcribed_processed_pseudogene	NA
ENSG00000272788	1.04683048853585	12.4591093339793	3.4298700052222	0.00528154359696995	0.154255363115586	RP11-674N23.4	chr18	+	8801656	8802305	650	sense_intronic	NA
ENSG00000259205	1.04683048853585	12.4591093339793	3.4298700052222	0.00528154359696995	0.154255363115586	PRKXP1	chr15	-	100553529	100558954	1122	processed_pseudogene	protein_kinase_X-linked_pseudogene_1
ENSG00000259803	13.5641671692183	0.95504939043273	-3.65880249940487	0.00528154359696995	0.154255363115586	SLC22A31	chr16	-	89195761	89201664	2610	protein_coding	solute_carrier_family_22_member_31
ENSG00000265912	13.5641671692183	0.95504939043273	-3.65880249940487	0.00528154359696995	0.154255363115586	RP11-583F2.2	chr17	+	64943262	64951054	2474	lincRNA	NA
ENSG00000174460	13.5641671692183	0.95504939043273	-3.65880249940487	0.00528154359696995	0.154255363115586	ZCCHC12	chrX	+	118823790	118826968	2231	protein_coding	zinc_finger_CCHC_domain_containing_12
ENSG00000255236	13.5641671692183	0.95504939043273	-3.65880249940487	0.00528154359696995	0.154255363115586	CTD-2655K5.1	chr11	+	68122053	68130518	776	antisense	NA
ENSG00000278998	13.5641671692183	0.95504939043273	-3.65880249940487	0.00528154359696995	0.154255363115586	RP11-1430O6.1	chr7	+	155222903	155223851	949	TEC	NA
ENSG00000272273	13.5641671692183	0.95504939043273	-3.65880249940487	0.00528154359696995	0.154255363115586	XXbac-BPG252P9.10	chr6	+	30742929	30743592	527	antisense	NA
ENSG00000056487	13.5641671692183	0.95504939043273	-3.65880249940487	0.00528154359696995	0.154255363115586	PHF21B	chr22	-	44881162	45009999	5753	protein_coding	PHD_finger_protein_21B
ENSG00000227962	1.04683048853585	12.4591093339793	3.4298700052222	0.00528154359696995	0.154255363115586	RP11-382D8.3	chr1	+	235336806	235337087	282	processed_pseudogene	NA
ENSG00000007312	13.5641671692183	0.95504939043273	-3.65880249940487	0.00528154359696995	0.154255363115586	CD79B	chr17	-	63928740	63932354	2080	protein_coding	CD79b_molecule
ENSG00000254615	13.5641671692183	0.95504939043273	-3.65880249940487	0.00528154359696995	0.154255363115586	RP11-395G23.3	chr8	+	106270144	106272899	1419	lincRNA	NA
ENSG00000188779	5.21923684177044	23.9630804932923	2.17347868888646	0.00528627763808465	0.154255363115586	SKOR1	chr15	+	67819704	67834561	4479	protein_coding	SKI_family_transcriptional_corepressor_1
ENSG00000282943	5.21923684177044	23.9630804932923	2.17347868888646	0.00528627763808465	0.154255363115586	CTC-490G23.6	chr19	+	42977463	43171515	2168	antisense	NA
ENSG00000144339	23.9953581630021	4.7897669802173	-2.29382572145815	0.00528627763808465	0.154255363115586	TMEFF2	chr2	-	191949043	192195709	6632	protein_coding	transmembrane_protein_with_EGF-like_and_two_follistatin-like_domains_2
ENSG00000162551	29.2109555153894	6.70710905490333	-2.10136230723425	0.00529072349790638	0.154255363115586	ALPL	chr1	+	21509372	21578412	3007	protein_coding	alkaline_phosphatase_liver/bone/kidney
ENSG00000164946	11.4779306628503	41.2190215974849	1.83377046322875	0.00530837811494485	0.154503275632782	FREM1	chr9	-	14734666	14910995	10762	protein_coding	FRAS1_related_extracellular_matrix_1
ENSG00000133169	4544.87569479929	2029.48577978138	-1.16307386472492	0.00531053756796305	0.154503275632782	BEX1	chrX	-	103062651	103064240	864	protein_coding	brain_expressed_X-linked_1
ENSG00000234460	14.607285780626	47.9296637108874	1.70616085291448	0.00533666914051305	0.155056226182797	XXyac-YM21GA2.4	chr9	+	87864166	87866290	452	lincRNA	NA
ENSG00000104611	1910.99871223713	4278.50881320123	1.16273297960402	0.00534089493898064	0.155056226182797	SH2D4A	chr8	+	19313617	19396218	4148	protein_coding	SH2_domain_containing_4A
ENSG00000223478	115.78988331575	275.13277132264	1.24778134754011	0.00538363308430956	0.156056684163358	RP11-545E17.3	chr9	+	128724445	128733194	544	antisense	NA
ENSG00000087086	18954.5298078899	8498.54265473281	-1.15724273988835	0.00539032027104892	0.156056684163358	FTL	chr19	+	48965301	48966878	878	protein_coding	ferritin_light_polypeptide
ENSG00000173163	526.779006475778	229.116954111758	-1.20063775099036	0.00539249276511622	0.156056684163358	COMMD1	chr2	+	61888724	62147247	2392	protein_coding	copper_metabolism_(Murr1)_domain_containing_1
ENSG00000185291	64.6770219875071	22.0457529738525	-1.54707827709002	0.00544356653623944	0.157368036194207	IL3RA	chrX	+	1336616	1382689	1710	protein_coding	interleukin_3_receptor_subunit_alpha
ENSG00000168280	2021.56938953136	902.098274050907	-1.16400050529073	0.00551379039587271	0.159229640406815	KIF5C	chr2	+	148875250	149026759	9215	protein_coding	kinesin_family_member_5C
ENSG00000164291	1182.9012333974	525.343775385187	-1.17079138023244	0.00557150008277568	0.160726304922227	ARSK	chr5	+	95555074	95605064	4314	protein_coding	arylsulfatase_family_member_K
ENSG00000166002	147.083471654624	59.4336206204692	-1.30536050205727	0.00558333789481919	0.160897898679921	SMCO4	chr11	-	93478472	93543508	1223	protein_coding	single-pass_membrane_protein_with_coiled-coil_domains_4
ENSG00000082014	1051.46816413266	465.906678791011	-1.17406125391047	0.00562194234081379	0.161839665762584	SMARCD3	chr7	-	151238764	151277896	5198	protein_coding	SWI/SNF_related_matrix_associated_actin_dependent_regulator_of_chromatin_subfamily_d_member_3
ENSG00000023445	2338.67774704838	1046.85636372088	-1.15952751486538	0.00563202388489016	0.16193751276905	BIRC3	chr11	+	102317450	102339403	7518	protein_coding	baculoviral_IAP_repeat_containing_3
ENSG00000249853	15.6504045642915	49.8469899370385	1.66388027485466	0.00563918630909886	0.16193751276905	HS3ST5	chr6	-	114055586	114343045	4104	protein_coding	heparan_sulfate-glucosamine_3-sulfotransferase_5
ENSG00000186314	660.298315036618	290.47137701405	-1.18434955795809	0.00564729845222125	0.16193751276905	PRELID2	chr5	-	145471799	145835369	5375	protein_coding	PRELI_domain_containing_2
ENSG00000113070	2631.79435382635	5854.55052959509	1.1534768001877	0.00564905192975235	0.16193751276905	HBEGF	chr5	-	140332843	140346631	3018	protein_coding	heparin-binding_EGF-like_growth_factor
ENSG00000173805	298.335814221838	127.49868953178	-1.22558944207349	0.00567189773816051	0.162376494175123	HAP1	chr17	-	41717742	41734644	6223	protein_coding	huntingtin-associated_protein_1
ENSG00000133863	42.7715099847249	13.4177744443831	-1.66285038489049	0.00568219658228405	0.162376494175123	TEX15	chr8	-	30831544	30890606	11663	protein_coding	testis_expressed_15
ENSG00000236467	12.52104877593	43.136347973454	1.77492927754643	0.00568219658228405	0.162376494175123	KCNMA1-AS1	chr10	+	76888044	76980624	7061	antisense	KCNMA1_antisense_RNA_1
ENSG00000159399	2435.68786957683	1091.91351745103	-1.15737292875709	0.00570374979800371	0.162822090628697	HK2	chr2	+	74833981	74893359	6064	protein_coding	hexokinase_2
ENSG00000051596	1539.64813565199	687.35779654322	-1.16331176741434	0.00571869640256607	0.162952806945938	THOC3	chr5	-	175917873	176034680	3453	protein_coding	THO_complex_3
ENSG00000145391	1871.36016754642	4162.51060901217	1.15331768869158	0.00572025849632691	0.162952806945938	SETD7	chr4	-	139495941	139606699	13916	protein_coding	SET_domain_containing_(lysine_methyltransferase)_7
ENSG00000134242	141.867873607271	57.5162945347442	-1.30052187387132	0.00578729896638668	0.164690854648664	PTPN22	chr1	-	113813811	113871759	4503	protein_coding	protein_tyrosine_phosphatase_non-receptor_type_22_(lymphoid)
ENSG00000164674	65.7201416109343	162.010553374543	1.30016291604596	0.00579668188991556	0.16478621493299	SYTL3	chr6	+	158650014	158764876	2896	protein_coding	synaptotagmin_like_3
ENSG00000273295	104.315567552608	40.2603583893449	-1.37060620543004	0.00582276276272649	0.165355567479132	AP000350.5	chr22	-	23901432	23907068	5637	lincRNA	NA
ENSG00000130779	4264.27652319901	9445.70154509382	1.1473355299089	0.00584074602050179	0.165539619975248	CLIP1	chr12	-	122271432	122422632	16293	protein_coding	CAP-Gly_domain_containing_linker_protein_1
ENSG00000156860	3439.16892194493	1548.23703169619	-1.15136489439526	0.00584136292163474	0.165539619975248	FBRS	chr16	+	30658431	30670814	7218	protein_coding	fibrosin
ENSG00000169715	1909.95559264001	4238.24497373069	1.14987996817215	0.00585838915833383	0.165850086441992	MT1E	chr16	+	56625475	56627112	1052	protein_coding	metallothionein_1E
ENSG00000140465	163.77338538638	67.1029247665564	-1.28556420755335	0.00587349878567767	0.166055329039919	CYP1A1	chr15	-	74719542	74725610	3435	protein_coding	cytochrome_P450_family_1_subfamily_A_member_1
ENSG00000174749	214.88624605071	90.1108359348312	-1.25256103757727	0.00587779578980205	0.166055329039919	C4orf32	chr4	+	112145397	112195256	8901	protein_coding	chromosome_4_open_reading_frame_32
ENSG00000002746	8.34857906274709	30.6737253224854	1.8626211462401	0.00591186124468408	0.16684518320612	HECW1	chr7	+	43112599	43566001	13965	protein_coding	HECT_C2_and_WW_domain_containing_E3_ubiquitin_protein_ligase_1
ENSG00000105612	1497.92335176446	671.06052815214	-1.15828988673338	0.0059400402111201	0.167467449460877	DNASE2	chr19	-	12875211	12881468	2389	protein_coding	deoxyribonuclease_II_lysosomal
ENSG00000102531	2826.85771847707	6254.31293575555	1.14561984861287	0.00596509171589539	0.167919580709886	FNDC3A	chr13	+	48975912	49209779	7698	protein_coding	fibronectin_type_III_domain_containing_3A
ENSG00000160781	238.877996924532	101.614791074972	-1.23207458103753	0.00596837046997693	0.167919580709886	PAQR6	chr1	-	156243321	156248117	2439	protein_coding	progestin_and_adipoQ_receptor_family_member_VI
ENSG00000010539	443.329438584807	996.047232914562	1.16762627097607	0.00598873463603315	0.16831917852036	ZNF200	chr16	-	3222325	3236221	7498	protein_coding	zinc_finger_protein_200
ENSG00000204604	445.415677782628	999.881884296341	1.16639775542051	0.00601401695670611	0.168856042384639	ZNF468	chr19	-	52838008	52857649	5281	protein_coding	zinc_finger_protein_468
ENSG00000180573	51.1164668977022	127.49868953178	1.3166551010643	0.006063918272423	0.169636899891326	HIST1H2AC	chr6	+	26124145	26139116	1668	protein_coding	histone_cluster_1_H2ac
ENSG00000231948	10.4348129158423	37.3843686738515	1.82930580261732	0.00606866913150665	0.169636899891326	HS1BP3-IT1	chr2	-	20590775	20592548	600	sense_intronic	HS1BP3_intronic_transcript_1
ENSG00000127366	10.4348129158423	38.3430319284947	1.8657115969025	0.00606866913150665	0.169636899891326	TAS2R5	chr7	+	141790217	141791367	1151	protein_coding	taste_2_receptor_member_5
ENSG00000254815	38.599031582655	11.500443931304	-1.73538310070176	0.00606866913150665	0.169636899891326	RP11-496I9.1	chr11	+	557595	560107	2418	antisense	NA
ENSG00000232810	20.8660001014353	3.83109172238383	-2.40611047884761	0.00607287558452787	0.169636899891326	TNF	chr6	+	31575567	31578336	1676	protein_coding	tumor_necrosis_factor
ENSG00000141298	1626.22706221744	3597.8581935734	1.14555349608379	0.00608291430187066	0.169743754660679	SSH2	chr17	-	29625938	29930276	12608	protein_coding	slingshot_protein_phosphatase_2
ENSG00000102753	2946.81647213857	1331.5792287372	-1.14593926004245	0.00611781563677354	0.170384230375416	KPNA3	chr13	-	49699307	49792921	4474	protein_coding	karyopherin_alpha_3_(importin_alpha_4)
ENSG00000226472	26.0815970380766	5.74843905926083	-2.15660646300643	0.00612771284824355	0.170384230375416	RP11-551L14.4	chr12	-	30978308	31006010	1975	antisense	NA
ENSG00000206559	26.0815970380766	5.74843905926083	-2.15660646300643	0.00612771284824355	0.170384230375416	ZCWPW2	chr3	+	28349146	28538122	2895	protein_coding	zinc_finger_CW_type_with_PWWP_domain_2
ENSG00000205189	811.550656711017	361.412428145331	-1.1667383414969	0.00613081366298303	0.170384230375416	ZBTB10	chr8	+	80485619	80526265	10216	protein_coding	zinc_finger_and_BTB_domain_containing_10
ENSG00000117394	9907.55354304955	4497.08394175488	-1.13951553035214	0.00616881719371489	0.171106144397729	SLC2A1	chr1	-	42925375	42959173	4927	protein_coding	solute_carrier_family_2_(facilitated_glucose_transporter)_member_1
ENSG00000012211	409.949611414886	179.266485101168	-1.19273493575447	0.00616931630849457	0.171106144397729	PRICKLE3	chrX	-	49175264	49186528	3194	protein_coding	prickle_homolog_3
ENSG00000150510	17.7366425185036	53.6816422915682	1.5913103194017	0.0062032327513976	0.171872328129241	FAM124A	chr13	+	51222334	51284241	6702	protein_coding	family_with_sequence_similarity_124_member_A
ENSG00000169085	176.290820668169	402.634930729464	1.19098264797742	0.0062302187042498	0.172377168325951	C8orf46	chr8	+	66460003	66518524	5808	protein_coding	chromosome_8_open_reading_frame_46
ENSG00000266714	174.204581455438	71.8962397263355	-1.27522492142768	0.00624250531942755	0.172377168325951	MYO15B	chr17	+	75588058	75626501	12761	protein_coding	myosin_XVB
ENSG00000111199	71.9788593497804	25.8804077939234	-1.47100304563819	0.00624645940024395	0.172377168325951	TRPV4	chr12	-	109783085	109833401	3759	protein_coding	transient_receptor_potential_cation_channel_subfamily_V_member_4
ENSG00000114383	1528.17382008296	688.316459389704	-1.1505102291678	0.00624687578102127	0.172377168325951	TUSC2	chr3	-	50320027	50328251	2406	protein_coding	tumor_suppressor_candidate_2
ENSG00000205913	63.6339023640634	22.0457529738525	-1.52366488668191	0.00625300244558796	0.172377168325951	SRRM2-AS1	chr16	-	2737076	2752600	5858	antisense	SRRM2_antisense_RNA_1
ENSG00000167081	1419.68938197421	3132.90671395726	1.14186236521414	0.00628567901278616	0.17310329128055	PBX3	chr9	+	125747345	125967377	4529	protein_coding	pre-B-cell_leukemia_homeobox_3
ENSG00000123989	3479.85058622953	1578.9142427323	-1.14002555447672	0.00632820182637634	0.174098837557679	CHPF	chr2	-	219538947	219543787	3354	protein_coding	chondroitin_polymerizing_factor
ENSG00000253276	2671.43289851486	1210.78771025707	-1.14158041072964	0.006344018463633	0.174245423603443	CCDC71L	chr7	-	106656765	106660996	4232	protein_coding	coiled-coil_domain_containing_71-like
ENSG00000170089	1043.12320735361	467.824004488508	-1.15664373630189	0.00634628633864438	0.174245423603443	RP11-423H2.1	chr5	+	177809407	177950732	3852	transcribed_unprocessed_pseudogene	NA
ENSG00000135299	46.9439884288458	15.3351039808371	-1.60579653383762	0.00637015024755779	0.174460835188728	ANKRD6	chr6	+	89433170	89633834	8329	protein_coding	ankyrin_repeat_domain_6
ENSG00000279232	14.607285780626	46.9710005840982	1.67709101829464	0.00637015024755779	0.174460835188728	AC008522.1	chr5	-	98792863	98795766	2904	protein_coding	NA
ENSG00000179044	83.4531751885147	31.6323887301788	-1.39581651553223	0.00637329014672392	0.174460835188728	EXOC3L1	chr16	-	67184366	67190204	3077	protein_coding	exocyst_complex_component_3-like_1
ENSG00000121743	426.639525001019	186.935788061564	-1.18989462901649	0.00640687579786161	0.175204644566348	GJA3	chr13	-	20138255	20161049	5211	protein_coding	gap_junction_protein_alpha_3
ENSG00000174306	3351.54687579338	7357.73386977969	1.1344073453653	0.00643570696785976	0.17559076298987	ZHX3	chr20	-	41178448	41317672	11621	protein_coding	zinc_fingers_and_homeoboxes_3
ENSG00000004838	136.652275556606	55.5989684258246	-1.29533229023426	0.00644391941016508	0.17559076298987	ZMYND10	chr3	-	50341110	50346852	4009	protein_coding	zinc_finger_MYND-type_containing_10
ENSG00000173068	388.044099829071	865.669085914102	1.15735808318037	0.00645733563175333	0.17559076298987	BNC2	chr9	-	16409503	16870843	15323	protein_coding	basonuclin_2
ENSG00000167711	64.6770219875071	23.0044167638096	-1.48601633536551	0.00646921417499064	0.17559076298987	SERPINF2	chr17	+	1742836	1755268	2348	protein_coding	serpin_peptidase_inhibitor_clade_F_(alpha-2_antiplasmin_pigment_epithelium_derived_factor)_member_2
ENSG00000280055	33.3834336847576	8.62444516692589	-1.93653870952698	0.0064852695873487	0.17559076298987	TMEM75	chr8	-	127946559	127948723	2165	TEC	transmembrane_protein_75
ENSG00000260526	33.3834336847576	8.62444516692589	-1.93653870952698	0.0064852695873487	0.17559076298987	RP11-73K9.2	chr4	-	112229561	112231596	2036	antisense	NA
ENSG00000128045	33.3834336847576	8.62444516692589	-1.93653870952698	0.0064852695873487	0.17559076298987	RASL11B	chr4	+	52862290	52866835	2472	protein_coding	RAS-like_family_11_member_B
ENSG00000215795	33.3834336847576	8.62444516692589	-1.93653870952698	0.0064852695873487	0.17559076298987	RP11-488L18.3	chr1	-	247183813	247185482	1670	processed_pseudogene	NA
ENSG00000007952	33.3834336847576	8.62444516692589	-1.93653870952698	0.0064852695873487	0.17559076298987	NOX1	chrX	-	100843324	100874345	2529	protein_coding	NADPH_oxidase_1
ENSG00000261934	33.3834336847576	8.62444516692589	-1.93653870952698	0.0064852695873487	0.17559076298987	PCDHGA9	chr5	+	141402932	141512979	4749	protein_coding	protocadherin_gamma_subfamily_A_9
ENSG00000147883	1256.96272480472	2766.69750732187	1.13815078527137	0.00649610605869243	0.175710021205365	CDKN2B	chr9	-	22002903	22009363	4058	protein_coding	cyclin-dependent_kinase_inhibitor_2B_(p15_inhibits_CDK4)
ENSG00000163659	4411.35638637992	2009.35386004224	-1.13443817475355	0.00652181278153179	0.176230863876031	TIPARP	chr3	+	156673235	156706770	5048	protein_coding	TCDD-inducible_poly(ADP-ribose)_polymerase
ENSG00000169247	172.118342242359	392.089639375987	1.18723865718145	0.00658821135816896	0.177849156219188	SH3TC2	chr5	-	148923639	149063163	15047	protein_coding	SH3_domain_and_tetratricopeptide_repeats_2
ENSG00000154447	1674.21056368683	3672.63389544882	1.13328001790301	0.00662906967174789	0.178775473210741	SH3RF1	chr4	-	169094256	169271105	5624	protein_coding	SH3_domain_containing_ring_finger_1
ENSG00000204389	579.978105987935	1282.68742363979	1.14494200560211	0.00663939450987402	0.178877335912474	HSPA1A	chr6	+	31815464	31817946	2483	protein_coding	heat_shock_protein_family_A_(Hsp70)_member_1A
ENSG00000049249	1399.87010962709	3071.55229190387	1.13361027684668	0.00666940013347172	0.179361192258446	TNFRSF9	chr1	-	7915894	7943165	6331	protein_coding	tumor_necrosis_factor_receptor_superfamily_member_9
ENSG00000178665	87.6256536687364	33.5497154668129	-1.3815384846941	0.00668009778554291	0.179361192258446	ZNF713	chr7	+	55887475	55942225	6156	protein_coding	zinc_finger_protein_713
ENSG00000164659	49.0302276609675	16.2937684772612	-1.5815920938232	0.00668616345052701	0.179361192258446	KIAA1324L	chr7	-	86876906	87059699	8115	protein_coding	KIAA1324-like
ENSG00000065675	49.0302276609675	16.2937684772612	-1.5815920938232	0.00668616345052701	0.179361192258446	PRKCQ	chr10	-	6427143	6580301	3295	protein_coding	protein_kinase_C_theta
ENSG00000253719	1071.28743648275	2353.51382128534	1.13538606566816	0.00669018100630902	0.179361192258446	ATXN7L3B	chr12	+	74537827	74545430	7604	protein_coding	ataxin_7-like_3B
ENSG00000168040	363.009229438831	808.149315163391	1.15436284188021	0.00672373430807115	0.180084017217839	FADD	chr11	+	70203163	70207390	1841	protein_coding	Fas_associated_via_death_domain
ENSG00000176046	165.859624600944	69.0202507611229	-1.26324504607932	0.006758468923003	0.180837034777198	NUPR1	chr16	-	28532708	28539174	5674	protein_coding	nuclear_protein_1_transcriptional_regulator
ENSG00000160588	63.6339023640634	154.34125034999	1.27670844083519	0.00677837519000529	0.181080444708888	MPZL3	chr11	-	118226690	118252350	3968	protein_coding	myelin_protein_zero-like_3
ENSG00000165240	863.706636590292	389.213650824455	-1.14970594269293	0.00678082268520782	0.181080444708888	ATP7A	chrX	+	77910656	78050395	8529	protein_coding	ATPase_Cu++_transporting_alpha_polypeptide
ENSG00000148835	474.623026548877	1050.69101510229	1.14629209408183	0.00681115504346058	0.18171283655498	TAF5	chr10	+	103367967	103389065	3268	protein_coding	TATA-box_binding_protein_associated_factor_5
ENSG00000197050	205.49816961447	87.2348471131019	-1.23487900288228	0.00688195204794166	0.183422485851432	ZNF420	chr19	+	37007857	37130314	4023	protein_coding	zinc_finger_protein_420
ENSG00000159184	28.1678360051252	6.70710905490333	-2.04912237323619	0.00689176302631763	0.183504945532136	HOXB13	chr17	-	48724763	48729178	3467	protein_coding	homeobox_B13
ENSG00000186654	124.134840220015	49.8469899370385	-1.31402815257029	0.00693254484419844	0.183865103251632	PRR5	chr22	+	44668547	44737681	5247	protein_coding	proline_rich_5
ENSG00000237686	3.13302426015072	18.2110970515596	2.49455707065285	0.00696616276027384	0.183865103251632	RP5-1120P11.1	chr6	-	43995723	44074652	2296	antisense	NA
ENSG00000165816	17.7366425185036	2.87241144957404	-2.57310799889726	0.00696616276027384	0.183865103251632	VWA2	chr10	+	114239330	114291513	3301	protein_coding	von_Willebrand_factor_A_domain_containing_2
ENSG00000010319	17.7366425185036	2.87241144957404	-2.57310799889726	0.00696616276027384	0.183865103251632	SEMA3G	chr3	-	52433053	52445085	5011	protein_coding	sema_domain_immunoglobulin_domain_(Ig)_short_basic_domain_secreted_(semaphorin)_3G
ENSG00000213433	3.13302426015072	18.2110970515596	2.49455707065285	0.00696616276027384	0.183865103251632	RPLP1P6	chr5	-	151765859	151766378	520	transcribed_processed_pseudogene	ribosomal_protein_large_P1_pseudogene_6
ENSG00000224505	17.7366425185036	2.87241144957404	-2.57310799889726	0.00696616276027384	0.183865103251632	AC002117.1	chr17	-	45150400	45161510	696	antisense	NA
ENSG00000146070	17.7366425185036	2.87241144957404	-2.57310799889726	0.00696616276027384	0.183865103251632	PLA2G7	chr6	-	46704201	46735693	2026	protein_coding	phospholipase_A2_group_VII
ENSG00000135074	1715.93534757294	3745.49227163491	1.12610762345129	0.00696640653604421	0.183865103251632	ADAM19	chr5	-	157395534	157575775	7704	protein_coding	ADAM_metallopeptidase_domain_19
ENSG00000221826	39.642151177918	101.614791074972	1.35541743207554	0.00696792996788779	0.183865103251632	PSG3	chr19	-	42721638	42740569	3486	protein_coding	pregnancy_specific_beta-1-glycoprotein_3
ENSG00000188211	979.492911911644	442.898770415447	-1.14481864669127	0.00697259222404518	0.183865103251632	NCR3LG1	chr11	+	17351726	17377341	6438	protein_coding	natural_killer_cell_cytotoxicity_receptor_3_ligand_1
ENSG00000133808	16.6935234857108	50.8056530372956	1.5988977598181	0.00698489744319152	0.184011970347685	MICALCL	chr11	+	12276080	12359144	3448	protein_coding	MICAL_C-terminal_like
ENSG00000119915	35.4696728253447	10.5417781690097	-1.73792613257462	0.00701326971967909	0.184581421456564	ELOVL3	chr10	+	102226328	102229589	1371	protein_coding	ELOVL_fatty_acid_elongase_3
ENSG00000273018	170.032103028924	384.420336571321	1.17633044005621	0.00704715888088156	0.185294834905489	CTD-2303H24.2	chr17	-	18511221	18551705	7703	processed_transcript	NA
ENSG00000187800	2117.536392465	4611.16482025394	1.12270200071267	0.00707950529695962	0.185966351161192	PEAR1	chr1	+	156893698	156916434	5530	protein_coding	platelet_endothelial_aggregation_receptor_1
ENSG00000153208	236.79175771907	102.573453994153	-1.20589594097873	0.00709006494131682	0.186064826255364	MERTK	chr2	+	111898479	112029561	4700	protein_coding	MER_proto-oncogene_tyrosine_kinase
ENSG00000225265	31.2971945778877	81.4828694159614	1.37715446423123	0.00710676829825002	0.186155051983248	TAF1A-AS1	chr1	+	222589825	222593032	1450	antisense	TAF1A_antisense_RNA_1
ENSG00000176428	252.438551756141	109.284094395257	-1.20684825105971	0.00715087599814276	0.186155051983248	VPS37D	chr7	+	73667825	73672112	1626	protein_coding	vacuolar_protein_sorting_37_homolog_D_(S._cerevisiae)
ENSG00000122877	22.9522387700684	4.7897669802173	-2.23003493666346	0.00716778383359179	0.186155051983248	EGR2	chr10	-	62811996	62919900	3689	protein_coding	early_growth_response_2
ENSG00000016391	22.9522387700684	4.7897669802173	-2.23003493666346	0.00716778383359179	0.186155051983248	CHDH	chr3	-	53812335	53846390	7758	protein_coding	choline_dehydrogenase
ENSG00000259254	1.38777878078145e-17	8.62444516692589	6.13103874220558	0.00724341375080321	0.186155051983248	CTD-2339L15.3	chr15	+	40642933	40646857	516	sense_intronic	NA
ENSG00000182366	1.38777878078145e-17	8.62444516692589	6.13103874220558	0.00724341375080321	0.186155051983248	FAM87A	chr8	-	375931	383174	4531	lincRNA	family_with_sequence_similarity_87_member_A
ENSG00000176907	9.39169565661312	1.38777878078145e-17	-6.25118026792562	0.00724341375080321	0.186155051983248	C8orf4	chr8	+	40153455	40155308	1854	protein_coding	chromosome_8_open_reading_frame_4
ENSG00000242488	9.39169565661312	1.38777878078145e-17	-6.25118026792562	0.00724341375080321	0.186155051983248	RP11-270M14.1	chr14	-	75838157	75839114	958	transcribed_processed_pseudogene	NA
ENSG00000188001	1.38777878078145e-17	8.62444516692589	6.13103874220558	0.00724341375080321	0.186155051983248	TPRG1	chr3	+	188947214	189325304	9535	protein_coding	tumor_protein_p63_regulated_1
ENSG00000237988	9.39169565661312	1.38777878078145e-17	-6.25118026792562	0.00724341375080321	0.186155051983248	OR2I1P	chr6	+	29553219	29554166	948	unprocessed_pseudogene	olfactory_receptor_family_2_subfamily_I_member_1_pseudogene
ENSG00000232334	1.38777878078145e-17	8.62444516692589	6.13103874220558	0.00724341375080321	0.186155051983248	RP11-47G11.2	chr10	-	124004304	124004828	525	processed_pseudogene	NA
ENSG00000236058	1.38777878078145e-17	8.62444516692589	6.13103874220558	0.00724341375080321	0.186155051983248	RP11-215A21.2	chr10	-	118872054	118872602	549	processed_pseudogene	NA
ENSG00000255974	9.39169565661312	1.38777878078145e-17	-6.25118026792562	0.00724341375080321	0.186155051983248	CYP2A6	chr19	-	40843538	40882210	2316	protein_coding	cytochrome_P450_family_2_subfamily_A_member_6
ENSG00000223505	1.38777878078145e-17	8.62444516692589	6.13103874220558	0.00724341375080321	0.186155051983248	RP11-397P13.7	chr1	-	203835585	203835912	328	processed_pseudogene	NA
ENSG00000261451	1.38777878078145e-17	8.62444516692589	6.13103874220558	0.00724341375080321	0.186155051983248	RP11-981G7.1	chr8	+	10433672	10438312	4641	sense_overlapping	NA
ENSG00000160808	9.39169565661312	1.38777878078145e-17	-6.25118026792562	0.00724341375080321	0.186155051983248	MYL3	chr3	-	46857872	46882169	1360	protein_coding	myosin_light_chain_3
ENSG00000260012	1.38777878078145e-17	8.62444516692589	6.13103874220558	0.00724341375080321	0.186155051983248	RP11-329J18.4	chr16	+	47262741	47263500	760	processed_pseudogene	NA
ENSG00000233360	9.39169565661312	1.38777878078145e-17	-6.25118026792562	0.00724341375080321	0.186155051983248	Z83844.1	chr22	-	37641832	37658377	1945	antisense	NA
ENSG00000214359	1.38777878078145e-17	8.62444516692589	6.13103874220558	0.00724341375080321	0.186155051983248	RPL18P10	chr13	+	50099331	50099868	538	processed_pseudogene	ribosomal_protein_L18_pseudogene_10
ENSG00000265702	1.38777878078145e-17	8.62444516692589	6.13103874220558	0.00724341375080321	0.186155051983248	RP11-156L14.1	chr17	+	62699244	62737922	3892	antisense	NA
ENSG00000231804	1.38777878078145e-17	8.62444516692589	6.13103874220558	0.00724341375080321	0.186155051983248	RP11-317B17.3	chr9	-	88484852	88485325	474	processed_pseudogene	NA
ENSG00000273342	1.38777878078145e-17	8.62444516692589	6.13103874220558	0.00724341375080321	0.186155051983248	KB-1440D3.14	chr22	+	21640844	21641284	441	lincRNA	NA
ENSG00000204060	156.471548132209	65.1855987565054	-1.26155480674665	0.00728486540802148	0.187044396693364	FOXO6	chr1	+	41361922	41383590	2398	protein_coding	forkhead_box_O6
ENSG00000069424	651.953358253197	294.3060284341	-1.1470909566849	0.00730801243578751	0.187462527449088	KCNAB2	chr1	+	5991466	6101193	9534	protein_coding	potassium_channel_voltage_gated_subfamily_A_regulatory_beta_subunit_2
ENSG00000168939	132.479797113526	54.6403053620077	-1.27566972535586	0.00731527613896478	0.18747282255195	SPRY3	chrX	+	155767812	155782459	9019	protein_coding	sprouty_RTK_signaling_antagonist_3
ENSG00000064309	668.643271819865	301.975331271122	-1.14645459511544	0.00745241964999167	0.190808483990743	CDON	chr11	-	125955796	126063335	10600	protein_coding	cell_adhesion_associated_oncogene_regulated
ENSG00000272886	1631.44266020326	747.753555861848	-1.12537313777508	0.00746118712988236	0.190854092885071	DCP1A	chr3	-	53283428	53347610	6127	protein_coding	decapping_mRNA_1A
ENSG00000134030	2773.65861902702	6002.18460764972	1.11366522982713	0.00748378103808957	0.19125295994347	CTIF	chr18	+	48539046	48863217	8100	protein_coding	CBP80/20-dependent_translation_initiation_factor
ENSG00000163131	550.770757237609	248.290211311897	-1.14899660986762	0.00749994962752974	0.191388895120657	CTSS	chr1	-	150730196	150765957	4228	protein_coding	cathepsin_S
ENSG00000110057	1902.65375546016	874.297051525795	-1.12169778253963	0.00750311163198595	0.191388895120657	UNC93B1	chr11	-	67991104	68004982	3548	protein_coding	unc-93_homolog_B1_(C._elegans)
ENSG00000184232	1435.33617593239	658.597911146055	-1.12375959542875	0.00754877584370491	0.192213080048938	OAF	chr11	+	120210767	120230332	3176	protein_coding	out_at_first_homolog
ENSG00000181274	167.945863815122	377.709696615667	1.1687302794164	0.00754949430405615	0.192213080048938	FRAT2	chr10	-	97332497	97334709	2213	protein_coding	frequently_rearranged_in_advanced_T-cell_lymphomas_2
ENSG00000122477	8.34857906274709	29.7150618856956	1.81700613723025	0.00758204336277266	0.192682644304732	LRRC39	chr1	-	100148449	100178273	1991	protein_coding	leucine_rich_repeat_containing_39
ENSG00000171236	30.2540750402918	7.66577762159152	-1.96243009053514	0.00758204336277266	0.192682644304732	LRG1	chr19	-	4536409	4540474	3133	protein_coding	leucine-rich_alpha-2-glycoprotein_1
ENSG00000196227	465.234950160356	1018.0964783594	1.12964872795757	0.00760340503972887	0.193040343239274	FAM217B	chr20	+	59933764	59948680	5323	protein_coding	family_with_sequence_similarity_217_member_B
ENSG00000185633	65.7201416109343	23.9630804932923	-1.4504737076061	0.0076102510951608	0.193040343239274	NDUFA4L2	chr12	-	57234903	57240715	2806	protein_coding	NADH_dehydrogenase_(ubiquinone)_1_alpha_subcomplex_4-like_2
ENSG00000128602	1487.49215579252	683.52314515723	-1.12166670267123	0.00764705699843335	0.193794016827644	SMO	chr7	+	129188872	129213545	4311	protein_coding	smoothened_frizzled_class_receptor
ENSG00000168140	2605.71636389966	1203.11840749592	-1.11481466211694	0.0076629605715361	0.194017071226872	VASN	chr16	+	4371848	4383528	2806	protein_coding	vasorin
ENSG00000054356	288.947737812819	127.49868953178	-1.1794798857681	0.00767166990098128	0.194057731504544	PTPRN	chr2	-	219289623	219309648	8261	protein_coding	protein_tyrosine_phosphatase_receptor_type_N
ENSG00000164061	181.506418698535	77.6482175724601	-1.22357654695057	0.00770870112989852	0.194814066760127	BSN	chr3	+	49554489	49671545	16225	protein_coding	bassoon_presynaptic_cytomatrix_protein
ENSG00000130720	437.070720991146	196.522416740958	-1.15263115284791	0.00779620299563701	0.196843317595016	FIBCD1	chr9	-	130902438	130939286	3831	protein_coding	fibrinogen_C_domain_containing_1
ENSG00000158125	73.0219789724589	171.597182123733	1.23130775928714	0.0078619636213591	0.197843212018536	XDH	chr2	-	31334321	31414715	6037	protein_coding	xanthine_dehydrogenase
ENSG00000266258	2.0899293943547	15.3351039808371	2.80601197717981	0.00786477280471945	0.197843212018536	RP11-41O4.1	chr18	+	70335439	70352459	1040	lincRNA	NA
ENSG00000270720	2.0899293943547	15.3351039808371	2.80601197717981	0.00786477280471945	0.197843212018536	RP11-84C13.2	chr4	+	89119284	89119871	588	lincRNA	NA
ENSG00000165874	2.0899293943547	15.3351039808371	2.80601197717981	0.00786477280471945	0.197843212018536	FAM35BP	chr10	-	46610474	46652025	3630	transcribed_unprocessed_pseudogene	family_with_sequence_similarity_35_member_B_pseudogene
ENSG00000059145	1166.21131984049	2519.36249340926	1.11115295899535	0.00788703692103785	0.198160231544389	UNKL	chr16	-	1363205	1414751	7494	protein_coding	unkempt_family_zinc_finger-like
ENSG00000151835	5648.4962284481	12143.3787894923	1.10421542570937	0.00789188227681448	0.198160231544389	SACS	chr13	-	23328823	23433728	15909	protein_coding	sacsin_molecular_chaperone
ENSG00000058668	5492.02828889531	11802.094816854	1.1036158236517	0.0079277866481142	0.198739904264225	ATP2B4	chr1	+	203626561	203744081	9721	protein_coding	ATPase_Ca++_transporting_plasma_membrane_4
ENSG00000164082	47.9871080442463	16.2937684772612	-1.55064488584602	0.00792951775862974	0.198739904264225	GRM2	chr3	+	51707070	51718613	7096	protein_coding	glutamate_receptor_metabotropic_2
ENSG00000260645	11.4779306628503	39.3016951666565	1.76527026441629	0.00794553586783861	0.198951369750338	RP11-250B2.5	chr6	+	80466958	80469080	2123	lincRNA	NA
ENSG00000128335	1303.90310668145	2812.71332386305	1.10905750250453	0.0079525200690863	0.198951369750338	APOL2	chr22	-	36226203	36239954	3484	protein_coding	apolipoprotein_L2
ENSG00000260257	128.307318668042	289.512714158871	1.17329966943652	0.00797326988603407	0.199287978057241	RP5-1085F17.3	chr20	+	32856621	32858751	2131	lincRNA	NA
ENSG00000073464	438.113840590111	197.48107960772	-1.14905327559426	0.00799952746243197	0.199761508908756	CLCN4	chrX	+	10156945	10237660	6789	protein_coding	chloride_channel_voltage-sensitive_4
ENSG00000197467	1055.64064252218	2276.8207937122	1.10881753218956	0.00806629241050072	0.20119961015958	COL13A1	chr10	+	69801931	69964275	5761	protein_coding	collagen_type_XIII_alpha_1
ENSG00000169902	1373.79211969649	634.631339977502	-1.11400864670039	0.00807184643416301	0.20119961015958	TPST1	chr7	+	66205199	66420543	2871	protein_coding	tyrosylprotein_sulfotransferase_1
ENSG00000100968	281.645900604371	123.664037948464	-1.18658088210667	0.00808552687219453	0.201356890265709	NFATC4	chr14	+	24365673	24379604	8437	protein_coding	nuclear_factor_of_activated_T-cells_cytoplasmic_calcineurin-dependent_4
ENSG00000022267	2879.01369832996	1337.33120580735	-1.10614015860127	0.00809403101719818	0.201385094133732	FHL1	chrX	+	136146702	136211359	5997	protein_coding	four_and_a_half_LIM_domains_1
ENSG00000112293	25.0384775872046	5.74843905926083	-2.0979992539509	0.00813533053223077	0.202228475714297	GPLD1	chr6	-	24424565	24495205	4919	protein_coding	glycosylphosphatidylinositol_specific_phospholipase_D1
ENSG00000120159	1073.37367567748	494.666564246709	-1.11741282661951	0.00815036514179404	0.202418023007883	CAAP1	chr9	-	26840685	26892804	3014	protein_coding	caspase_activity_and_apoptosis_inhibitor_1
ENSG00000174576	32.3403141265172	9.58311195618616	-1.7409653445213	0.00820426147912178	0.203571498045529	NPAS4	chr11	+	66421004	66426707	3424	protein_coding	neuronal_PAS_domain_protein_4
ENSG00000167676	85.5394144290912	33.5497154668129	-1.34682314768685	0.00822553784739735	0.203914218196959	PLIN4	chr19	-	4502180	4518465	6502	protein_coding	perilipin_4
ENSG00000103196	2107.105196494	978.791301696188	-1.10608301918589	0.00824849815938106	0.204298024674643	CRISPLD2	chr16	+	84819984	84920768	7965	protein_coding	cysteine-rich_secretory_protein_LCCL_domain_containing_2
ENSG00000167157	140.824753997411	59.4336206204692	-1.24267914498536	0.00827860692127429	0.204688173573077	PRRX2	chr9	+	129665641	129722674	1311	protein_coding	paired_related_homeobox_2
ENSG00000204160	1059.81312091168	2277.77945655687	1.10373438139251	0.00835333534447557	0.204688173573077	ZDHHC18	chr1	+	26826710	26857602	5436	protein_coding	zinc_finger_DHHC-type_containing_18
ENSG00000171552	2507.66312177502	5368.50846742654	1.09814248991786	0.00836143457274437	0.204688173573077	BCL2L1	chr20	-	31664452	31723989	3314	protein_coding	BCL2-like_1
ENSG00000144369	173.161461848942	73.8135656868155	-1.22866341428297	0.00837086063236333	0.204688173573077	FAM171B	chr2	+	186693971	186765965	5826	protein_coding	family_with_sequence_similarity_171_member_B
ENSG00000179674	12.52104877593	0.95504939043273	-3.54442199366646	0.00839028164338931	0.204688173573077	ARL14	chr3	+	160677159	160678452	1294	protein_coding	ADP_ribosylation_factor_like_GTPase_14
ENSG00000139304	1.04683048853585	11.500443931304	3.31558511999627	0.00839028164338931	0.204688173573077	PTPRQ	chr12	+	80402178	80680234	12440	protein_coding	protein_tyrosine_phosphatase_receptor_type_Q
ENSG00000229955	12.52104877593	0.95504939043273	-3.54442199366646	0.00839028164338931	0.204688173573077	RP1-5O6.4	chr22	-	38387918	38388857	541	sense_intronic	NA
ENSG00000211714	1.04683048853585	11.500443931304	3.31558511999627	0.00839028164338931	0.204688173573077	TRBV7-3	chr7	+	142384329	142384841	397	TR_V_gene	T_cell_receptor_beta_variable_7-3
ENSG00000226045	1.04683048853585	11.500443931304	3.31558511999627	0.00839028164338931	0.204688173573077	AC009274.6	chr7	-	130645225	130645594	370	processed_pseudogene	NA
ENSG00000140279	12.52104877593	0.95504939043273	-3.54442199366646	0.00839028164338931	0.204688173573077	DUOX2	chr15	-	45092650	45114344	9834	protein_coding	dual_oxidase_2
ENSG00000188770	1.04683048853585	11.500443931304	3.31558511999627	0.00839028164338931	0.204688173573077	OPTC	chr1	+	203494143	203508864	1359	protein_coding	opticin
ENSG00000262171	12.52104877593	0.95504939043273	-3.54442199366646	0.00839028164338931	0.204688173573077	CTA-972D3.2	chr16	+	15885029	15886158	536	antisense	NA
ENSG00000244119	1.04683048853585	11.500443931304	3.31558511999627	0.00839028164338931	0.204688173573077	PDCL3P4	chr3	+	101712472	101713191	720	processed_pseudogene	phosducin-like_3_pseudogene_4
ENSG00000133246	12.52104877593	0.95504939043273	-3.54442199366646	0.00839028164338931	0.204688173573077	PRAM1	chr19	-	8490056	8503112	3763	protein_coding	PML-RARA_regulated_adaptor_molecule_1
ENSG00000212452	12.52104877593	0.95504939043273	-3.54442199366646	0.00839028164338931	0.204688173573077	SNORD69	chr3	+	52692736	52692812	77	snoRNA	small_nucleolar_RNA_C/D_box_69
ENSG00000256616	12.52104877593	0.95504939043273	-3.54442199366646	0.00839028164338931	0.204688173573077	RP11-815J4.6	chr18	-	12073232	12076654	3423	transcribed_processed_pseudogene	NA
ENSG00000213799	234.705518513438	516.715809753836	1.13813229104854	0.00839162320735923	0.204688173573077	ZNF845	chr19	+	53333749	53354869	4413	protein_coding	zinc_finger_protein_845
ENSG00000171262	1760.7894902502	817.735943622628	-1.1063884170702	0.00840740907985418	0.204785989614353	FAM98B	chr15	+	38454127	38487710	6851	protein_coding	family_with_sequence_similarity_98_member_B
ENSG00000169991	1271.56639916646	2727.39233069278	1.1008457430411	0.00843003175693542	0.204785989614353	IFFO2	chr1	-	18904281	18956686	6188	protein_coding	intermediate_filament_family_orphan_2
ENSG00000226330	19.8228808407758	3.83109172238383	-2.33256167001792	0.00845893383545744	0.204785989614353	RP11-739N20.2	chr1	+	204377850	204435846	486	antisense	NA
ENSG00000277812	4.17612784193977	20.1284251836375	2.23688196398858	0.00845893383545744	0.204785989614353	AC021087.1	chr5	+	262769	262881	113	miRNA	NA
ENSG00000126353	19.8228808407758	3.83109172238383	-2.33256167001792	0.00845893383545744	0.204785989614353	CCR7	chr17	-	40553769	40565472	2508	protein_coding	chemokine_(C-C_motif)_receptor_7
ENSG00000178623	19.8228808407758	3.83109172238383	-2.33256167001792	0.00845893383545744	0.204785989614353	GPR35	chr2	+	240605431	240631259	5089	protein_coding	G_protein-coupled_receptor_35
ENSG00000144668	19.8228808407758	3.83109172238383	-2.33256167001792	0.00845893383545744	0.204785989614353	ITGA9	chr3	+	37452115	37823514	8277	protein_coding	integrin_subunit_alpha_9
ENSG00000272576	19.8228808407758	3.83109172238383	-2.33256167001792	0.00845893383545744	0.204785989614353	RP11-365H22.2	chr4	+	51918772	51919381	610	lincRNA	NA
ENSG00000198890	403.690893819428	877.173040062978	1.11938815594838	0.00846345563640108	0.204785989614353	PRMT6	chr1	+	107056679	107059294	2616	protein_coding	protein_arginine_methyltransferase_6
ENSG00000183647	465.234950160356	1006.59252421438	1.11325631200713	0.00847059439453197	0.204785989614353	ZNF530	chr19	+	57599885	57612722	5019	protein_coding	zinc_finger_protein_530
ENSG00000272734	231.576159704663	510.005169817634	1.13863280709253	0.00848784749530265	0.205021667306961	ADIRF-AS1	chr10	-	86965345	86971311	5748	processed_transcript	ADIRF_antisense_RNA_1
ENSG00000198732	595.62489996003	272.256782753349	-1.12904981154158	0.00852998040166254	0.205857362714681	SMOC1	chr14	+	69854131	70032366	4369	protein_coding	SPARC_related_modular_calcium_binding_1
ENSG00000150867	1414.47378398814	657.639248299391	-1.10473927909027	0.00861384297996621	0.207635622521995	PIP4K2A	chr10	-	22534849	22714555	5088	protein_coding	phosphatidylinositol-5-phosphate_4-kinase_type_II_alpha
ENSG00000223749	214.88624605071	472.617318731957	1.13667708953384	0.00861886584208583	0.207635622521995	MIR503HG	chrX	-	134543337	134546632	1678	lincRNA	MIR503_host_gene
ENSG00000002587	13.5641671692183	43.136347973454	1.66054877180802	0.00873489729221364	0.210245514648444	HS3ST1	chr4	-	11393150	11429765	8166	protein_coding	heparan_sulfate-glucosamine_3-sulfotransferase_1
ENSG00000164045	2002.79323678338	4267.00485906679	1.09116630089928	0.00883589784282403	0.212424262876114	CDC25A	chr3	-	48157146	48188402	4117	protein_coding	cell_division_cycle_25A
ENSG00000017483	139.781634387416	59.4336206204692	-1.23196227817708	0.00884096734471035	0.212424262876114	SLC38A5	chrX	-	48458537	48470256	4014	protein_coding	solute_carrier_family_38_member_5
ENSG00000232546	25.0384775872046	67.1029247665564	1.41801468012173	0.00886944568154264	0.212921253580021	RP11-458F8.1	chr7	+	66848496	66858136	298	unprocessed_pseudogene	NA
ENSG00000161328	157.514667740264	67.1029247665564	-1.22939187979246	0.00887754118296558	0.212928487776503	LRRC56	chr11	+	537527	554916	2769	protein_coding	leucine_rich_repeat_containing_56
ENSG00000165322	2567.1209388081	1203.11840749592	-1.09328688250491	0.00889599894554066	0.21318403087125	ARHGAP12	chr10	-	31805404	31928876	5938	protein_coding	Rho_GTPase_activating_protein_12
ENSG00000025772	2293.82360437373	1074.65758623561	-1.09378137740633	0.00892471891866417	0.213607062470909	TOMM34	chr20	-	44942130	44960486	2062	protein_coding	translocase_of_outer_mitochondrial_membrane_34
ENSG00000180354	1073.37367567748	2291.20073638224	1.09386926757496	0.00893402953457212	0.213607062470909	MTURN	chr7	+	30134810	30162762	6532	protein_coding	maturin_neural_progenitor_differentiation_regulator_homolog_(Xenopus)
ENSG00000205464	204.455050010154	449.609410359429	1.13644479745813	0.00894123704192464	0.213607062470909	ATP6AP1L	chr5	+	82279462	82386977	7185	protein_coding	ATPase_H+_transporting_lysosomal_accessory_protein_1-like
ENSG00000157693	1011.8296194317	469.741330185938	-1.10680670029559	0.00894977902329938	0.213607062470909	C9orf91	chr9	+	114611206	114646422	4792	protein_coding	chromosome_9_open_reading_frame_91
ENSG00000231566	7.30546340237715	26.8390713747629	1.86042078656642	0.00898543010193233	0.213607062470909	RP5-1158E12.3	chrX	-	45848074	45851490	375	lincRNA	NA
ENSG00000203711	7.30546340237715	26.8390713747629	1.86042078656642	0.00898543010193233	0.213607062470909	C6orf99	chr6	+	158869939	158910353	859	lincRNA	chromosome_6_open_reading_frame_99
ENSG00000140368	27.1247165117866	6.70710905490333	-1.99491953391637	0.00898543010193233	0.213607062470909	PSTPIP1	chr15	+	76993359	77037332	4468	protein_coding	proline-serine-threonine_phosphatase_interacting_protein_1
ENSG00000198719	82.410055567881	32.5910521109654	-1.33479459653512	0.00898630606153564	0.213607062470909	DLL1	chr6	-	170282206	170306565	3226	protein_coding	delta-like_1_(Drosophila)
ENSG00000214922	82.410055567881	32.5910521109654	-1.33479459653512	0.00898630606153564	0.213607062470909	HLA-F-AS1	chr6	-	29726601	29749049	4179	processed_transcript	HLA-F_antisense_RNA_1
ENSG00000105472	112.660524473635	46.0123374475151	-1.28942237987388	0.00899184164286927	0.213607062470909	CLEC11A	chr19	+	50723329	50725718	1469	protein_coding	C-type_lectin_domain_family_11_member_A
ENSG00000205593	211.756887239136	92.9868247406591	-1.18614657470911	0.00902197292891761	0.213862449671338	DENND6B	chr22	-	50309030	50327060	5935	protein_coding	DENN/MADD_domain_containing_6B
ENSG00000184163	56.3320650026663	20.1284251836375	-1.47865222854773	0.00903087807367362	0.213862449671338	FAM132A	chr1	-	1242446	1246722	1794	protein_coding	family_with_sequence_similarity_132_member_A
ENSG00000281091	56.3320650026663	20.1284251836375	-1.47865222854773	0.00903087807367362	0.213862449671338	RP13-349O20.2	chrX	+	103404777	103408299	462	lincRNA	NA
ENSG00000139508	208.627528427062	458.237376000327	1.13473121877827	0.00903390559393551	0.213862449671338	SLC46A3	chr13	-	28700064	28718970	3776	protein_coding	solute_carrier_family_46_member_3
ENSG00000131979	1191.24619017581	555.062323663748	-1.10156322707202	0.00904257756446615	0.213882403881949	GCH1	chr14	-	54842008	54902852	2951	protein_coding	GTP_cyclohydrolase_1
ENSG00000113356	373.440425435674	168.721193502359	-1.14560823647162	0.00908201962045632	0.213976004551899	POLR3G	chr5	+	90471748	90514553	4019	protein_coding	polymerase_(RNA)_III_(DNA_directed)_polypeptide_G_(32kD)
ENSG00000274220	14.607285780626	45.053674300604	1.61713280180346	0.00908382696025099	0.213976004551899	RP11-77K12.9	chr16	+	75433836	75436392	2557	lincRNA	NA
ENSG00000140009	14.607285780626	45.053674300604	1.61713280180346	0.00908382696025099	0.213976004551899	ESR2	chr14	-	64084232	64338112	9337	protein_coding	estrogen_receptor_2_(ER_beta)
ENSG00000267288	14.607285780626	45.053674300604	1.61713280180346	0.00908382696025099	0.213976004551899	RP13-890H12.2	chr17	-	45168800	45171584	2381	antisense	NA
ENSG00000243449	445.415677782628	203.233056804136	-1.13149915546232	0.00908954483404037	0.213976004551899	C4orf48	chr4	+	2041993	2043970	540	protein_coding	chromosome_4_open_reading_frame_48
ENSG00000133059	1751.40141387592	3722.48436336564	1.08770585233068	0.0090935298248382	0.213976004551899	DSTYK	chr1	-	205142505	205211566	8339	protein_coding	dual_serine/threonine_and_tyrosine_protein_kinase
ENSG00000198855	295.206455419053	638.465991364749	1.11258292471579	0.00920839153848264	0.2164922964198	FICD	chr12	+	108515185	108525837	4267	protein_coding	FIC_domain_containing
ENSG00000180914	244.093594937469	531.095752472209	1.12116953789645	0.00923078582214903	0.216832190778409	OXTR	chr3	-	8750408	8769628	4514	protein_coding	oxytocin_receptor
ENSG00000146858	253.481671358308	552.186335121119	1.12291896008675	0.00925459225946597	0.217195824343014	ZC3HAV1L	chr7	-	139025706	139036029	1753	protein_coding	zinc_finger_CCCH-type_antiviral_1-like
ENSG00000066468	33.3834336847576	86.2761841687465	1.36674302744906	0.0092647825110597	0.217195824343014	FGFR2	chr10	-	121478334	121598458	7486	protein_coding	fibroblast_growth_factor_receptor_2
ENSG00000259287	10.4348129158423	35.4670421106148	1.75361655141533	0.00927011717793311	0.217195824343014	RP11-3D4.2	chr15	-	33858602	33864825	562	antisense	NA
ENSG00000167562	89.7118929074444	205.150382534755	1.19226398811331	0.0092846607420546	0.217350168647977	ZNF701	chr19	+	52555822	52587174	6294	protein_coding	zinc_finger_protein_701
ENSG00000108960	1502.09583015323	704.613727779109	-1.09192607033446	0.00932065780893876	0.218006036543149	MMD	chr17	-	55392613	55421992	3177	protein_coding	monocyte_to_macrophage_differentiation-associated
ENSG00000188786	1125.52965554492	2390.90167222692	1.08687273052795	0.00934568452157388	0.218404410132487	MTF1	chr1	-	37809567	37859620	8024	protein_coding	metal-regulatory_transcription_factor_1
ENSG00000198604	1664.82248731242	3528.8344687651	1.08377077990161	0.00936135986701934	0.218506613530702	BAZ1A	chr14	-	34752731	34875647	7698	protein_coding	bromodomain_adjacent_to_zinc_finger_domain_1A
ENSG00000144579	3389.09918128692	1599.04616247449	-1.08362609862357	0.00937660610491153	0.218506613530702	CTDSP1	chr2	+	218398256	218405941	4727	protein_coding	CTD_small_phosphatase_1
ENSG00000226419	431.855122996193	927.023508037174	1.10185315641008	0.00937666456154836	0.218506613530702	SLC16A1-AS1	chr1	+	112956415	113047055	10138	antisense	SLC16A1_antisense_RNA_1
ENSG00000130707	585.193703978728	270.339457040084	-1.11375630362224	0.00938205123436121	0.218506613530702	ASS1	chr9	+	130444929	130501274	3050	protein_coding	argininosuccinate_synthase_1
ENSG00000178821	105.358687168458	43.136347973454	-1.28570617765938	0.00945003686781144	0.219902518902675	TMEM52	chr1	-	1917590	1919273	1594	protein_coding	transmembrane_protein_52
ENSG00000167984	60.5045434939666	22.0457529738525	-1.45105471262478	0.00948574152453466	0.220357969990444	NLRC3	chr16	-	3539033	3577400	6686	protein_coding	NLR_family_CARD_domain_containing_3
ENSG00000279179	60.5045434939666	22.0457529738525	-1.45105471262478	0.00948574152453466	0.220357969990444	RP11-131M11.3	chr1	+	33162851	33166298	3448	TEC	NA
ENSG00000186197	177.333940274407	77.6482175724601	-1.19004732843788	0.00950704052028143	0.220665114675929	EDARADD	chr1	+	236348262	236484914	3726	protein_coding	EDAR-associated_death_domain
ENSG00000164949	474.623026548877	1016.17915266858	1.09811438382089	0.00953679283173682	0.221037484112597	GEM	chr8	-	94249253	94262350	2648	protein_coding	GTP_binding_protein_overexpressed_in_skeletal_muscle
ENSG00000162772	1726.36654354442	811.983966547126	-1.08808898168601	0.0095392654844157	0.221037484112597	ATF3	chr1	+	212565334	212620777	4040	protein_coding	activating_transcription_factor_3
ENSG00000137166	1099.4516656114	2330.5059130135	1.08377931284175	0.0095590179282675	0.221307466764695	FOXP4	chr6	+	41546426	41602384	6170	protein_coding	forkhead_box_P4
ENSG00000130669	3167.95782671338	1497.42790091649	-1.08099816389696	0.00957364740421453	0.221458487244485	PAK4	chr19	+	39125770	39182816	7115	protein_coding	p21_protein_(Cdc42/Rac)-activated_kinase_4
ENSG00000129675	161.68714617142	69.9789137529501	-1.20665064601187	0.00961057841116243	0.222124696797417	ARHGEF6	chrX	-	136665547	136782088	6434	protein_coding	Rac/Cdc42_guanine_nucleotide_exchange_factor_6
ENSG00000153214	1637.70137778624	3461.72806964571	1.07976674051093	0.00962783149016478	0.2223353579711	TMEM87B	chr2	+	112055223	112119318	5256	protein_coding	transmembrane_protein_87B
ENSG00000150627	109.531165629772	45.053674300604	-1.27911660716082	0.00965045177332212	0.222669503374482	WDR17	chr4	+	176065834	176182818	7808	protein_coding	WD_repeat_domain_17
ENSG00000125538	3259.75235125348	1542.48505462686	-1.07943948550277	0.00966366010785683	0.222786101676406	IL1B	chr2	-	112829751	112836903	3096	protein_coding	interleukin_1_beta
ENSG00000100316	46068.3374928407	21898.7318949861	-1.07292354827527	0.00970703633614598	0.22324724966902	RPL3	chr22	-	39312882	39320389	4787	protein_coding	ribosomal_protein_L3
ENSG00000211448	271.214704589945	584.780871932412	1.10813235308412	0.00971540363459838	0.22324724966902	DIO2	chr14	-	80197527	80387757	7494	protein_coding	deiodinase_iodothyronine_type_II
ENSG00000111863	11.4779306628503	38.3430319284947	1.72976058805587	0.00972615302794836	0.22324724966902	ADTRP	chr6	-	11712054	11807046	4150	protein_coding	androgen-dependent_TFPI-regulating_protein
ENSG00000254403	8.34857906274709	28.7563984173634	1.769901654567	0.00973081567844218	0.22324724966902	OR10Y1P	chr11	+	59728519	59729492	974	unprocessed_pseudogene	olfactory_receptor_family_10_subfamily_Y_member_1_pseudogene
ENSG00000275389	5.21923684177044	22.0457529738525	2.05383464301693	0.00973269425512659	0.22324724966902	RP11-214K3.24	chr12	+	124085761	124088598	2838	lincRNA	NA
ENSG00000250073	21.9091194139601	4.7897669802173	-2.16329254010189	0.00973269425512659	0.22324724966902	RP11-677M14.3	chr11	+	124759129	124765936	1538	antisense	NA
ENSG00000157193	2158.21805675185	1020.01380405021	-1.08115150017944	0.00976263618106553	0.223746189455142	LRP8	chr1	-	53242364	53328070	10258	protein_coding	LDL_receptor_related_protein_8
ENSG00000143801	697.850620559944	324.983239760093	-1.10223395232903	0.00979512784807382	0.224302680370099	PSEN2	chr1	+	226870184	226896105	3752	protein_coding	presenilin_2
ENSG00000196865	3319.21016828503	1573.16226566307	-1.0771075061489	0.00981047558774807	0.224465982061717	NHLRC2	chr10	+	113854661	113917194	11223	protein_coding	NHL_repeat_containing_2
ENSG00000168685	3041.74035547039	6399.07102527614	1.07293688611487	0.00989616358797491	0.226237065322081	IL7R	chr5	+	35852695	35879603	6060	protein_coding	interleukin_7_receptor
ENSG00000127838	3224.28628495392	1530.02243764326	-1.07536028101453	0.00993970736752793	0.227042529743725	PNKD	chr2	+	218270392	218346793	5184	protein_coding	paroxysmal_nonkinesigenic_dyskinesia
ENSG00000132481	535.123963262792	248.290211311897	-1.1074270693249	0.0100020637794506	0.228045986683363	TRIM47	chr17	-	75874161	75878575	3142	protein_coding	tripartite_motif_containing_47
ENSG00000154040	116.833002929412	48.8883268283798	-1.25459962163814	0.0100165003717362	0.228045986683363	CABYR	chr18	+	24138956	24161603	3518	protein_coding	calcium_binding_tyrosine-(Y)-phosphorylation_regulated
ENSG00000130208	16.6935234857108	2.87241144957404	-2.48627560942739	0.0100337229032323	0.228045986683363	APOC1	chr19	+	44914247	44919349	1231	protein_coding	apolipoprotein_C-I
ENSG00000183148	16.6935234857108	2.87241144957404	-2.48627560942739	0.0100337229032323	0.228045986683363	ANKRD20A2	chr9	+	40223285	40266392	3954	protein_coding	ankyrin_repeat_domain_20_family_member_A2
ENSG00000231298	3.13302426015072	17.2524328275098	2.41710026115433	0.0100337229032323	0.228045986683363	LINC00704	chr10	-	4650185	4678154	1920	lincRNA	long_intergenic_non-protein_coding_RNA_704
ENSG00000248485	16.6935234857108	2.87241144957404	-2.48627560942739	0.0100337229032323	0.228045986683363	PCP4L1	chr1	+	161258727	161285450	1424	protein_coding	Purkinje_cell_protein_4_like_1
ENSG00000105376	768.782753207212	360.453765293825	-1.09247569077649	0.0101154458560148	0.229600237397093	ICAM5	chr19	+	10289981	10296778	3906	protein_coding	intercellular_adhesion_molecule_5
ENSG00000145604	1582.41603913632	3328.47393425083	1.07267698173854	0.0101189167182583	0.229600237397093	SKP2	chr5	+	36151989	36184319	3837	protein_coding	S-phase_kinase-associated_protein_2_E3_ubiquitin_protein_ligase
ENSG00000118596	808.421297918147	379.627022317437	-1.09025336040133	0.0102127084106428	0.23153608387581	SLC16A7	chr12	+	59596067	59789855	13665	protein_coding	solute_carrier_family_16_(monocarboxylate_transporter)_member_7
ENSG00000231584	67.8063808576301	25.8804077939234	-1.3850001766449	0.0102488289371094	0.232162319844852	FAHD2CP	chr2	+	96010551	96023380	2140	transcribed_unprocessed_pseudogene	fumarylacetoacetate_hydrolase_domain_containing_2C_pseudogene
ENSG00000198932	123.091720607594	51.7643161295551	-1.24755147894188	0.0102642584298051	0.232319201361927	GPRASP1	chrX	+	102651366	102659083	6340	protein_coding	G_protein-coupled_receptor_associated_sorting_protein_1
ENSG00000134955	1290.34255191714	610.664768804609	-1.07913398711921	0.0103179581844771	0.233341307650438	SLC37A2	chr11	+	125063067	125090312	6371	protein_coding	solute_carrier_family_37_(glucose-6-phosphate_transporter)_member_2
ENSG00000085491	3380.75422451058	7077.80431918524	1.06593114647004	0.0103562774975768	0.234014181105294	SLC25A24	chr1	-	108134036	108200849	6548	protein_coding	solute_carrier_family_25_(mitochondrial_carrier;_phosphate_carrier)_member_24
ENSG00000165171	31.2971945778877	9.58311195618616	-1.69384463271279	0.0103844463174681	0.23445676772472	WBSCR27	chr7	-	73834590	73842535	1469	protein_coding	Williams_Beuren_syndrome_chromosome_region_27
ENSG00000169418	27.1247165117866	69.9789137529501	1.36351983918952	0.0104141607112239	0.234933490066	NPR1	chr1	+	153678637	153693992	5003	protein_coding	natriuretic_peptide_receptor_1
ENSG00000126524	1501.05271055604	3147.28665662598	1.06807622228114	0.0104637392012477	0.23569208125319	SBDS	chr7	-	66987677	66995601	1732	protein_coding	Shwachman-Bodian-Diamond_syndrome
ENSG00000158089	55.2889453805988	20.1284251836375	-1.45174539849218	0.0104736698503376	0.23569208125319	GALNT14	chr2	-	30910467	31155202	4567	protein_coding	polypeptide_N-acetylgalactosaminyltransferase_14
ENSG00000236209	55.2889453805988	20.1284251836375	-1.45174539849218	0.0104736698503376	0.23569208125319	AC104135.2	chr2	-	74919555	74924846	763	lincRNA	NA
ENSG00000227082	13.5641671692183	42.1776847919266	1.62822193894354	0.0105118424815756	0.236162026935991	CH17-437K3.1	chr1	+	121396754	121463129	3662	lincRNA	NA
ENSG00000280106	13.5641671692183	42.1776847919266	1.62822193894354	0.0105118424815756	0.236162026935991	CTC-523E23.3	chr19	-	34949038	34951205	2168	TEC	NA
ENSG00000198324	398.475295822921	846.495828998414	1.08679238119505	0.0105501486804755	0.236827865079629	FAM109A	chr12	-	111360651	111369121	3361	protein_coding	family_with_sequence_similarity_109_member_A
ENSG00000049769	294.163335818076	134.209329776663	-1.13134802800306	0.0105957954246909	0.23765725386464	PPP1R3F	chrX	+	49269843	49301461	4173	protein_coding	protein_phosphatase_1_regulatory_subunit_3F
ENSG00000125744	419.33768780739	194.605091006816	-1.10702899375737	0.0106392499981529	0.238436153157949	RTN2	chr19	-	45485289	45497061	3238	protein_coding	reticulon_2
ENSG00000128594	20.8660001014353	56.5576314833115	1.43347713574358	0.010695033425192	0.239489850936739	LRRC4	chr7	-	128027071	128032107	4036	protein_coding	leucine_rich_repeat_containing_4
ENSG00000124143	174.204581455438	376.751033764735	1.11231627850985	0.0107195436010291	0.239842106172412	ARHGAP40	chr20	+	38601934	38651035	3195	protein_coding	Rho_GTPase_activating_protein_40
ENSG00000166681	4629.36838215834	2217.38369734233	-1.06191122140104	0.0107458347088322	0.240233599353998	NGFRAP1	chrX	+	103376340	103378077	1080	protein_coding	nerve_growth_factor_receptor_(TNFRSF16)_associated_protein_1
ENSG00000155380	4740.98217903995	2272.02747948885	-1.06116109303747	0.0107928246348565	0.240941804495238	SLC16A1	chr1	-	112911847	112957013	5312	protein_coding	solute_carrier_family_16_(monocarboxylate_transporter)_member_1
ENSG00000244219	6.26234909708278	23.9630804932923	1.91607823714662	0.0108117135540044	0.240941804495238	GS1-259H13.2	chr7	+	99598066	99610813	1410	lincRNA	NA
ENSG00000138400	23.9953581630021	5.74843905926083	-2.03691003608025	0.0108117135540044	0.240941804495238	MDH1B	chr2	-	206737763	206765547	3110	protein_coding	malate_dehydrogenase_1B
ENSG00000108947	1898.48127707166	905.932925433515	-1.06725740208273	0.0108127915484155	0.240941804495238	EFNB3	chr17	+	7705202	7711378	3222	protein_coding	ephrin-B3
ENSG00000236015	14.607285780626	44.0950111427902	1.58619259457215	0.0108507847600581	0.241591351964162	AC011290.5	chr7	-	39569376	39570198	823	processed_pseudogene	NA
ENSG00000130202	5318.87043579007	2551.95703012682	-1.05947619379612	0.0108820857566778	0.241732900859248	PVRL2	chr19	+	44846175	44889228	3747	protein_coding	poliovirus_receptor-related_2_(herpesvirus_entry_mediator_B)
ENSG00000228253	117.87612254289	49.8469899370385	-1.23946634287949	0.0108918770562124	0.241732900859248	MT-ATP8	chrMT	+	8366	8572	207	protein_coding	mitochondrially_encoded_ATP_synthase_8
ENSG00000187678	946.113084793274	448.650747510346	-1.07619206452662	0.0108991693574756	0.241732900859248	SPRY4	chr5	-	142310427	142326455	5930	protein_coding	sprouty_RTK_signaling_antagonist_4
ENSG00000177599	21.9091194139601	58.4749575803819	1.41148674784188	0.010901384891782	0.241732900859248	ZNF491	chr19	+	11797667	11809622	3032	protein_coding	zinc_finger_protein_491
ENSG00000019102	59.4614238708107	22.0457529738525	-1.42601587001457	0.010901384891782	0.241732900859248	VSIG2	chr11	-	124747472	124752238	1432	protein_coding	V-set_and_immunoglobulin_domain_containing_2
ENSG00000115266	265.999106581616	120.78804925319	-1.138069014445	0.0109221257421471	0.241764928082239	APC2	chr19	+	1446302	1473244	12610	protein_coding	adenomatosis_polyposis_coli_2
ENSG00000185697	5042.44374257955	10488.7267199018	1.05662751984988	0.0109577687308945	0.241764928082239	MYBL1	chr8	-	66562175	66614247	7239	protein_coding	v-myb_avian_myeloblastosis_viral_oncogene_homolog-like_1
ENSG00000148803	142.910993217	62.3096097096729	-1.1958450894492	0.0109578805869214	0.241764928082239	FUOM	chr10	-	133355154	133358035	1284	protein_coding	fucose_mutarotase
ENSG00000268621	9.39169565661312	32.5910521109654	1.78218042720841	0.0109583854448539	0.241764928082239	AC006262.5	chr19	-	46189166	46203083	1751	lincRNA	NA
ENSG00000185101	33.3834336847576	10.5417781690097	-1.65077965778014	0.0109583854448539	0.241764928082239	ANO9	chr11	-	417933	442011	6207	protein_coding	anoctamin_9
ENSG00000163435	559.115714023757	261.711491326193	-1.09477514119474	0.0109620313026422	0.241764928082239	ELF3	chr1	+	202007945	202017188	7191	protein_coding	E74-like_factor_3_(ets_domain_transcription_factor_epithelial-specific_)
ENSG00000175764	109.531165629772	242.53823415675	1.14603748473054	0.0109653618834847	0.241764928082239	TTLL11	chr9	-	121821928	122093606	3535	protein_coding	tubulin_tyrosine_ligase_like11
ENSG00000206417	167.945863815122	73.8135656868155	-1.18457315206066	0.0109799638424567	0.241764928082239	H1FX-AS1	chr3	+	129315392	129326225	3420	antisense	H1FX_antisense_RNA_1
ENSG00000135899	85.5394144290912	192.687765271829	1.17052037494909	0.0109824765090251	0.241764928082239	SP110	chr2	-	230167293	230225729	6865	protein_coding	SP110_nuclear_body_protein
ENSG00000152127	2545.21542726962	1219.41567586328	-1.06151467135036	0.0110356538936477	0.242739958712208	MGAT5	chr2	+	134119983	134454621	8578	protein_coding	mannosyl_(alpha-16-)-glycoprotein_beta-16-N-acetyl-glucosaminyltransferase
ENSG00000105701	8413.80628013154	4048.42973051182	-1.05537122221148	0.0110827101542523	0.24357888874016	FKBP8	chr19	-	18531751	18544077	2902	protein_coding	FK506_binding_protein_8
ENSG00000115271	174.204581455438	77.6482175724601	-1.16437892419032	0.0111268023750829	0.244351377881744	GCA	chr2	+	162318840	162371595	3664	protein_coding	grancalcin
ENSG00000119977	1594.93347430239	762.133498554092	-1.06524736885232	0.0111435344355882	0.244522262848059	TCTN3	chr10	-	95663396	95694143	3223	protein_coding	tectonic_family_member_3
ENSG00000170006	589.366182371294	277.050097035105	-1.08864602648451	0.0111714483218043	0.244938039087778	TMEM154	chr4	-	152618632	152680165	11587	protein_coding	transmembrane_protein_154
ENSG00000107282	54.2458257589771	125.581363741554	1.20929023407585	0.0111819809481944	0.244972363691839	APBA1	chr9	-	69427530	69672306	11384	protein_coding	amyloid_beta_(A4)_precursor_protein-binding_family_A_member_1
ENSG00000090905	5900.93117092638	12244.0383881637	1.05305041014442	0.0112038149395653	0.245254022703513	TNRC6A	chr16	+	24729695	24827632	12522	protein_coding	trinucleotide_repeat_containing_6A
ENSG00000145375	856.404799407397	406.469582129928	-1.07489428406036	0.0112334919098987	0.245659523131958	SPATA5	chr4	+	122923074	123319450	8247	protein_coding	spermatogenesis_associated_5
ENSG00000228989	66.763261234317	152.423924589943	1.18955900531758	0.0112439732935135	0.245659523131958	AC133528.2	chr2	+	241690414	241694289	415	antisense	NA
ENSG00000053524	128.307318668042	55.5989684258246	-1.20450947167969	0.0112493159866056	0.245659523131958	MCF2L2	chr3	-	183178043	183428778	20568	protein_coding	MCF.2_cell_line_derived_transforming_sequence-like_2
ENSG00000068796	4324.77745982665	2084.12956192999	-1.05313254196968	0.011422129315312	0.249061810139883	KIF2A	chr5	+	62306162	62537249	4774	protein_coding	kinesin_heavy_chain_member_2A
ENSG00000176171	6721.86629377763	3243.15294108382	-1.05143372030629	0.011425918408137	0.249061810139883	BNIP3	chr10	-	131966455	131982013	5325	protein_coding	BCL2/adenovirus_E1B_19kDa_interacting_protein_3
ENSG00000137216	3291.04593916483	1584.66621980152	-1.05430348581215	0.0114436367901474	0.249061810139883	TMEM63B	chr6	+	44126914	44155519	4425	protein_coding	transmembrane_protein_63B
ENSG00000236751	10.4348129158423	34.5083787994949	1.71422878549362	0.0114633914683489	0.249061810139883	LINC01186	chrX	-	46325924	46327645	626	lincRNA	long_intergenic_non-protein_coding_RNA_1186
ENSG00000085276	35.4696728253447	11.500443931304	-1.61380310107764	0.0114633914683489	0.249061810139883	MECOM	chr3	-	169083499	169663618	9103	protein_coding	MDS1_and_EVI1_complex_locus
ENSG00000122756	35.4696728253447	11.500443931304	-1.61380310107764	0.0114633914683489	0.249061810139883	CNTFR	chr9	-	34551432	34590140	2111	protein_coding	ciliary_neurotrophic_factor_receptor
ENSG00000104808	86.5825340490307	35.4670421106148	-1.28440409949763	0.0114689321408533	0.249061810139883	DHDH	chr19	+	48933682	48944969	1081	protein_coding	dihydrodiol_dehydrogenase_(dimeric)
ENSG00000184208	851.189201419576	1773.52280023251	1.05896498673618	0.0114855201417127	0.2491066224794	C22orf46	chr22	+	41688939	41698136	5341	protein_coding	chromosome_22_open_reading_frame_46
ENSG00000168386	1619.96834463444	3362.98579665535	1.05372412132264	0.0114892325606371	0.2491066224794	FILIP1L	chr3	-	99830141	100114513	5903	protein_coding	filamin_A_interacting_protein_1-like
ENSG00000110917	6831.39385146411	3298.75538606911	-1.05022764900966	0.0115150218040526	0.249467787997551	MLEC	chr12	+	120686869	120701864	6723	protein_coding	malectin
ENSG00000068615	441.243199386954	926.064845191577	1.06934263576483	0.0115311640189461	0.249619548204111	REEP1	chr2	-	86213993	86338083	5193	protein_coding	receptor_accessory_protein_1
ENSG00000115363	519.477169286871	1089.03752891516	1.06775466662898	0.0115577923718557	0.249997885832721	EVA1A	chr2	-	75469302	75569722	2744	protein_coding	eva-1_homolog_A_(C._elegans)
ENSG00000197093	227.403681292334	103.532116912091	-1.1341589040332	0.0116214875970223	0.251176756062541	GAL3ST4	chr7	-	100159244	100168750	3397	protein_coding	galactose-3-O-sulfotransferase_4
ENSG00000178585	209.670648031143	447.692084661245	1.09396120217507	0.0116622260650161	0.25183835669546	CTNNBIP1	chr1	-	9848276	9910336	3339	protein_coding	catenin_beta_interacting_protein_1
ENSG00000187123	349.448674640802	737.208264553594	1.07674221556743	0.0116705355092226	0.25183835669546	LYPD6	chr2	+	149329985	149474148	5033	protein_coding	LY6/PLAUR_domain_containing_6
ENSG00000248587	17.7366425185036	49.8469899370385	1.48465266011484	0.0116969549188703	0.252145148166016	GDNF-AS1	chr5	+	37840438	37875799	4636	lincRNA	GDNF_antisense_RNA_1_(head_to_head)
ENSG00000122735	26.0815970380766	6.70710905490333	-1.93860049912617	0.0117238597025633	0.252145148166016	DNAI1	chr9	+	34457414	34520989	3615	protein_coding	dynein_axonemal_intermediate_chain_1
ENSG00000147852	1174.55627661896	561.772963596192	-1.06387611298982	0.0117265068932366	0.252145148166016	VLDLR	chr9	+	2621834	2660053	9339	protein_coding	very_low_density_lipoprotein_receptor
ENSG00000215030	68.8495004808519	26.8390713747629	-1.35476630607119	0.0117497222508732	0.252145148166016	RPL13P12	chr17	-	17383377	17384012	636	processed_pseudogene	ribosomal_protein_L13_pseudogene_12
ENSG00000261279	18.7797616422132	3.83109172238383	-2.25506096172168	0.011803030626533	0.252145148166016	ULK4P1	chr15	-	32406597	32434992	1687	transcribed_unprocessed_pseudogene	ULK4_pseudogene_1
ENSG00000226608	18.7797616422132	3.83109172238383	-2.25506096172168	0.011803030626533	0.252145148166016	FTLP3	chr20	+	4023917	4024444	528	processed_pseudogene	ferritin_light_polypeptide_pseudogene_3
ENSG00000171695	18.7797616422132	3.83109172238383	-2.25506096172168	0.011803030626533	0.252145148166016	LKAAEAR1	chr20	-	64083380	64084359	868	protein_coding	LKAAEAR_motif_containing_1
ENSG00000248596	14.607285780626	1.91372407162397	-2.85041045619763	0.0118324272465622	0.252145148166016	RP11-844P9.2	chr5	-	176143085	176199295	5829	lincRNA	NA
ENSG00000129159	14.607285780626	1.91372407162397	-2.85041045619763	0.0118324272465622	0.252145148166016	KCNC1	chr11	+	17734812	17783055	9842	protein_coding	potassium_channel_voltage_gated_Shaw_related_subfamily_C_member_1
ENSG00000169851	14.607285780626	1.91372407162397	-2.85041045619763	0.0118324272465622	0.252145148166016	PCDH7	chr4	+	30720415	31146805	12249	protein_coding	protocadherin_7
ENSG00000264044	2.0899293943547	13.4177744443831	2.61503047115097	0.0118324272465622	0.252145148166016	RP11-192H23.7	chr17	+	28633206	28635950	1515	antisense	NA
ENSG00000148600	14.607285780626	1.91372407162397	-2.85041045619763	0.0118324272465622	0.252145148166016	CDHR1	chr10	+	84194635	84219621	7633	protein_coding	cadherin_related_family_member_1
ENSG00000280639	2.0899293943547	14.3764393135331	2.71367914507152	0.0118324272465622	0.252145148166016	RP11-96C21.2	chr15	-	70570958	70586606	3206	lincRNA	NA
ENSG00000279208	2.0899293943547	13.4177744443831	2.61503047115097	0.0118324272465622	0.252145148166016	bP-21264C1.1	chr21	-	9369285	9376645	768	unprocessed_pseudogene	NA
ENSG00000280836	2.0899293943547	13.4177744443831	2.61503047115097	0.0118324272465622	0.252145148166016	AL355480.1	chr1	-	45581219	45581321	99	pseudogene	NA
ENSG00000273261	14.607285780626	1.91372407162397	-2.85041045619763	0.0118324272465622	0.252145148166016	RP11-531F16.4	chr3	-	182921240	182921938	699	antisense	NA
ENSG00000105639	93.884371382052	39.3016951666565	-1.2534514061756	0.0118632075740422	0.252585542809868	JAK3	chr19	-	17824780	17848071	6813	protein_coding	Janus_kinase_3
ENSG00000165175	2871.71186115056	1387.1816737475	-1.04968170203188	0.011871585232544	0.252585542809868	MID1IP1	chrX	+	38801432	38806537	3790	protein_coding	MID1_interacting_protein_1
ENSG00000163584	481.924863739565	227.199628389015	-1.08439596799045	0.011917449539957	0.253280673378095	RPL22L1	chr3	-	170864875	170870483	2326	protein_coding	ribosomal_protein_L22_like_1
ENSG00000164647	52.1595865174263	19.16976116576	-1.4378208874759	0.0119320702308872	0.253280673378095	STEAP1	chr7	+	90154375	90164829	1625	protein_coding	six_transmembrane_epithelial_antigen_of_the_prostate_1
ENSG00000197301	52.1595865174263	19.16976116576	-1.4378208874759	0.0119320702308872	0.253280673378095	RP11-366L20.2	chr12	-	65851340	65882167	6033	antisense	NA
ENSG00000205683	481.924863739565	1006.59252421438	1.06242057938094	0.0119466621575435	0.253393527548084	DPF3	chr14	-	72619296	72894116	6889	protein_coding	D4_zinc_and_double_PHD_fingers_family_3
ENSG00000168672	820.938733089546	392.089639375987	-1.06583195556481	0.0120411932657817	0.25520043353599	FAM84B	chr8	-	126552442	126558393	5404	protein_coding	family_with_sequence_similarity_84_member_B
ENSG00000184588	160.644026563787	70.9375767413135	-1.17772593555414	0.0121120659140436	0.256475480766869	PDE4B	chr1	+	65792514	66374579	8644	protein_coding	phosphodiesterase_4B
ENSG00000167555	172.118342242359	368.123068104886	1.09627403207049	0.0121201305197858	0.256475480766869	ZNF528	chr19	+	52397849	52418412	8530	protein_coding	zinc_finger_protein_528
ENSG00000126351	888.741506931183	1841.58786221186	1.05101814497546	0.0121343110882831	0.256576814721986	THRA	chr17	+	40058290	40093867	6959	protein_coding	thyroid_hormone_receptor_alpha
ENSG00000160345	131.436677502386	57.5162945347442	-1.19043966245748	0.0121749005904637	0.257235970016147	C9orf116	chr9	-	135495181	135501734	1864	protein_coding	chromosome_9_open_reading_frame_116
ENSG00000138448	8107.12911861032	3939.1421662338	-1.04128420936495	0.0121871334558972	0.257295439630336	ITGAV	chr2	+	186590065	186680901	8211	protein_coding	integrin_subunit_alpha_V
ENSG00000113594	2005.92259557471	970.163336086769	-1.04786274119505	0.0122550872543885	0.258252952605271	LIFR	chr5	-	38474963	38608354	11864	protein_coding	leukemia_inhibitory_factor_receptor_alpha
ENSG00000071242	724.971730102664	346.073822516732	-1.06655127263588	0.012256199861454	0.258252952605271	RPS6KA2	chr6	-	166409364	166906451	8243	protein_coding	ribosomal_protein_S6_kinase_90kDa_polypeptide_2
ENSG00000277152	31.2971945778877	76.6895546052188	1.2898296000755	0.0122622955313517	0.258252952605271	RP11-622C24.2	chr15	+	66860303	66867023	6721	lincRNA	NA
ENSG00000205426	805.291939125263	385.378999422007	-1.06297077378436	0.012270300248239	0.258252952605271	KRT81	chr12	-	52285913	52291534	1929	protein_coding	keratin_81_type_II
ENSG00000186472	39.642151177918	13.4177744443831	-1.55355748346939	0.0123028267554492	0.258738201795316	PCLO	chr7	-	82754013	83162930	22873	protein_coding	piccolo_presynaptic_cytomatrix_protein
ENSG00000176597	585.193703978728	278.008759891222	-1.07341694310029	0.0123222009766852	0.258946314216971	B3GNT5	chr3	+	183253244	183298504	8140	protein_coding	UDP-GlcNAc:betaGal_beta-13-N-acetylglucosaminyltransferase_5
ENSG00000198796	594.581780361917	1234.75428138524	1.05413252781748	0.0123852596169261	0.26007141235573	ALPK2	chr18	-	58481247	58628957	9431	protein_coding	alpha_kinase_2
ENSG00000103647	585.193703978728	1213.66369879248	1.05223616260753	0.012432703719445	0.260570408268775	CORO2B	chr15	+	68578969	68727806	3998	protein_coding	coronin_actin_binding_protein_2B
ENSG00000278783	28.1678360051252	7.66577762159152	-1.85977591293038	0.0124954013757569	0.260570408268775	MIR6071	chr2	-	85783600	85783677	78	miRNA	microRNA_6071
ENSG00000143382	2521.22367653697	1224.20899008892	-1.04219239431762	0.0125552494769711	0.260570408268775	ADAMTSL4	chr1	+	150549369	150560937	6432	protein_coding	ADAMTS_like_4
ENSG00000213722	1101.53790480609	2269.15149095483	1.04255655845014	0.0126143499786717	0.260570408268775	DDAH2	chr6	-	31727038	31730617	2538	protein_coding	dimethylarginine_dimethylaminohydrolase_2
ENSG00000161179	1301.81686748694	628.879362896421	-1.04951129187491	0.0126362953007036	0.260570408268775	YDJC	chr22	-	21628089	21630064	1754	protein_coding	YdjC_homolog_(bacterial)
ENSG00000160961	397.432176223587	186.935788061564	-1.08761581069291	0.0126615720740794	0.260570408268775	ZNF333	chr19	+	14689801	14733746	11611	protein_coding	zinc_finger_protein_333
ENSG00000281593	1.38777878078145e-17	7.66577762159152	5.96368455669223	0.0127308484105026	0.260570408268775	GS1-114I9.3	chr7	+	30362400	30412502	666	protein_coding	NA
ENSG00000143226	8.34857906274709	1.38777878078145e-17	-6.08362083581248	0.0127308484105026	0.260570408268775	FCGR2A	chr1	+	161505430	161524013	5314	protein_coding	Fc_fragment_of_IgG_low_affinity_IIa_receptor_(CD32)
ENSG00000274967	1.38777878078145e-17	7.66577762159152	5.96368455669223	0.0127308484105026	0.260570408268775	Y_RNA	chr3	+	53290640	53290751	112	misc_RNA	Y_RNA
ENSG00000235912	8.34857906274709	1.38777878078145e-17	-6.08362083581248	0.0127308484105026	0.260570408268775	RP1-159A19.3	chr1	+	27649419	27649610	192	processed_pseudogene	NA
ENSG00000262223	8.34857906274709	1.38777878078145e-17	-6.08362083581248	0.0127308484105026	0.260570408268775	RP11-1055B8.3	chr17	-	81376001	81385360	1078	lincRNA	NA
ENSG00000279007	8.34857906274709	1.38777878078145e-17	-6.08362083581248	0.0127308484105026	0.260570408268775	AL136097.1	chr9	+	92227001	92227375	375	protein_coding	NA
ENSG00000060718	1.38777878078145e-17	7.66577762159152	5.96368455669223	0.0127308484105026	0.260570408268775	COL11A1	chr1	-	102876467	103108496	8281	protein_coding	collagen_type_XI_alpha_1
ENSG00000196862	1.38777878078145e-17	7.66577762159152	5.96368455669223	0.0127308484105026	0.260570408268775	RGPD4	chr2	+	107826937	107890841	5464	protein_coding	RANBP2-like_and_GRIP_domain_containing_4
ENSG00000240589	8.34857906274709	1.38777878078145e-17	-6.08362083581248	0.0127308484105026	0.260570408268775	RN7SL258P	chr17	-	44409059	44409358	300	misc_RNA	RNA_7SL_cytoplasmic_258_pseudogene
ENSG00000010327	8.34857906274709	1.38777878078145e-17	-6.08362083581248	0.0127308484105026	0.260570408268775	STAB1	chr3	+	52495338	52524495	10588	protein_coding	stabilin_1
ENSG00000277122	1.38777878078145e-17	7.66577762159152	5.96368455669223	0.0127308484105026	0.260570408268775	AL161448.1	chr9	+	38146494	38146578	85	miRNA	NA
ENSG00000243896	1.38777878078145e-17	7.66577762159152	5.96368455669223	0.0127308484105026	0.260570408268775	OR2A7	chr7	-	144258607	144259722	1116	protein_coding	olfactory_receptor_family_2_subfamily_A_member_7
ENSG00000278733	1.38777878078145e-17	7.66577762159152	5.96368455669223	0.0127308484105026	0.260570408268775	RP11-425D17.1	chr12	-	28185625	28186190	566	antisense	NA
ENSG00000260252	8.34857906274709	1.38777878078145e-17	-6.08362083581248	0.0127308484105026	0.260570408268775	RP11-384M15.3	chr16	+	72084857	72087443	369	antisense	NA
ENSG00000177025	1.38777878078145e-17	7.66577762159152	5.96368455669223	0.0127308484105026	0.260570408268775	C19orf18	chr19	-	57958437	57974534	915	protein_coding	chromosome_19_open_reading_frame_18
ENSG00000233143	1.38777878078145e-17	7.66577762159152	5.96368455669223	0.0127308484105026	0.260570408268775	DIRC3-AS1	chr2	+	217282739	217336120	557	lincRNA	DIRC3_antisense_RNA_1
ENSG00000160862	8.34857906274709	1.38777878078145e-17	-6.08362083581248	0.0127308484105026	0.260570408268775	AZGP1	chr7	-	99966720	99976157	2699	protein_coding	alpha-2-glycoprotein_1_zinc-binding
ENSG00000261367	1.38777878078145e-17	7.66577762159152	5.96368455669223	0.0127308484105026	0.260570408268775	RP11-455F5.4	chr16	+	30107675	30110541	553	antisense	NA
ENSG00000224846	1.38777878078145e-17	7.66577762159152	5.96368455669223	0.0127308484105026	0.260570408268775	RP1-90J20.8	chr6	-	2989722	2999134	539	antisense	NA
ENSG00000168631	1.38777878078145e-17	7.66577762159152	5.96368455669223	0.0127308484105026	0.260570408268775	DPCR1	chr6	+	30940972	30954221	5314	protein_coding	diffuse_panbronchiolitis_critical_region_1
ENSG00000279254	8.34857906274709	1.38777878078145e-17	-6.08362083581248	0.0127308484105026	0.260570408268775	RP11-536C12.1	chr2	+	46668870	46670778	1909	TEC	NA
ENSG00000204930	8.34857906274709	1.38777878078145e-17	-6.08362083581248	0.0127308484105026	0.260570408268775	FAM221B	chr9	-	35816391	35828747	3941	protein_coding	family_with_sequence_similarity_221_member_B
ENSG00000196169	8.34857906274709	1.38777878078145e-17	-6.08362083581248	0.0127308484105026	0.260570408268775	KIF19	chr17	+	74326210	74355820	5640	protein_coding	kinesin_family_member_19
ENSG00000253858	1.38777878078145e-17	7.66577762159152	5.96368455669223	0.0127308484105026	0.260570408268775	CTB-147C13.1	chr5	-	170483806	170486407	567	antisense	NA
ENSG00000206848	1.38777878078145e-17	7.66577762159152	5.96368455669223	0.0127308484105026	0.260570408268775	RNU6-890P	chr6	+	42664162	42664268	107	snRNA	RNA_U6_small_nuclear_890_pseudogene
ENSG00000234174	1.38777878078145e-17	7.66577762159152	5.96368455669223	0.0127308484105026	0.260570408268775	AC016683.5	chr2	-	113171535	113175360	1074	antisense	NA
ENSG00000234323	1.38777878078145e-17	7.66577762159152	5.96368455669223	0.0127308484105026	0.260570408268775	RP11-308N19.1	chr9	+	106278392	106604795	1759	lincRNA	NA
ENSG00000131475	1204.80674494066	2478.1399910898	1.04038543874485	0.0127333172897549	0.260570408268775	VPS25	chr17	+	42773436	42779599	2404	protein_coding	vacuolar_protein_sorting_25_homolog_(S._cerevisiae)
ENSG00000133943	705.15245774467	1456.20539858468	1.04608579607325	0.0127668120137615	0.261060282487987	C14orf159	chr14	+	91060333	91225632	7212	protein_coding	chromosome_14_open_reading_frame_159
ENSG00000179456	1775.39316461018	3641.95668442303	1.03652751063916	0.0128403101780086	0.262366816569197	ZBTB18	chr1	+	244048939	244057476	3906	protein_coding	zinc_finger_and_BTB_domain_containing_18
ENSG00000158715	999.312184262744	482.203947217634	-1.05108309893994	0.0128885057820925	0.263154775381903	SLC45A3	chr1	-	205657851	205680459	3702	protein_coding	solute_carrier_family_45_member_3
ENSG00000272010	14.607285780626	43.136347973454	1.55457427049046	0.012963030425032	0.264478736505937	CTD-3025N20.3	chr8	-	65591850	65592472	623	lincRNA	NA
ENSG00000161513	2885.2724159123	1407.31359349202	-1.03569276528596	0.0130207366741541	0.265457839702399	FDXR	chr17	-	74862497	74873031	3599	protein_coding	ferredoxin_reductase
ENSG00000197714	262.86974777624	121.746712152389	-1.10961053092595	0.0130385366135029	0.265611523056554	ZNF460	chr19	+	57280051	57293569	3505	protein_coding	zinc_finger_protein_460
ENSG00000167074	539.296441656181	1113.96276289229	1.04639240451434	0.0130477200461911	0.265611523056554	TEF	chr22	+	41367333	41399326	4715	protein_coding	thyrotrophic_embryonic_factor
ENSG00000136997	4803.56935486138	2349.67916990671	-1.03160065530548	0.0131404174425728	0.266488274165029	MYC	chr8	+	127735434	127741434	3001	protein_coding	v-myc_avian_myelocytomatosis_viral_oncogene_homolog
ENSG00000215045	30.2540750402918	8.62444516692589	-1.79507590502179	0.0131493170897346	0.266488274165029	GRID2IP	chr7	-	6497462	6551436	4134	protein_coding	glutamate_receptor_ionotropic_delta_2_(Grid2)_interacting_protein
ENSG00000163751	9.39169565661312	29.7150618856956	1.6494467051171	0.0131493170897346	0.266488274165029	CPA3	chr3	+	148865256	148897196	1848	protein_coding	carboxypeptidase_A3
ENSG00000224411	9.39169565661312	29.7150618856956	1.6494467051171	0.0131493170897346	0.266488274165029	HSP90AA2P	chr11	-	27888838	27891033	2196	processed_pseudogene	heat_shock_protein_90kDa_alpha_family_class_A_member_2_pseudogene
ENSG00000148357	30.2540750402918	8.62444516692589	-1.79507590502179	0.0131493170897346	0.266488274165029	HMCN2	chr9	+	130265882	130434123	20363	protein_coding	hemicentin_2
ENSG00000177453	30.2540750402918	9.58311195618616	-1.64513276779639	0.0131493170897346	0.266488274165029	NIM1K	chr5	+	43192071	43280850	3619	protein_coding	NIM1_serine/threonine_protein_kinase
ENSG00000278175	20.8660001014353	4.7897669802173	-2.09331208079894	0.0132310503373166	0.26735137882038	GLIDR	chr9	-	39807361	39810063	2606	lincRNA	glioblastoma_down-regulated_RNA
ENSG00000227742	5.21923684177044	21.0870891164932	1.99007360000884	0.0132310503373166	0.26735137882038	CALR4P	chr1	-	51561866	51594897	946	unitary_pseudogene	calreticulin_4_pseudogene
ENSG00000052850	20.8660001014353	4.7897669802173	-2.09331208079894	0.0132310503373166	0.26735137882038	ALX4	chr11	-	44260444	44310166	5750	protein_coding	ALX_homeobox_4
ENSG00000112559	20.8660001014353	4.7897669802173	-2.09331208079894	0.0132310503373166	0.26735137882038	MDFI	chr6	+	41636882	41654246	2523	protein_coding	MyoD_family_inhibitor
ENSG00000159403	3127.2761624285	1529.06377479836	-1.03219289724943	0.0132783771091094	0.268109374903	C1R	chr12	-	7080209	7092607	5672	protein_coding	complement_component_1_r_subcomponent
ENSG00000030110	1426.9912191547	694.068436468492	-1.03968246978872	0.0133305283900989	0.268428473558609	BAK1	chr6	-	33572547	33580293	2212	protein_coding	BCL2-antagonist/killer_1
ENSG00000196850	2270.87497323781	1109.16944866599	-1.03367860427511	0.0133538227217686	0.268428473558609	PPTC7	chr12	-	110533245	110583320	5687	protein_coding	PTC7_protein_phosphatase_homolog
ENSG00000170615	1.04683048853585	10.5417781690097	3.19146208849929	0.0134120892568359	0.268428473558609	SLC26A5	chr7	-	103352730	103446177	3377	protein_coding	solute_carrier_family_26_(anion_exchanger)_member_5
ENSG00000270571	1.04683048853585	10.5417781690097	3.19146208849929	0.0134120892568359	0.268428473558609	RP11-355F16.1	chr2	+	75154366	75189949	3438	antisense	NA
ENSG00000248607	11.4779306628503	0.95504939043273	-3.42018615144894	0.0134120892568359	0.268428473558609	RP11-158I23.1	chr3	+	126056923	126058228	379	antisense	NA
ENSG00000219642	1.04683048853585	10.5417781690097	3.19146208849929	0.0134120892568359	0.268428473558609	BMPR1APS1	chr6	-	129157523	129159120	1598	processed_pseudogene	bone_morphogenetic_protein_receptor_type_IA_pseudogene_1
ENSG00000151789	11.4779306628503	0.95504939043273	-3.42018615144894	0.0134120892568359	0.268428473558609	ZNF385D	chr3	-	21412222	22373321	13621	protein_coding	zinc_finger_protein_385D
ENSG00000116703	1.04683048853585	10.5417781690097	3.19146208849929	0.0134120892568359	0.268428473558609	PDC	chr1	-	186443566	186461122	1339	protein_coding	phosducin
ENSG00000264007	1.04683048853585	10.5417781690097	3.19146208849929	0.0134120892568359	0.268428473558609	RP11-68I3.10	chr17	-	29621617	29622254	638	sense_intronic	NA
ENSG00000206926	1.04683048853585	10.5417781690097	3.19146208849929	0.0134120892568359	0.268428473558609	RNU6-1024P	chr3	-	15433110	15433216	107	snRNA	RNA_U6_small_nuclear_1024_pseudogene
ENSG00000177108	11.4779306628503	0.95504939043273	-3.42018615144894	0.0134120892568359	0.268428473558609	ZDHHC22	chr14	-	77131270	77142734	3862	protein_coding	zinc_finger_DHHC-type_containing_22
ENSG00000261212	11.4779306628503	0.95504939043273	-3.42018615144894	0.0134120892568359	0.268428473558609	RP3-507I15.2	chrX	-	141173235	141173588	354	lincRNA	NA
ENSG00000165072	263.912867378064	551.227672273555	1.06225968266525	0.0134713922498738	0.26935661111492	MAMDC2	chr9	+	70043581	70226970	3854	protein_coding	MAM_domain_containing_2
ENSG00000277702	71.9788593497804	28.7563984173634	-1.31969287026711	0.0134809979234446	0.26935661111492	CH17-13I23.3	chr1	-	143419625	143420207	213	unprocessed_pseudogene	NA
ENSG00000144366	46.9439884288458	17.2524328275098	-1.43716674917342	0.0134880429007361	0.26935661111492	GULP1	chr2	+	188291669	188595931	11979	protein_coding	GULP_engulfment_adaptor_PTB_domain_containing_1
ENSG00000239779	270.171584988341	126.540026637017	-1.09346694597876	0.0135666034440787	0.270727567194146	WBP1	chr2	+	74458329	74460891	2438	protein_coding	WW_domain_binding_protein_1
ENSG00000130513	1159.95260225661	564.648952138518	-1.03846266852918	0.0135900533404942	0.27099756730581	GDF15	chr19	+	18374731	18389176	2087	protein_coding	growth_differentiation_factor_15
ENSG00000180881	129.350438279646	278.008759891222	1.10315926956845	0.0136285393882355	0.271566788874695	CAPS2	chr12	-	75275979	75390928	6689	protein_coding	calcyphosine_2
ENSG00000268093	9.39169565661312	31.6323887301788	1.73927856558908	0.0137050355327956	0.272501258689422	AC022154.7	chr19	-	48619272	48624132	1330	antisense	NA
ENSG00000185972	9.39169565661312	31.6323887301788	1.73927856558908	0.0137050355327956	0.272501258689422	CCIN	chr9	+	36169394	36171334	1941	protein_coding	calicin
ENSG00000166900	2085.19968495485	4245.91427648698	1.02584940102069	0.0137053599853313	0.272501258689422	STX3	chr11	+	59713456	59805882	6566	protein_coding	syntaxin_3
ENSG00000136144	1815.03170930138	887.718331365775	-1.0317086765605	0.0138183903694985	0.274548804730422	RCBTB1	chr13	-	49531946	49585583	4534	protein_coding	regulator_of_chromosome_condensation_(RCC1)_and_BTB_(POZ)_domain_containing_protein_1
ENSG00000134824	4041.04892943462	1986.34595176882	-1.02456298628306	0.0138326726346492	0.274558512206013	FADS2	chr11	+	61792980	61867354	11026	protein_coding	fatty_acid_desaturase_2
ENSG00000106086	1020.17457621094	2082.21223624058	1.02921850438086	0.0138389791466628	0.274558512206013	PLEKHA8	chr7	+	30027404	30130483	10572	protein_coding	pleckstrin_homology_domain_containing_A8
ENSG00000138028	184.635777515794	84.3588582740227	-1.12882445745187	0.0138921887542336	0.275367172890288	CGREF1	chr2	-	27098889	27119115	4039	protein_coding	cell_growth_regulator_with_EF-hand_domain_1
ENSG00000165606	18.7797616422132	50.8056530372956	1.43016384312052	0.0139099783516453	0.275367172890288	DRGX	chr10	-	49364181	49396016	2890	protein_coding	dorsal_root_ganglia_homeobox
ENSG00000136275	18.7797616422132	50.8056530372956	1.43016384312052	0.0139099783516453	0.275367172890288	C7orf69	chr7	+	47795291	47819847	808	antisense	chromosome_7_open_reading_frame_69
ENSG00000117640	776.084590390986	375.792370913771	-1.04601089096199	0.0139313439881497	0.27559043186985	MTFR1L	chr1	+	25818640	25832942	5817	protein_coding	mitochondrial_fission_regulator_1-like
ENSG00000099822	267.042226183344	125.581363741554	-1.08762672960405	0.0140204125206085	0.277151700181262	HCN2	chr19	+	589893	617159	3408	protein_coding	hyperpolarization_activated_cyclic_nucleotide_gated_potassium_channel_2
ENSG00000063046	16433.3097419266	8112.20152840053	-1.01844549762916	0.014062534203985	0.277783349181972	EIF4B	chr12	+	53006158	53042209	6146	protein_coding	eukaryotic_translation_initiation_factor_4B
ENSG00000236393	93.884371382052	204.191719669538	1.12001154497429	0.0140906434686895	0.278137491995035	RP11-320G24.1	chrX	+	40262917	40287720	3120	lincRNA	NA
ENSG00000171227	34.4265532513854	11.500443931304	-1.57088777764653	0.0141787199929611	0.279673972193287	TMEM37	chr2	+	119429901	119438520	2292	protein_coding	transmembrane_protein_37
ENSG00000146592	1371.70588050204	2783.95343852484	1.02110287160444	0.0143653568886498	0.282645486769549	CREB5	chr7	+	28299321	28825894	11674	protein_coding	cAMP_responsive_element_binding_protein_5
ENSG00000278916	22.9522387700684	5.74843905926083	-1.97311925128557	0.0143802242497025	0.282645486769549	CEP83-AS1	chr12	+	94460003	94462484	2482	lincRNA	CEP83_antisense_RNA_1_(head_to_head)
ENSG00000279532	22.9522387700684	5.74843905926083	-1.97311925128557	0.0143802242497025	0.282645486769549	CTB-96E2.6	chr17	-	28373673	28374301	629	TEC	NA
ENSG00000257097	6.26234909708278	23.0044167638096	1.85749613300161	0.0143802242497025	0.282645486769549	CLIP1-AS1	chr12	+	122395542	122400857	1809	lincRNA	CLIP1_antisense_RNA_1
ENSG00000105281	6322.35148812095	3124.27874835602	-1.01690647390001	0.014381098378772	0.282645486769549	SLC1A5	chr19	-	46774883	46788594	3332	protein_coding	solute_carrier_family_1_(neutral_amino_acid_transporter)_member_5
ENSG00000163013	962.802998352578	469.741330185938	-1.03516166722823	0.0144105591385701	0.283020895116174	FBXO41	chr2	-	73254682	73284431	8011	protein_coding	F-box_protein_41
ENSG00000145040	76.1513378394324	166.803867753208	1.13002532182837	0.0144428654952271	0.28326940151694	UCN2	chr3	-	48561727	48563773	1481	protein_coding	urocortin_2
ENSG00000235513	3.13302426015072	16.2937684772612	2.33524775959168	0.0144854260375257	0.28326940151694	RP4-756G23.5	chr22	-	41209122	41217627	2500	antisense	NA
ENSG00000139187	15.6504045642915	2.87241144957404	-2.39388038415744	0.0144854260375257	0.28326940151694	KLRG1	chr12	+	8950044	9010760	2598	protein_coding	killer_cell_lectin-like_receptor_subfamily_G_member_1
ENSG00000250410	15.6504045642915	2.87241144957404	-2.39388038415744	0.0144854260375257	0.28326940151694	RP11-714G18.1	chr4	+	185370725	185390928	587	antisense	NA
ENSG00000259326	15.6504045642915	2.87241144957404	-2.39388038415744	0.0144854260375257	0.28326940151694	RP11-102L12.2	chr15	+	38502853	38504981	2129	antisense	NA
ENSG00000261669	3.13302426015072	16.2937684772612	2.33524775959168	0.0144854260375257	0.28326940151694	CTD-2515A14.1	chr16	-	24803451	24819739	579	antisense	NA
ENSG00000100116	384.91474103069	184.059799453286	-1.06381313124242	0.0145596057808362	0.284377332131785	GCAT	chr22	+	37807905	37817176	2104	protein_coding	glycine_C-acetyltransferase
ENSG00000272807	36.5127924057214	12.4591093339793	-1.54119374377127	0.0145837198402808	0.284377332131785	RP11-260M2.1	chr2	+	210028417	210029156	740	antisense	NA
ENSG00000132692	36.5127924057214	12.4591093339793	-1.54119374377127	0.0145837198402808	0.284377332131785	BCAN	chr1	+	156641390	156659532	4931	protein_coding	brevican
ENSG00000108551	36.5127924057214	12.4591093339793	-1.54119374377127	0.0145837198402808	0.284377332131785	RASD1	chr17	-	17494437	17496395	1748	protein_coding	RAS_dexamethasone-induced_1
ENSG00000260604	92.8412517637497	200.357068206803	1.10877606401494	0.0147121960589129	0.286666031140822	RP1-140K8.5	chr6	-	3904920	3911979	7060	lincRNA	NA
ENSG00000223547	113.703644087864	49.8469899370385	-1.18752773906783	0.014722077736761	0.286666031140822	ZNF844	chr19	+	12064699	12081565	6620	protein_coding	zinc_finger_protein_844
ENSG00000187498	6869.98927655362	13846.9226641485	1.0111735400487	0.0147736106175362	0.28746457867555	COL4A1	chr13	-	110148963	110307149	8188	protein_coding	collagen_type_IV_alpha_1
ENSG00000129028	346.319315840891	164.886542002756	-1.07001171040238	0.0148125029763515	0.287883368489974	THAP10	chr15	-	70881342	70892785	2399	protein_coding	THAP_domain_containing_10
ENSG00000227398	102.229328320268	218.571662629747	1.09543364462408	0.0148162090887991	0.287883368489974	KIF9-AS1	chr3	+	47164497	47246601	4898	antisense	KIF9_antisense_RNA_1
ENSG00000165156	1124.48653594759	2275.86213086753	1.01707254760752	0.0148978048666874	0.28926306407465	ZHX1	chr8	-	123248451	123275541	6741	protein_coding	zinc_fingers_and_homeoboxes_1
ENSG00000141741	543.468920049493	263.628817041003	-1.04330912586955	0.0149105102295819	0.289304139887748	MIEN1	chr17	-	39728496	39730787	2292	protein_coding	migration_and_invasion_enhancer_1
ENSG00000179344	38.599031582655	13.4177744443831	-1.5152057954811	0.0149310339575001	0.289452826605525	HLA-DQB1	chr6	-	32659467	32668383	4904	protein_coding	major_histocompatibility_complex_class_II_DQ_beta_1
ENSG00000177303	2693.33841005321	1332.53789158223	-1.01514496094615	0.0149393640145609	0.289452826605525	CASKIN2	chr17	-	75500261	75515583	5823	protein_coding	CASK_interacting_protein_2
ENSG00000138443	5901.9742905234	2928.71152805979	-1.01089795913925	0.0149776481798654	0.289988923193298	ABI2	chr2	+	203328219	203447723	23331	protein_coding	abl-interactor_2
ENSG00000221923	28.1678360051252	69.0202507611229	1.28945313655434	0.0150409274735802	0.291007859526019	ZNF880	chr19	+	52369917	52385795	3719	protein_coding	zinc_finger_protein_880
ENSG00000159753	148.126591263716	67.1029247665564	-1.14080670117795	0.0151075342519433	0.292089687352328	RLTPR	chr16	+	67644919	67657569	7699	protein_coding	RGD_motif_leucine_rich_repeats_tropomodulin_domain_and_proline-rich_containing
ENSG00000088854	1569.89860397021	3166.4599135176	1.01214646396066	0.0151425229821771	0.292559112694552	C20orf194	chr20	-	3249305	3407625	8541	protein_coding	chromosome_20_open_reading_frame_194
ENSG00000185669	39.642151177918	14.3764393135331	-1.45490880954884	0.0152297279798919	0.293414273194234	SNAI3	chr16	-	88677682	88686493	1732	protein_coding	snail_family_zinc_finger_3
ENSG00000148483	13.5641671692183	40.2603583893449	1.56131053252515	0.0152297279798919	0.293414273194234	TMEM236	chr10	+	17752252	17800868	5464	protein_coding	transmembrane_protein_236
ENSG00000088881	1728.45278273872	854.165131764827	-1.01677873521625	0.0152366930653261	0.293414273194234	EBF4	chr20	+	2692878	2760108	3717	protein_coding	early_B-cell_factor_4
ENSG00000231290	77.1944574613716	167.762530627944	1.11868988628606	0.0152404866086833	0.293414273194234	APCDD1L-AS1	chr20	+	58515379	58619888	4940	processed_transcript	APCDD1L_antisense_RNA_1_(head_to_head)
ENSG00000187550	77.1944574613716	167.762530627944	1.11868988628606	0.0152404866086833	0.293414273194234	SBK2	chr19	-	55529733	55537089	1092	protein_coding	SH3_domain_binding_kinase_family_member_2
ENSG00000237310	7.30546340237715	24.9217441682713	1.75401943354778	0.0153053936893279	0.293723324736369	GS1-124K5.4	chr7	+	66493706	66495474	540	lincRNA	NA
ENSG00000264937	7.30546340237715	24.9217441682713	1.75401943354778	0.0153053936893279	0.293723324736369	AC100830.5	chr15	+	64696622	64696861	240	antisense	NA
ENSG00000276317	7.30546340237715	24.9217441682713	1.75401943354778	0.0153053936893279	0.293723324736369	RP11-93B14.10	chr20	-	62651272	62652186	614	antisense	NA
ENSG00000229474	7.30546340237715	24.9217441682713	1.75401943354778	0.0153053936893279	0.293723324736369	PATL2	chr15	-	44665732	44711316	4771	protein_coding	protein_associated_with_topoisomerase_II_homolog_2_(yeast)
ENSG00000065621	182.549538304366	84.3588582740227	-1.11244116437653	0.0153102973909949	0.293723324736369	GSTO2	chr10	+	104268873	104304945	9921	protein_coding	glutathione_S-transferase_omega_2
ENSG00000203666	185.678897121393	86.2761841687465	-1.10457277353333	0.0153275936730658	0.293848794073323	EFCAB2	chr1	+	244969705	245127164	8607	protein_coding	EF-hand_calcium_binding_domain_2
ENSG00000100564	463.148710962829	224.323639803878	-1.04544631387358	0.0153644409883171	0.294348641907317	PIGH	chr14	-	67581955	67600287	2915	protein_coding	phosphatidylinositol_glycan_anchor_biosynthesis_class_H
ENSG00000184986	222.188083275865	104.490779828815	-1.08742191219355	0.0154457044475917	0.295649222900628	TMEM121	chr14	+	105526603	105530202	1904	protein_coding	transmembrane_protein_121
ENSG00000003436	2847.72011041824	5720.33773136341	1.00626389991583	0.0154539730701013	0.295649222900628	TFPI	chr2	-	187464230	187565760	11714	protein_coding	tissue_factor_pathway_inhibitor
ENSG00000126106	313.982608232677	150.506598828222	-1.06018520765372	0.0155905051103987	0.298052490630499	TMEM53	chr1	-	44635238	44674555	3635	protein_coding	transmembrane_protein_53
ENSG00000147124	346.319315840891	165.845204878147	-1.06165454892092	0.015616842215448	0.29834721152715	ZNF41	chrX	-	47445879	47482946	4784	protein_coding	zinc_finger_protein_41
ENSG00000107331	4915.18315174284	2449.3801057505	-1.00478850057476	0.0156496728211121	0.298737895728384	ABCA2	chr9	-	137007227	137028922	11514	protein_coding	ATP_binding_cassette_subfamily_A_member_2
ENSG00000162496	1810.85923091284	898.26362266826	-1.01135407497655	0.0156591627322759	0.298737895728384	DHRS3	chr1	-	12567910	12617731	3036	protein_coding	dehydrogenase/reductase_(SDR_family)_member_3
ENSG00000261338	94.927491000123	41.2190215974849	-1.2008716889473	0.0156834517821637	0.29899247678781	RP11-378A13.1	chr2	+	218255319	218257366	2048	sense_overlapping	NA
ENSG00000140157	2788.26229338587	1387.1816737475	-1.0071388073924	0.0157092292940956	0.299101483613488	NIPA2	chr15	+	22838641	22868384	3505	protein_coding	non_imprinted_in_Prader-Willi/Angelman_syndrome_2
ENSG00000109063	41.7283903793875	96.8214764592378	1.21202212224699	0.0157110666197648	0.299101483613488	MYH3	chr17	-	10628526	10657309	6684	protein_coding	myosin_heavy_chain_3_skeletal_muscle_embryonic
ENSG00000122641	455.84687377125	926.064845191577	1.0223800976109	0.0157262715411251	0.299173395202025	INHBA	chr7	-	41685114	41703108	7532	protein_coding	inhibin_beta_A
ENSG00000131196	99.0999694701212	43.136347973454	-1.1974581827796	0.0157367461805084	0.299173395202025	NFATC1	chr18	+	79395856	79529325	9068	protein_coding	nuclear_factor_of_activated_T-cells_cytoplasmic_calcineurin-dependent_1
ENSG00000253309	49.0302276609675	111.201420214319	1.17953190182826	0.0158577619209584	0.301264393545663	SERPINE3	chr13	+	51335773	51364735	2608	protein_coding	serpin_peptidase_inhibitor_clade_E_(nexin_plasminogen_activator_inhibitor_type_1)_member_3
ENSG00000204682	51.1164668977022	115.036071840641	1.16841619164718	0.0158880960645785	0.30163092174303	CASC10	chr10	-	21492658	21497262	3801	protein_coding	cancer_susceptibility_candidate_10
ENSG00000102409	45.9008688149604	17.2524328275098	-1.40483227390263	0.0159027719127339	0.301699879086096	BEX4	chrX	+	103215092	103217246	1328	protein_coding	brain_expressed_X-linked_4
ENSG00000069020	131.436677502386	59.4336206204692	-1.14323477821551	0.0159754769981395	0.302868880022327	MAST4	chr5	+	66596361	67169595	14675	protein_coding	microtubule_associated_serine/threonine_kinase_family_member_4
ENSG00000128872	2043.47490107064	4092.52822136074	1.00192746705296	0.0160329158903523	0.303049392906262	TMOD2	chr15	+	51751561	51816368	11636	protein_coding	tropomodulin_2
ENSG00000101280	27.1247165117866	7.66577762159152	-1.80557307361057	0.0160515564821319	0.303049392906262	ANGPT4	chr20	-	869899	916317	4676	protein_coding	angiopoietin_4
ENSG00000105668	27.1247165117866	7.66577762159152	-1.80557307361057	0.0160515564821319	0.303049392906262	UPK1A	chr19	+	35666516	35678483	1366	protein_coding	uroplakin_1A
ENSG00000261644	8.34857906274709	26.8390713747629	1.6708114665522	0.0160515564821319	0.303049392906262	RP11-327F22.2	chr16	-	50735713	50740716	1150	antisense	NA
ENSG00000170075	27.1247165117866	7.66577762159152	-1.80557307361057	0.0160515564821319	0.303049392906262	GPR37L1	chr1	+	202122858	202133592	6588	protein_coding	G_protein-coupled_receptor_37_like_1
ENSG00000182585	27.1247165117866	7.66577762159152	-1.80557307361057	0.0160515564821319	0.303049392906262	EPGN	chr4	+	74308473	74315307	1814	protein_coding	epithelial_mitogen
ENSG00000158859	47.9871080442463	18.2110970515596	-1.39133557478485	0.0160701495456963	0.303190894640108	ADAMTS4	chr1	-	161184308	161199056	10334	protein_coding	ADAM_metallopeptidase_with_thrombospondin_type_1_motif_4
ENSG00000011198	659.2551954387	1327.74457735709	1.00994277471929	0.0161814178681548	0.305079471870338	ABHD5	chr3	+	43690113	43734371	3172	protein_coding	abhydrolase_domain_containing_5
ENSG00000028137	584.150584380577	285.678062737467	-1.03160150930202	0.0161995919265405	0.305211484028386	TNFRSF1B	chr1	+	12167003	12209228	3766	protein_coding	tumor_necrosis_factor_receptor_superfamily_member_1B
ENSG00000100583	52.1595865174263	20.1284251836375	-1.36787622128598	0.0163423149497345	0.307688285397517	SAMD15	chr14	+	77376689	77391497	2616	protein_coding	sterile_alpha_motif_domain_containing_15
ENSG00000170385	1932.90422377666	3862.44913867004	0.998703205133665	0.0163991139043755	0.308186745819746	SLC30A1	chr1	-	211571568	211578742	5474	protein_coding	solute_carrier_family_30_(zinc_transporter)_member_1
ENSG00000118762	2085.19968495485	4165.38659754579	0.998225401193787	0.0164113626765945	0.308186745819746	PKD2	chr4	+	88007668	88077777	5498	protein_coding	polycystic_kidney_disease_2_(autosomal_dominant)
ENSG00000084636	510.08909290075	1028.64176965878	1.01175651568054	0.0164514173561978	0.308186745819746	COL16A1	chr1	-	31652247	31704319	9269	protein_coding	collagen_type_XVI_alpha_1
ENSG00000169989	17.7366425185036	3.83109172238383	-2.17315943449397	0.0164928812324195	0.308186745819746	TIGD4	chr4	-	152769354	152779764	2472	protein_coding	tigger_transposable_element_derived_4
ENSG00000168135	17.7366425185036	3.83109172238383	-2.17315943449397	0.0164928812324195	0.308186745819746	KCNJ4	chr22	-	38426327	38455199	2065	protein_coding	potassium_channel_inwardly_rectifying_subfamily_J_member_4
ENSG00000203883	17.7366425185036	3.83109172238383	-2.17315943449397	0.0164928812324195	0.308186745819746	SOX18	chr20	-	64047582	64049641	1864	protein_coding	SRY-box_18
ENSG00000266411	4.17612784193977	18.2110970515596	2.09342802515293	0.0164928812324195	0.308186745819746	RP11-180P8.3	chr17	-	62966817	62968549	912	lincRNA	NA
ENSG00000260448	17.7366425185036	3.83109172238383	-2.17315943449397	0.0164928812324195	0.308186745819746	LCMT1-AS1	chr16	-	25085592	25111555	1168	lincRNA	LCMT1_antisense_RNA_1
ENSG00000259469	4.17612784193977	18.2110970515596	2.09342802515293	0.0164928812324195	0.308186745819746	RP11-227D13.4	chr15	-	48729080	48729844	540	lincRNA	NA
ENSG00000252254	4.17612784193977	18.2110970515596	2.09342802515293	0.0164928812324195	0.308186745819746	Y_RNA	chr1	+	8328067	8328179	113	misc_RNA	Y_RNA
ENSG00000237548	4.17612784193977	18.2110970515596	2.09342802515293	0.0164928812324195	0.308186745819746	TTLL11-IT1	chr9	-	121884636	121963719	1052	lincRNA	TTLL11_intronic_transcript_1
ENSG00000163449	56.3320650026663	22.0457529738525	-1.34818134655528	0.0165489446028864	0.309022978541526	TMEM169	chr2	+	216081866	216102783	3628	protein_coding	transmembrane_protein_169
ENSG00000069275	29801.9304971477	14975.2688321102	-0.992817391856488	0.0165630880874574	0.309056080801965	NUCKS1	chr1	-	205712819	205750276	6546	protein_coding	nuclear_casein_kinase_and_cyclin-dependent_kinase_substrate_1
ENSG00000262655	135.609155946054	283.760737026344	1.06458314182233	0.0165733430350627	0.309056080801965	SPON1	chr11	+	13962689	14267884	5102	protein_coding	spondin_1_extracellular_matrix_protein
ENSG00000108423	602.926737146725	1212.70503594734	1.00803659200475	0.0165955434203939	0.309258970465034	TUBD1	chr17	-	59859482	59892945	3330	protein_coding	tubulin_delta_1
ENSG00000128917	29.2109555153894	8.62444516692589	-1.7446616614151	0.0166546375844885	0.309726374520518	DLL4	chr15	+	40929340	40939072	4753	protein_coding	delta-like_4_(Drosophila)
ENSG00000153294	29.2109555153894	8.62444516692589	-1.7446616614151	0.0166546375844885	0.309726374520518	ADGRF4	chr6	+	47685864	47722021	3391	protein_coding	adhesion_G_protein-coupled_receptor_F4
ENSG00000174125	29.2109555153894	9.58311195618616	-1.5947185241897	0.0166546375844885	0.309726374520518	TLR1	chr4	-	38790677	38856817	4535	protein_coding	toll-like_receptor_1
ENSG00000151917	244.093594937469	115.994734744893	-1.07249617019868	0.0166708152453174	0.309816327678112	BEND6	chr6	+	56955126	57027342	5588	protein_coding	BEN_domain_containing_6
ENSG00000158850	1740.97021790447	869.503737297104	-1.00151493943617	0.0166878285467752	0.30992167781737	B4GALT3	chr1	-	161171310	161177968	3890	protein_coding	UDP-Gal:betaGlcNAc_beta_14-_galactosyltransferase_polypeptide_3
ENSG00000247095	230.53304010165	109.284094395257	-1.07595536076927	0.0167097955392258	0.310118820880509	MIR210HG	chr11	-	565660	568457	2321	lincRNA	MIR210_host_gene
ENSG00000141012	858.491038602516	424.684176276747	-1.01518055327644	0.0167671028032783	0.310816106840204	GALNS	chr16	-	88813734	88856970	8402	protein_coding	galactosamine_(N-acetyl)-6-sulfatase
ENSG00000272482	62.5907827406346	24.9217441682713	-1.32392534738802	0.0167701212153615	0.310816106840204	RP11-474O21.5	chr1	-	12618900	12619244	345	lincRNA	NA
ENSG00000257702	91.7981321452149	195.563753873991	1.09014408865151	0.0168163673198483	0.311461924617583	LBX2-AS1	chr2	+	74502595	74504678	2084	antisense	LBX2_antisense_RNA_1
ENSG00000114062	2465.93833789205	4909.30896490152	0.993350005849895	0.0168582313799312	0.31202576088641	UBE3A	chr15	-	25333728	25439056	11766	protein_coding	ubiquitin_protein_ligase_E3A
ENSG00000246982	29.2109555153894	69.9789137529501	1.25707706587164	0.0169531636556751	0.313570398042917	RP1-179N16.6	chr6	-	36146698	36197205	1463	antisense	NA
ENSG00000041353	583.107464782422	287.595388448307	-1.01937754959031	0.0169762837259829	0.313785585324849	RAB27B	chr18	+	54717860	54895516	7432	protein_coding	RAB27B_member_RAS_oncogene_family
ENSG00000119487	2627.62187543808	5225.66770359342	0.991826554414456	0.0169982080826039	0.313978395272925	MAPKAP1	chr9	-	125437393	125707234	6741	protein_coding	mitogen-activated_protein_kinase_associated_protein_1
ENSG00000253414	63.6339023640634	139.961307105989	1.13573595420492	0.0170235710411365	0.314234417076221	RP11-150O12.6	chr8	-	37516410	37517021	510	sense_intronic	NA
ENSG00000126746	1489.57839498691	743.91890447709	-1.00155535148964	0.0170577865550893	0.314653390208295	ZNF384	chr12	-	6666477	6689572	5181	protein_coding	zinc_finger_protein_384
ENSG00000226823	36.5127924057214	86.2761841687465	1.23792102473502	0.017108122837763	0.314909536823965	SUGT1P	chr9	-	33503655	33510711	476	unprocessed_pseudogene	NA
ENSG00000173267	49.0302276609675	110.242757305299	1.1670550306347	0.0171187739555248	0.314909536823965	SNCG	chr10	+	86958618	86963260	1247	protein_coding	synuclein_gamma
ENSG00000238113	47.9871080442463	107.366768572005	1.15991083563845	0.0171226124096302	0.314909536823965	LINC01410	chr9	+	62801461	62813486	3038	lincRNA	long_intergenic_non-protein_coding_RNA_1410
ENSG00000170382	46.9439884288458	105.449442744356	1.16557173706831	0.0171258859857456	0.314909536823965	LRRN2	chr1	-	204617170	204685733	5681	protein_coding	leucine_rich_repeat_neuronal_2
ENSG00000158373	40.6852707769831	93.9454876726286	1.20499286116201	0.0171293082367734	0.314909536823965	HIST1H2BD	chr6	+	26158146	26171349	871	protein_coding	histone_cluster_1_H2bd
ENSG00000197580	9.39169565661312	30.6737253224854	1.69506171412695	0.0171430193163418	0.314949660190411	BCO2	chr11	+	112175467	112224699	6789	protein_coding	beta-carotene_oxygenase_2
ENSG00000169629	125.177959832268	260.752828468652	1.05801521703273	0.0172004556490625	0.315792505293507	RGPD8	chr2	-	112370092	112434488	6886	protein_coding	RANBP2-like_and_GRIP_domain_containing_8
ENSG00000105974	6049.05415370276	11995.7447114409	0.987727755138796	0.0172222223235443	0.315979779487512	CAV1	chr7	+	116524785	116561184	4082	protein_coding	caveolin_1
ENSG00000255248	356.750511840052	719.95233332073	1.01275270204858	0.0173924664391339	0.31888912124208	RP11-166D19.1	chr11	-	122028355	122116323	7117	sense_overlapping	NA
ENSG00000146966	252.438551756141	513.839821209827	1.02505382422454	0.0174382709517926	0.319514503106654	DENND2A	chr7	-	140518420	140673993	5148	protein_coding	DENN/MADD_domain_containing_2A
ENSG00000272695	433.9413621942	871.421062988589	1.00567920540273	0.0174640275094153	0.319771962151284	GAS6-AS2	chr13	+	113864168	113866833	1952	lincRNA	GAS6_antisense_RNA_2_(head_to_head)
ENSG00000271833	33.3834336847576	11.500443931304	-1.52665662628315	0.0175390690866381	0.320501557443389	RP11-356B19.11	chr9	+	127366770	127367397	628	sense_intronic	NA
ENSG00000143110	10.4348129158423	32.5910521109654	1.63207258593375	0.0175390690866381	0.320501557443389	C1orf162	chr1	+	111473792	111478512	2768	protein_coding	chromosome_1_open_reading_frame_162
ENSG00000131386	33.3834336847576	11.500443931304	-1.52665662628315	0.0175390690866381	0.320501557443389	GALNT15	chr3	+	16174649	16231992	5679	protein_coding	polypeptide_N-acetylgalactosaminyltransferase_15
ENSG00000254703	92.8412517637497	196.522416740958	1.08091456694789	0.0175728415218864	0.320904049155358	SENCR	chr11	-	128691672	128696023	1298	antisense	smooth_muscle_and_endothelial_cell_enriched_migration/differentiation-associated_long_non-coding_RNA
ENSG00000162104	1830.67850325838	3631.41139313291	0.988107344186779	0.017586705153889	0.320942684100931	ADCY9	chr16	-	3953387	4116185	10358	protein_coding	adenylate_cyclase_9
ENSG00000225138	760.43779642565	377.709696615667	-1.00929231801678	0.0177213972578446	0.322950317819154	CTD-2228K2.7	chr5	+	473236	480884	4302	processed_transcript	NA
ENSG00000133401	724.971730102664	1444.70144444537	0.994661581085082	0.0177568719827959	0.322950317819154	PDZD2	chr5	+	31639410	32110931	15642	protein_coding	PDZ_domain_containing_2
ENSG00000164603	657.168956242856	325.941902613148	-1.01134770723919	0.0177926107042404	0.322950317819154	C7orf60	chr7	-	112819147	112939916	4138	protein_coding	chromosome_7_open_reading_frame_60
ENSG00000173401	11.4779306628503	34.5083787994949	1.578277776647	0.0178604414820619	0.322950317819154	GLIPR1L1	chr12	+	75334639	75370560	1384	protein_coding	GLI_pathogenesis-related_1_like_1
ENSG00000100842	13.5641671692183	1.91372407162397	-2.74443595488006	0.0178622178785732	0.322950317819154	EFS	chr14	-	23356402	23365752	3237	protein_coding	embryonal_Fyn-associated_substrate
ENSG00000270028	13.5641671692183	1.91372407162397	-2.74443595488006	0.0178622178785732	0.322950317819154	RP11-380L11.4	chr12	-	123925461	123926083	623	antisense	NA
ENSG00000070031	13.5641671692183	1.91372407162397	-2.74443595488006	0.0178622178785732	0.322950317819154	SCT	chr11	-	626431	627143	366	protein_coding	secretin
ENSG00000257956	2.0899293943547	12.4591093339793	2.50913805115623	0.0178622178785732	0.322950317819154	NOP56P3	chr12	+	79558782	79559166	385	processed_pseudogene	NOP56_ribonucleoprotein_pseudogene_3
ENSG00000261308	13.5641671692183	1.91372407162397	-2.74443595488006	0.0178622178785732	0.322950317819154	FIGNL2	chr12	-	51820459	51822415	1957	processed_pseudogene	fidgetin-like_2
ENSG00000282860	2.0899293943547	12.4591093339793	2.50913805115623	0.0178622178785732	0.322950317819154	RP11-153F10.2	chr3	-	127571232	127571838	607	lincRNA	NA
ENSG00000187730	13.5641671692183	1.91372407162397	-2.74443595488006	0.0178622178785732	0.322950317819154	GABRD	chr1	+	2019324	2030751	1928	protein_coding	gamma-aminobutyric_acid_(GABA)_A_receptor_delta
ENSG00000184845	2.0899293943547	12.4591093339793	2.50913805115623	0.0178622178785732	0.322950317819154	DRD1	chr5	-	175440039	175444208	4054	protein_coding	dopamine_receptor_D1
ENSG00000262884	2.0899293943547	12.4591093339793	2.50913805115623	0.0178622178785732	0.322950317819154	CTD-3060P21.1	chr17	-	2962248	2965895	2546	antisense	NA
ENSG00000235354	2.0899293943547	12.4591093339793	2.50913805115623	0.0178622178785732	0.322950317819154	CTA-276O3.4	chr7	+	103348601	103348771	171	processed_pseudogene	NA
ENSG00000167695	2051.81985784749	1033.4350838857	-0.98936240795504	0.0178744056647604	0.322956936743115	FAM57A	chr17	+	732412	742972	2740	protein_coding	family_with_sequence_similarity_57_member_A
ENSG00000186193	1031.64889178232	515.757146905846	-0.999998842339741	0.0179674924815474	0.323146199000949	SAPCD2	chr9	-	137062124	137070588	3848	protein_coding	suppressor_APC_domain_containing_2
ENSG00000214357	1092.14982842994	2166.57456657402	0.988170370677336	0.0179779369410758	0.323146199000949	NEURL1B	chr5	+	172641266	172691540	6424	protein_coding	neuralized_E3_ubiquitin_protein_ligase_1B
ENSG00000116747	2677.69161609725	1351.71114848259	-0.986131285157196	0.0180028642066511	0.323146199000949	TROVE2	chr1	+	193059422	193091777	9102	protein_coding	TROVE_domain_family_member_2
ENSG00000121318	5.21923684177044	20.1284251836375	1.92336376102449	0.0180031668391758	0.323146199000949	TAS2R10	chr12	-	10825317	10826358	1042	protein_coding	taste_2_receptor_member_10
ENSG00000228477	19.8228808407758	4.7897669802173	-2.01976327196924	0.0180031668391758	0.323146199000949	RP3-342P20.2	chr1	+	39962680	39963404	725	processed_pseudogene	NA
ENSG00000234362	19.8228808407758	4.7897669802173	-2.01976327196924	0.0180031668391758	0.323146199000949	AC104654.2	chr2	-	41931599	41933723	898	lincRNA	NA
ENSG00000169783	19.8228808407758	4.7897669802173	-2.01976327196924	0.0180031668391758	0.323146199000949	LINGO1	chr15	-	77613027	77820900	4902	protein_coding	leucine_rich_repeat_and_Ig_domain_containing_1
ENSG00000203325	5.21923684177044	20.1284251836375	1.92336376102449	0.0180031668391758	0.323146199000949	RP11-277A4.4	chr1	-	32052291	32073474	624	antisense	NA
ENSG00000148965	19.8228808407758	4.7897669802173	-2.01976327196924	0.0180031668391758	0.323146199000949	SAA4	chr11	-	18231349	18236893	727	protein_coding	serum_amyloid_A4_constitutive
ENSG00000258789	19.8228808407758	4.7897669802173	-2.01976327196924	0.0180031668391758	0.323146199000949	RP11-507K2.3	chr14	+	88551597	88552493	718	antisense	NA
ENSG00000131323	2431.51539118852	4805.7733776929	0.982879468250408	0.0180358630185038	0.323520513330601	TRAF3	chr14	+	102777476	102911500	8263	protein_coding	TNF_receptor_associated_factor_3
ENSG00000166923	6938.83516995653	3514.45452609668	-0.981365236533801	0.0180641239813959	0.323814831396164	GREM1	chr15	+	32717974	32745107	14606	protein_coding	gremlin_1_DAN_family_BMP_antagonist
ENSG00000268205	501.744136112706	248.290211311897	-1.01452753224662	0.0181105489699329	0.324405839480871	CTC-444N24.11	chr19	+	57304305	57308562	4258	lincRNA	NA
ENSG00000171307	1062.9424797038	2107.13747020289	0.987144188100937	0.018123355055494	0.324405839480871	ZDHHC16	chr10	+	97446131	97457370	3078	protein_coding	zinc_finger_DHHC-type_containing_16
ENSG00000100154	814.680015503874	1619.17808221647	0.990855846545723	0.0181327177747096	0.324405839480871	TTC28	chr22	-	27978014	28679865	12645	protein_coding	tetratricopeptide_repeat_domain_28
ENSG00000162804	131.436677502386	60.392283655237	-1.12019918212058	0.0181937674731236	0.325178240282509	SNED1	chr2	+	240998838	241095568	13592	protein_coding	sushi_nidogen_and_EGF-like_domains_1
ENSG00000111186	663.427673830356	1321.03393744186	0.993532887221091	0.018199697258024	0.325178240282509	WNT5B	chr12	+	1529891	1647243	4305	protein_coding	wingless-type_MMTV_integration_site_family_member_5B
ENSG00000188321	300.422053423576	605.871454569466	1.01174431769441	0.0182334659556376	0.325568664341218	ZNF559	chr19	+	9323772	9351162	6783	protein_coding	zinc_finger_protein_559
ENSG00000102098	686.376304983714	1365.13242831267	0.991850000268148	0.0183578048541844	0.327574703338643	SCML2	chrX	-	18239314	18354727	4203	protein_coding	sex_comb_on_midleg-like_2_(Drosophila)
ENSG00000162482	116.833002929412	52.7229792141946	-1.14593260686391	0.0183708419798679	0.32759336295562	AKR7A3	chr1	-	19282558	19289250	1710	protein_coding	aldo-keto_reductase_family_7_member_A3_(aflatoxin_aldehyde_reductase)
ENSG00000280173	111.617404859211	49.8469899370385	-1.16083998776925	0.0184518438206379	0.328823171125901	RP11-447D11.3	chr3	+	47346950	47349073	2124	TEC	NA
ENSG00000163959	49.0302276609675	109.284094395257	1.15446931359836	0.0184794548282687	0.329100538757154	SLC51A	chr3	+	196211487	196243178	5293	protein_coding	solute_carrier_family_51_alpha_subunit
ENSG00000104219	2235.40890693677	1131.21869410671	-0.982575476256919	0.0185723481014059	0.330539399206715	ZDHHC2	chr8	+	17156029	17224799	6735	protein_coding	zinc_finger_DHHC-type_containing_2
ENSG00000250510	745.834122057633	372.916382360686	-0.999740729107842	0.0186316458345327	0.331378862339582	GPR162	chr12	+	6821545	6829972	3295	protein_coding	G_protein-coupled_receptor_162
ENSG00000169252	454.803754172423	906.89158827916	0.995505443297767	0.0186466251631214	0.331429507372357	ADRB2	chr5	+	148825245	148828687	3443	protein_coding	adrenoceptor_beta_2
ENSG00000115738	234.705518513438	113.118746029387	-1.05212289369832	0.0186632821937061	0.331509887028516	ID2	chr2	+	8678845	8684453	2205	protein_coding	inhibitor_of_DNA_binding_2_dominant_negative_helix-loop-helix_protein
ENSG00000143341	92.8412517637497	41.2190215974849	-1.16885307727655	0.0187076788422763	0.331866933955939	HMCN1	chr1	+	185734551	186190949	18579	protein_coding	hemicentin_1
ENSG00000258667	92.8412517637497	41.2190215974849	-1.16885307727655	0.0187076788422763	0.331866933955939	HIF1A-AS2	chr14	-	61715558	61751097	533	lincRNA	HIF1A_antisense_RNA_2
ENSG00000160716	44.8577492028085	17.2524328275098	-1.37175645339517	0.0187489763128166	0.332383701421049	CHRNB2	chr1	+	154567781	154580026	5867	protein_coding	cholinergic_receptor_nicotinic_beta_2
ENSG00000160013	87.6256536687364	38.3430319284947	-1.18956230634201	0.0187934549084508	0.332956157356658	PTGIR	chr19	-	46620468	46625118	3546	protein_coding	prostaglandin_I2_(prostacyclin)_receptor_(IP)
ENSG00000158156	376.569784234466	752.5468700927	0.998645671564823	0.0188247079355849	0.333293711012473	XKR8	chr1	+	27959462	27968096	2743	protein_coding	X-linked_Kx_blood_group_related_8
ENSG00000111269	1041.03696815883	524.385112537309	-0.98913764833666	0.0188965089245505	0.334236882041129	CREBL2	chr12	+	12611827	12645108	3922	protein_coding	cAMP_responsive_element_binding_protein-like_2
ENSG00000164484	49.0302276609675	19.16976116576	-1.3487735101163	0.0189024482138272	0.334236882041129	TMEM200A	chr6	+	130365734	130443063	6137	protein_coding	transmembrane_protein_200A
ENSG00000243660	75.1082182172949	31.6323887301788	-1.2440529441646	0.0189501658765657	0.334631138183641	ZNF487	chr10	+	43436841	43483179	4976	protein_coding	zinc_finger_protein_487
ENSG00000267251	51.1164668977022	20.1284251836375	-1.33880020685638	0.0189536440595783	0.334631138183641	AC139100.3	chr18	+	80183680	80202992	2232	antisense	NA
ENSG00000105997	30.2540750402918	70.9375767413135	1.22625689874988	0.0189922353429239	0.334631138183641	HOXA3	chr7	-	27106184	27152581	4306	protein_coding	homeobox_A3
ENSG00000213760	70.9357397269434	29.7150618856956	-1.25156352121048	0.0189922353429239	0.334631138183641	ATP6V1G2	chr6	-	31544462	31548427	2147	protein_coding	ATPase_H+_transporting_lysosomal_13kDa_V1_subunit_G2
ENSG00000108176	55.2889453805988	22.0457529738525	-1.32127451649974	0.0190180943175805	0.334631138183641	DNAJC12	chr10	-	67796665	67838166	2121	protein_coding	DnaJ_heat_shock_protein_family_(Hsp40)_member_C12
ENSG00000259807	69.8926201039621	149.547935946715	1.09613241609262	0.0190215172412692	0.334631138183641	RP11-426C22.4	chr16	-	29217170	29220031	2099	lincRNA	NA
ENSG00000196741	66.763261234317	27.7977349147475	-1.26005815386693	0.0190249488338746	0.334631138183641	LINC01560	chrX	+	47483571	47484823	1253	lincRNA	long_intergenic_non-protein_coding_RNA_1560
ENSG00000258768	63.6339023640634	25.8804077939234	-1.29354362336325	0.0190442692823944	0.334631138183641	CTD-2292M16.8	chr14	-	20260480	20264308	3829	lincRNA	NA
ENSG00000259976	23.9953581630021	58.4749575803819	1.28095356648562	0.0190445982533133	0.334631138183641	RP11-553L6.5	chr3	-	114314501	114316179	1679	lincRNA	NA
ENSG00000231274	25.0384775872046	60.392283655237	1.26630932786486	0.0190472352529581	0.334631138183641	SBK3	chr19	-	55540656	55545543	1520	protein_coding	SH3_domain_binding_kinase_family_member_3
ENSG00000188396	21.9091194139601	5.74843905926083	-1.906376854724	0.0191373658007542	0.335567199172532	TCTEX1D4	chr1	-	44805913	44806675	763	protein_coding	Tctex1_domain_containing_4
ENSG00000259867	6.26234909708278	22.0457529738525	1.79643419127709	0.0191373658007542	0.335567199172532	RP11-525K10.3	chr16	-	80155053	80563135	2990	antisense	NA
ENSG00000279894	6.26234909708278	22.0457529738525	1.79643419127709	0.0191373658007542	0.335567199172532	GHc-857G6.7	chrX	+	103596608	103598904	2297	TEC	NA
ENSG00000258839	141.867873607271	66.1442617635403	-1.09929576215228	0.0191673253571251	0.335876947678833	MC1R	chr16	+	89912119	89920977	5566	protein_coding	melanocortin_1_receptor_(alpha_melanocyte_stimulating_hormone_receptor)
ENSG00000004799	170.032103028924	346.073822516732	1.02477895530362	0.0191808528506916	0.33589853783849	PDK4	chr7	-	95583499	95596491	4519	protein_coding	pyruvate_dehydrogenase_kinase_isozyme_4
ENSG00000249992	690.548783375104	346.073822516732	-0.996381898601281	0.0193654086469966	0.338913259979053	TMEM158	chr3	-	45224466	45226278	1813	protein_coding	transmembrane_protein_158_(gene/pseudogene)
ENSG00000171388	228.446800895486	110.242757305299	-1.05026127774196	0.0194629206772769	0.340401747748096	APLN	chrX	-	129645259	129654937	3205	protein_coding	apelin
ENSG00000280385	220.101844068934	106.408105658744	-1.04761865248887	0.0195909917216632	0.342422458633472	AP000648.5	chr11	+	90193614	90198120	4507	TEC	NA
ENSG00000130529	1182.9012333974	599.160814639931	-0.981153327645414	0.0196478436397755	0.343196573142601	TRPM4	chr19	+	49157741	49211836	6604	protein_coding	transient_receptor_potential_cation_channel_subfamily_M_member_4
ENSG00000144231	1418.646262377	2782.03611283562	0.971569476146788	0.0197247318241816	0.344319456041417	POLR2D	chr2	-	127843551	127858157	5226	protein_coding	polymerase_(RNA)_II_(DNA_directed)_polypeptide_D
ENSG00000171368	255.567910562534	124.622700845374	-1.03533911105714	0.0197395022876947	0.344357256064835	TPPP	chr5	-	659862	693395	6022	protein_coding	tubulin_polymerization_promoting_protein
ENSG00000115112	77.1944574613716	162.96921625096	1.07690127421694	0.019802616368929	0.345237828068137	TFCP2L1	chr2	-	121216587	121285207	9372	protein_coding	transcription_factor_CP2-like_1
ENSG00000130775	444.372558183721	221.44765121747	-1.0043617540443	0.0199316870157284	0.347266427029773	THEMIS2	chr1	+	27872543	27886685	4621	protein_coding	thymocyte_selection_associated_family_member_2
ENSG00000251221	23.9953581630021	6.70710905490333	-1.81890407219999	0.0199878839143711	0.34735941517602	LINC01337	chr5	-	80608623	80622524	440	lincRNA	long_intergenic_non-protein_coding_RNA_1337
ENSG00000261118	7.30546340237715	23.9630804932923	1.69772358176099	0.0199878839143711	0.34735941517602	RP11-104N10.1	chr16	-	89492017	89504460	1045	antisense	NA
ENSG00000143512	23.9953581630021	6.70710905490333	-1.81890407219999	0.0199878839143711	0.34735941517602	HHIPL2	chr1	-	222522258	222548103	3289	protein_coding	HHIP-like_2
ENSG00000272902	7.30546340237715	23.9630804932923	1.69772358176099	0.0199878839143711	0.34735941517602	RP11-299H21.1	chr2	+	101151660	101155412	2478	lincRNA	NA
ENSG00000196724	47.9871080442463	105.449442744356	1.13394610195836	0.0200032312725874	0.347405133589202	ZNF418	chr19	-	57921884	57935393	4501	protein_coding	zinc_finger_protein_418
ENSG00000138119	8392.94388819133	16367.247282305	0.96355332918555	0.0200361929497677	0.347756515371477	MYOF	chr10	-	93306429	93482317	8473	protein_coding	myoferlin
ENSG00000152939	214.88624605071	431.394816223475	1.00505086274865	0.020053255715932	0.347831678033998	MARVELD2	chr5	+	69415112	69444330	4898	protein_coding	MARVEL_domain_containing_2
ENSG00000117245	67.8063808576301	144.754621532397	1.09281699299566	0.0202374487160353	0.350803846112543	KIF17	chr1	-	20664014	20718017	4470	protein_coding	kinesin_family_member_17
ENSG00000174099	1370.66276090481	2679.45918846198	0.967009649071313	0.0203295355699771	0.352176653288652	MSRB3	chr12	+	65278643	65488244	5791	protein_coding	methionine_sulfoxide_reductase_B3
ENSG00000242147	41.7283903793875	93.9454876726286	1.16857737377752	0.0203652726828044	0.352572170102367	RP13-463N16.6	chr10	-	5594991	5596118	697	lincRNA	NA
ENSG00000146267	180.463299092624	86.2761841687465	-1.06349559685633	0.0203893287485656	0.352765086815746	FAXC	chr6	-	99271169	99350062	11662	protein_coding	failed_axon_connections_homolog
ENSG00000057468	26.0815970380766	7.66577762159152	-1.74925403882036	0.020623755904614	0.355919385696873	MSH4	chr1	+	75796882	75913238	3266	protein_coding	mutS_homolog_4
ENSG00000278390	8.34857906274709	25.8804077939234	1.61859147919592	0.020623755904614	0.355919385696873	RP11-74J13.8	chr13	+	41132939	41236686	2731	antisense	NA
ENSG00000270116	26.0815970380766	7.66577762159152	-1.74925403882036	0.020623755904614	0.355919385696873	AP001429.1	chr21	+	37100814	37101343	530	sense_intronic	NA
ENSG00000091129	8.34857906274709	25.8804077939234	1.61859147919592	0.020623755904614	0.355919385696873	NRCAM	chr7	-	108147623	108456717	8193	protein_coding	neuronal_cell_adhesion_molecule
ENSG00000205730	1123.44341635025	2193.41712622526	0.965181419757565	0.0207594904357021	0.357814555449006	ITPRIPL2	chr16	+	19113932	19121629	7440	protein_coding	inositol_145-trisphosphate_receptor_interacting_protein-like_2
ENSG00000149926	127.264199056279	59.4336206204692	-1.09673709513301	0.0207728644877969	0.357814555449006	FAM57B	chr16	-	30024427	30052978	4920	protein_coding	family_with_sequence_similarity_57_member_B
ENSG00000258472	127.264199056279	59.4336206204692	-1.09673709513301	0.0207728644877969	0.357814555449006	RP11-192H23.4	chr17	-	28455752	28614197	3218	protein_coding	NA
ENSG00000183570	163.77338538638	78.6068805370724	-1.0576874605956	0.0208084191527513	0.358191933180131	PCBP3	chr21	+	45643694	45942454	6828	protein_coding	poly(rC)_binding_protein_3
ENSG00000177105	1530.26005927733	782.265418321715	-0.96792439845099	0.020885938268155	0.358191933180131	RHOG	chr11	-	3826978	3840983	1782	protein_coding	ras_homolog_family_member_G
ENSG00000076351	264.955986979856	130.374678212007	-1.02232958173531	0.0208904920131479	0.358191933180131	SLC46A1	chr17	-	28394756	28407197	7838	protein_coding	solute_carrier_family_46_(folate_transporter)_member_1
ENSG00000245888	14.607285780626	2.87241144957404	-2.29516048264411	0.0209521105904993	0.358191933180131	FLJ21408	chr16	+	27268205	27290492	3266	antisense	uncharacterized_LOC400512
ENSG00000254606	14.607285780626	2.87241144957404	-2.29516048264411	0.0209521105904993	0.358191933180131	RP11-22P4.2	chr11	+	28516832	28519341	747	lincRNA	NA
ENSG00000189051	3.13302426015072	15.3351039808371	2.24847047649013	0.0209521105904993	0.358191933180131	RNF222	chr17	-	8390704	8397826	3070	protein_coding	ring_finger_protein_222
ENSG00000198885	14.607285780626	2.87241144957404	-2.29516048264411	0.0209521105904993	0.358191933180131	ITPRIPL1	chr2	+	96325331	96330517	4652	protein_coding	inositol_145-trisphosphate_receptor_interacting_protein-like_1
ENSG00000251791	14.607285780626	2.87241144957404	-2.29516048264411	0.0209521105904993	0.358191933180131	SCARNA6	chr2	+	233288676	233288940	265	scaRNA	small_Cajal_body-specific_RNA_6
ENSG00000215196	3.13302426015072	15.3351039808371	2.24847047649013	0.0209521105904993	0.358191933180131	AC091878.1	chr5	-	17130028	17217047	2941	antisense	NA
ENSG00000188523	14.607285780626	2.87241144957404	-2.29516048264411	0.0209521105904993	0.358191933180131	CFAP77	chr9	+	132410043	132573317	2147	protein_coding	cilia_and_flagella_associated_protein_77
ENSG00000269191	3.13302426015072	15.3351039808371	2.24847047649013	0.0209521105904993	0.358191933180131	AC005387.2	chr19	+	18532908	18536188	440	antisense	NA
ENSG00000236194	14.607285780626	2.87241144957404	-2.29516048264411	0.0209521105904993	0.358191933180131	AC003104.1	chr17	-	42270517	42272683	1496	sense_intronic	NA
ENSG00000272579	74.0650985949673	31.6323887301788	-1.22390879453617	0.0210784122591534	0.359790111264388	RP11-101E13.5	chr1	-	193090866	193091556	691	antisense	NA
ENSG00000276148	9.39169565661312	27.7977349147475	1.55364770113049	0.0210963346562917	0.359790111264388	RP11-278C7.4	chr12	-	32725248	32725660	413	antisense	NA
ENSG00000182199	9795.93974616958	5050.23240304629	-0.955815316127732	0.0211307882612441	0.359790111264388	SHMT2	chr12	+	57229327	57234935	4838	protein_coding	serine_hydroxymethyltransferase_2_(mitochondrial)
ENSG00000113638	349.448674640802	691.192447929122	0.983774144892536	0.0211481889961682	0.359790111264388	TTC33	chr5	-	40714475	40755975	2612	protein_coding	tetratricopeptide_repeat_domain_33
ENSG00000100100	348.405555040847	173.514507869805	-1.00514661825058	0.0211507904720567	0.359790111264388	PIK3IP1	chr22	-	31281593	31292534	3805	protein_coding	phosphoinositide-3-kinase_interacting_protein_1
ENSG00000146205	152.299069698885	71.8962397263355	-1.08149384296882	0.0211750856384149	0.359790111264388	ANO7	chr2	+	241188509	241225377	5695	protein_coding	anoctamin_7
ENSG00000082701	4348.76921055828	8434.31224415155	0.955645006331528	0.0211988540360278	0.359790111264388	GSK3B	chr3	-	119821323	120094417	8006	protein_coding	glycogen_synthase_kinase_3_beta
ENSG00000255874	312.939488632107	619.292734427381	0.984477771935888	0.0212434580485431	0.359790111264388	LINC00346	chr13	-	110863987	110870251	6265	lincRNA	long_intergenic_non-protein_coding_RNA_346
ENSG00000130653	243.050475334962	118.870723452387	-1.03102522772008	0.0213656530946388	0.359790111264388	PNPLA7	chr9	-	137459953	137550534	9976	protein_coding	patatin_like_phospholipase_domain_containing_7
ENSG00000104892	146.040352045407	69.0202507611229	-1.07979242137189	0.0213787049245966	0.359790111264388	KLC3	chr19	+	45333434	45351520	3654	protein_coding	kinesin_light_chain_3
ENSG00000166359	30.2540750402918	10.5417781690097	-1.50931685327495	0.0214439294065341	0.359790111264388	WDR88	chr19	+	33132090	33175795	1841	protein_coding	WD_repeat_domain_88
ENSG00000267213	30.2540750402918	10.5417781690097	-1.50931685327495	0.0214439294065341	0.359790111264388	AC007773.2	chr19	-	32390050	32405560	972	antisense	NA
ENSG00000182809	3928.39201295517	2024.69246555779	-0.956189197052879	0.0214442673953672	0.359790111264388	CRIP2	chr14	+	105472962	105480170	4837	protein_coding	cysteine-rich_protein_2
ENSG00000167646	109.531165629772	49.8469899370385	-1.13364923259629	0.0214457391308504	0.359790111264388	DNAAF3	chr19	-	55158661	55166722	3302	protein_coding	dynein_axonemal_assembly_factor_3
ENSG00000095539	268.085345785041	132.292003995575	-1.01821990347924	0.0214967839539041	0.359790111264388	SEMA4G	chr10	+	100969518	100985871	5253	protein_coding	sema_domain_immunoglobulin_domain_(Ig)_transmembrane_domain_(TM)_and_short_cytoplasmic_domain_(semaphorin)_4G
ENSG00000224546	107.444926399527	48.8883268283798	-1.13387983342848	0.0215311383729911	0.359790111264388	EIF4BP3	chr9	+	96146007	96147856	1850	processed_pseudogene	eukaryotic_translation_initiation_factor_4B_pseudogene_3
ENSG00000272384	1.04683048853585	9.58311195618616	3.05564617397784	0.0215665482862898	0.359790111264388	RP11-44N11.2	chr8	-	122779971	122780830	860	lincRNA	NA
ENSG00000273531	10.4348129158423	0.95504939043273	-3.28423514260231	0.0215665482862898	0.359790111264388	AC243562.2	chr15	+	84468965	84469048	84	miRNA	NA
ENSG00000204620	10.4348129158423	0.95504939043273	-3.28423514260231	0.0215665482862898	0.359790111264388	RP11-1148L6.9	chrX	-	48568014	48574860	549	antisense	NA
ENSG00000254454	10.4348129158423	0.95504939043273	-3.28423514260231	0.0215665482862898	0.359790111264388	RCC2P6	chr11	+	62371146	62373168	1557	processed_pseudogene	regulator_of_chromosome_condensation_2_pseudogene_6
ENSG00000239608	10.4348129158423	0.95504939043273	-3.28423514260231	0.0215665482862898	0.359790111264388	RUVBL1-AS1	chr3	+	128075810	128079056	588	antisense	RUVBL1_antisense_RNA_1
ENSG00000215237	1.04683048853585	9.58311195618616	3.05564617397784	0.0215665482862898	0.359790111264388	RP11-54D18.2	chr9	+	14993312	15019729	1188	unprocessed_pseudogene	NA
ENSG00000258044	1.04683048853585	9.58311195618616	3.05564617397784	0.0215665482862898	0.359790111264388	RP11-530C5.2	chr12	+	79823778	79825496	667	antisense	NA
ENSG00000267069	1.04683048853585	9.58311195618616	3.05564617397784	0.0215665482862898	0.359790111264388	RP11-64C12.8	chr18	+	12288308	12291488	733	lincRNA	NA
ENSG00000249850	1.04683048853585	9.58311195618616	3.05564617397784	0.0215665482862898	0.359790111264388	KRT18P31	chr5	+	36885206	36886497	1292	processed_pseudogene	keratin_18_pseudogene_31
ENSG00000227606	1.04683048853585	9.58311195618616	3.05564617397784	0.0215665482862898	0.359790111264388	AC005392.13	chr19	+	43153279	43160862	500	lincRNA	NA
ENSG00000138964	10.4348129158423	0.95504939043273	-3.28423514260231	0.0215665482862898	0.359790111264388	PARVG	chr22	+	44172956	44219533	8656	protein_coding	parvin_gamma
ENSG00000125245	10.4348129158423	0.95504939043273	-3.28423514260231	0.0215665482862898	0.359790111264388	GPR18	chr13	-	99254714	99261744	1908	protein_coding	G_protein-coupled_receptor_18
ENSG00000267269	1.04683048853585	9.58311195618616	3.05564617397784	0.0215665482862898	0.359790111264388	RP11-2N1.1	chr18	+	59685820	59688400	542	antisense	NA
ENSG00000233010	10.4348129158423	0.95504939043273	-3.28423514260231	0.0215665482862898	0.359790111264388	RPEP4	chr22	+	29608900	29609501	602	processed_pseudogene	ribulose-5-phosphate-3-epimerase_pseudogene_4
ENSG00000188282	10.4348129158423	0.95504939043273	-3.28423514260231	0.0215665482862898	0.359790111264388	RUFY4	chr2	+	218034960	218090581	4357	protein_coding	RUN_and_FYVE_domain_containing_4
ENSG00000265480	1.04683048853585	9.58311195618616	3.05564617397784	0.0215665482862898	0.359790111264388	KRT18P55	chr17	-	28275986	28317783	2086	transcribed_unprocessed_pseudogene	keratin_18_pseudogene_55
ENSG00000259470	10.4348129158423	0.95504939043273	-3.28423514260231	0.0215665482862898	0.359790111264388	KRT8P9	chr15	+	70858714	70860162	1449	processed_pseudogene	keratin_8_pseudogene_9
ENSG00000132518	1.04683048853585	9.58311195618616	3.05564617397784	0.0215665482862898	0.359790111264388	GUCY2D	chr17	+	8002594	8020339	4040	protein_coding	guanylate_cyclase_2D_membrane_(retina-specific)
ENSG00000167207	10.4348129158423	0.95504939043273	-3.28423514260231	0.0215665482862898	0.359790111264388	NOD2	chr16	+	50693603	50733077	5747	protein_coding	nucleotide_binding_oligomerization_domain_containing_2
ENSG00000278611	1.04683048853585	9.58311195618616	3.05564617397784	0.0215665482862898	0.359790111264388	CTC-543D15.8	chr19	+	9538733	9539734	865	lincRNA	NA
ENSG00000271447	60.5045434939666	24.9217441682713	-1.27511481496847	0.0216314949049282	0.359790111264388	MMP28	chr17	-	35756249	35795707	2858	protein_coding	matrix_metallopeptidase_28
ENSG00000244242	32.3403141265172	11.500443931304	-1.48102639850287	0.0216952903340808	0.359790111264388	IFITM10	chr11	-	1732410	1750591	4784	protein_coding	interferon_induced_transmembrane_protein_10
ENSG00000225206	10.4348129158423	31.6323887301788	1.58917072431442	0.0216952903340808	0.359790111264388	MIR137HG	chr1	-	97986740	98049863	6006	lincRNA	MIR137_host_gene
ENSG00000253948	32.3403141265172	11.500443931304	-1.48102639850287	0.0216952903340808	0.359790111264388	RP11-410L14.2	chr8	-	98996763	99013044	380	lincRNA	NA
ENSG00000154589	10.4348129158423	31.6323887301788	1.58917072431442	0.0216952903340808	0.359790111264388	LY96	chr8	+	73991352	74029087	607	protein_coding	lymphocyte_antigen_96
ENSG00000233622	32.3403141265172	11.500443931304	-1.48102639850287	0.0216952903340808	0.359790111264388	CYP2T1P	chr19	-	40808525	40811390	1285	unitary_pseudogene	cytochrome_P450_family_2_subfamily_T_member_1_pseudogene
ENSG00000068383	684.290065788005	1333.49655442725	0.962417373680902	0.0217299495165365	0.359790111264388	INPP5A	chr10	+	132537820	132783480	3706	protein_coding	inositol_polyphosphate-5-phosphatase_A
ENSG00000260917	245.136714539936	486.038598611466	0.987151662983153	0.0217521459581952	0.359790111264388	RP11-57H14.4	chr10	+	112823490	112827726	4237	sense_overlapping	NA
ENSG00000104381	513.218451696173	258.835502753294	-0.987163166997547	0.0217689431928013	0.359790111264388	GDAP1	chr8	+	74321130	74488872	4052	protein_coding	ganglioside_induced_differentiation_associated_protein_1
ENSG00000229519	56.3320650026663	23.0044167638096	-1.28711940483076	0.0217824684546836	0.359790111264388	RP11-58A11.2	chr1	+	6547905	6548619	401	processed_pseudogene	NA
ENSG00000103174	840.758005443835	429.477490524519	-0.968885087520633	0.0218429286284312	0.359790111264388	NAGPA	chr16	-	5024844	5034141	5484	protein_coding	N-acetylglucosamine-1-phosphodiester_alpha-N-acetylglucosaminidase
ENSG00000165512	644.651521067556	326.900565466155	-0.979372667013362	0.0218702096610602	0.359790111264388	ZNF22	chr10	+	45000475	45005326	2551	protein_coding	zinc_finger_protein_22
ENSG00000186777	11.4779306628503	33.5497154668129	1.53778440970378	0.0218721508126954	0.359790111264388	ZNF732	chr4	-	270675	305321	2193	protein_coding	zinc_finger_protein_732
ENSG00000250299	11.4779306628503	33.5497154668129	1.53778440970378	0.0218721508126954	0.359790111264388	MRPS31P4	chr13	+	52600119	52637446	1000	transcribed_unprocessed_pseudogene	mitochondrial_ribosomal_protein_S31_pseudogene_4
ENSG00000203724	34.4265532513854	12.4591093339793	-1.4566028924206	0.0218721508126954	0.359790111264388	C1orf53	chr1	+	197902647	197907367	611	protein_coding	chromosome_1_open_reading_frame_53
ENSG00000108389	4524.01330285878	2338.17521577079	-0.952179608761478	0.0219052692045536	0.359790111264388	MTMR4	chr17	-	58489529	58517905	7475	protein_coding	myotubularin_related_protein_4
ENSG00000090975	1497.92335176446	2902.82763125566	0.954442090755735	0.0219146873408994	0.359790111264388	PITPNM2	chr12	-	122983480	123150015	9161	protein_coding	phosphatidylinositol_transfer_protein_membrane_associated_2
ENSG00000110851	1726.36654354442	887.718331365775	-0.959457685574942	0.0219557312063122	0.359790111264388	PRDM4	chr12	-	107732866	107761272	4777	protein_coding	PR_domain_containing_4
ENSG00000179362	50.0733472788372	20.1284251836375	-1.30912612151443	0.0219798434843382	0.359790111264388	HMGN2P46	chr15	+	45511136	45586290	3091	transcribed_processed_pseudogene	high_mobility_group_nucleosomal_binding_domain_2_pseudogene_46
ENSG00000122986	36.5127924057214	13.4177744443831	-1.43530132377653	0.0219910654669131	0.359790111264388	HVCN1	chr12	-	110627841	110704950	3688	protein_coding	hydrogen_voltage_gated_channel_1
ENSG00000151090	629.004727097838	1226.12631577917	0.962837722898913	0.022012939512206	0.359790111264388	THRB	chr3	-	24117160	24495282	8709	protein_coding	thyroid_hormone_receptor_beta
ENSG00000260136	18.7797616422132	47.9296637108874	1.34631180943363	0.0220319896207424	0.359790111264388	CTD-2270L9.4	chr16	+	23452758	23457606	1007	lincRNA	NA
ENSG00000235897	18.7797616422132	47.9296637108874	1.34631180943363	0.0220319896207424	0.359790111264388	TM4SF19-AS1	chr3	+	196318330	196325570	2136	antisense	TM4SF19_antisense_RNA_1
ENSG00000154310	2464.89521829497	1272.14213234398	-0.954191882827724	0.0220786535070843	0.359790111264388	TNIK	chr3	-	171061339	171460408	8523	protein_coding	TRAF2_and_NCK_interacting_kinase
ENSG00000233429	43.814629592637	17.2524328275098	-1.33790449413897	0.0221021483970655	0.359790111264388	HOTAIRM1	chr7	+	27095647	27100265	1496	antisense	HOXA_transcript_antisense_RNA_myeloid-specific_1
ENSG00000153234	39.642151177918	15.3351039808371	-1.36257597744055	0.0221029926398755	0.359790111264388	NR4A2	chr2	-	156324432	156342348	3967	protein_coding	nuclear_receptor_subfamily_4_group_A_member_2
ENSG00000198785	15.6504045642915	42.1776847919266	1.42352753611263	0.022113467802027	0.359790111264388	GRIN3A	chr9	-	101569353	101738580	8121	protein_coding	glutamate_receptor_ionotropic_N-methyl-D-aspartate_3A
ENSG00000162888	15.6504045642915	42.1776847919266	1.42352753611263	0.022113467802027	0.359790111264388	C1orf147	chr1	-	206491116	206497728	2096	antisense	chromosome_1_open_reading_frame_147
ENSG00000204386	3088.68073733767	1596.1701739399	-0.952316924673312	0.0221363443774334	0.359790111264388	NEU1	chr6	-	31857659	31862906	4822	protein_coding	neuraminidase_1_(lysosomal_sialidase)
ENSG00000198133	75.1082182172949	157.217238987046	1.06456639093802	0.022138418343655	0.359790111264388	TMEM229B	chr14	-	67447084	67533739	6377	protein_coding	transmembrane_protein_229B
ENSG00000113552	2305.29791994167	4453.94411375096	0.950095927736061	0.022211858422257	0.359790111264388	GNPDA1	chr5	-	141991749	142013041	3961	protein_coding	glucosamine-6-phosphate_deaminase_1
ENSG00000138772	1191.24619017581	2306.53934189691	0.953191708309995	0.0223073056571607	0.359790111264388	ANXA3	chr4	+	78551519	78610451	5123	protein_coding	annexin_A3
ENSG00000110328	592.495541165679	301.016668416711	-0.976641163433281	0.0224684812819744	0.359790111264388	GALNT18	chr11	-	11270876	11622005	3627	protein_coding	polypeptide_N-acetylgalactosaminyltransferase_18
ENSG00000173662	1.38777878078145e-17	6.70710905490333	5.77433809638643	0.0226768237312078	0.359790111264388	TAS1R1	chr1	+	6555181	6579757	2892	protein_coding	taste_1_receptor_member_1
ENSG00000176753	7.30546340237715	1.38777878078145e-17	-5.89401151579826	0.0226768237312078	0.359790111264388	C15orf56	chr15	-	40250664	40252969	2306	processed_transcript	chromosome_15_open_reading_frame_56
ENSG00000270402	7.30546340237715	1.38777878078145e-17	-5.89401151579826	0.0226768237312078	0.359790111264388	CTC-412M14.5	chr19	+	19708965	19710465	617	processed_pseudogene	NA
ENSG00000110448	1.38777878078145e-17	6.70710905490333	5.77433809638643	0.0226768237312078	0.359790111264388	CD5	chr11	+	61102395	61127852	3221	protein_coding	CD5_molecule
ENSG00000267457	1.38777878078145e-17	6.70710905490333	5.77433809638643	0.0226768237312078	0.359790111264388	RP5-837J1.4	chr17	-	35073831	35074374	544	lincRNA	NA
ENSG00000105707	7.30546340237715	1.38777878078145e-17	-5.89401151579826	0.0226768237312078	0.359790111264388	HPN	chr19	+	35040506	35066571	3380	protein_coding	hepsin
ENSG00000206754	1.38777878078145e-17	6.70710905490333	5.77433809638643	0.0226768237312078	0.359790111264388	SNORD101	chr6	+	132815307	132815379	73	snoRNA	small_nucleolar_RNA_C/D_box_101
ENSG00000220744	7.30546340237715	1.38777878078145e-17	-5.89401151579826	0.0226768237312078	0.359790111264388	RPL5P18	chr6	+	127362513	127363403	891	processed_pseudogene	ribosomal_protein_L5_pseudogene_18
ENSG00000214999	1.38777878078145e-17	6.70710905490333	5.77433809638643	0.0226768237312078	0.359790111264388	AC129492.6	chr17	+	8079482	8081565	1804	antisense	NA
ENSG00000247151	1.38777878078145e-17	6.70710905490333	5.77433809638643	0.0226768237312078	0.359790111264388	CSTF3-AS1	chr11	+	33161657	33191598	2062	antisense	CSTF3_antisense_RNA_1_(head_to_head)
ENSG00000135144	7.30546340237715	1.38777878078145e-17	-5.89401151579826	0.0226768237312078	0.359790111264388	DTX1	chr12	+	113056709	113098028	4387	protein_coding	deltex_1_E3_ubiquitin_ligase
ENSG00000251896	1.38777878078145e-17	6.70710905490333	5.77433809638643	0.0226768237312078	0.359790111264388	SNORD116-27	chr15	+	25101575	25101666	92	snoRNA	small_nucleolar_RNA_C/D_box_116-27
ENSG00000274869	7.30546340237715	1.38777878078145e-17	-5.89401151579826	0.0226768237312078	0.359790111264388	RP11-195B21.3	chr9	+	67901099	67920634	1216	transcribed_unprocessed_pseudogene	NA
ENSG00000267095	1.38777878078145e-17	6.70710905490333	5.77433809638643	0.0226768237312078	0.359790111264388	CTD-2319I12.5	chr17	-	60135762	60140081	542	lincRNA	NA
ENSG00000169218	7.30546340237715	1.38777878078145e-17	-5.89401151579826	0.0226768237312078	0.359790111264388	RSPO1	chr1	-	37611350	37634923	3089	protein_coding	R-spondin_1
ENSG00000152760	7.30546340237715	1.38777878078145e-17	-5.89401151579826	0.0226768237312078	0.359790111264388	TCTEX1D1	chr1	+	66752459	66778787	3100	protein_coding	Tctex1_domain_containing_1
ENSG00000237319	1.38777878078145e-17	6.70710905490333	5.77433809638643	0.0226768237312078	0.359790111264388	RP1-136J15.1	chrX	+	109636834	109637063	230	processed_pseudogene	NA
ENSG00000156920	1.38777878078145e-17	6.70710905490333	5.77433809638643	0.0226768237312078	0.359790111264388	ADGRG4	chrX	+	136300963	136416888	10074	protein_coding	adhesion_G_protein-coupled_receptor_G4
ENSG00000175093	1.38777878078145e-17	6.70710905490333	5.77433809638643	0.0226768237312078	0.359790111264388	SPSB4	chr3	+	141051402	141148611	3740	protein_coding	splA/ryanodine_receptor_domain_and_SOCS_box_containing_4
ENSG00000266261	1.38777878078145e-17	6.70710905490333	5.77433809638643	0.0226768237312078	0.359790111264388	RP11-640I15.1	chr17	+	15651590	15654489	571	antisense	NA
ENSG00000274031	7.30546340237715	1.38777878078145e-17	-5.89401151579826	0.0226768237312078	0.359790111264388	RP11-413H22.3	chr16	-	56465642	56466162	521	antisense	NA
ENSG00000239919	1.38777878078145e-17	6.70710905490333	5.77433809638643	0.0226768237312078	0.359790111264388	SNRPGP3	chr7	+	129477875	129478101	227	processed_pseudogene	small_nuclear_ribonucleoprotein_polypeptide_G_pseudogene_3
ENSG00000274248	7.30546340237715	1.38777878078145e-17	-5.89401151579826	0.0226768237312078	0.359790111264388	AJ011932.1	chr21	+	45974489	45974953	465	lincRNA	NA
ENSG00000277999	1.38777878078145e-17	6.70710905490333	5.77433809638643	0.0226768237312078	0.359790111264388	RP11-426C22.8	chr16	+	29272220	29272772	553	lincRNA	NA
ENSG00000232732	1.38777878078145e-17	6.70710905490333	5.77433809638643	0.0226768237312078	0.359790111264388	AC073043.1	chr2	-	199867396	199911159	6656	processed_transcript	NA
ENSG00000072315	1.38777878078145e-17	6.70710905490333	5.77433809638643	0.0226768237312078	0.359790111264388	TRPC5	chrX	-	111774315	112082776	5839	protein_coding	transient_receptor_potential_cation_channel_subfamily_C_member_5
ENSG00000275789	7.30546340237715	1.38777878078145e-17	-5.89401151579826	0.0226768237312078	0.359790111264388	MIR8064	chr3	-	52846463	52846552	90	miRNA	microRNA_8064
ENSG00000226416	7.30546340237715	1.38777878078145e-17	-5.89401151579826	0.0226768237312078	0.359790111264388	MRPL23-AS1	chr11	-	1983237	1989920	1876	antisense	MRPL23_antisense_RNA_1
ENSG00000240828	7.30546340237715	1.38777878078145e-17	-5.89401151579826	0.0226768237312078	0.359790111264388	RPL21P4	chr17	+	43079302	43079780	479	processed_pseudogene	ribosomal_protein_L21_pseudogene_4
ENSG00000271367	7.30546340237715	1.38777878078145e-17	-5.89401151579826	0.0226768237312078	0.359790111264388	RP3-483K16.4	chr6	+	53350158	53350705	548	lincRNA	NA
ENSG00000114656	7.30546340237715	1.38777878078145e-17	-5.89401151579826	0.0226768237312078	0.359790111264388	KIAA1257	chr3	-	128909866	129002690	7811	protein_coding	KIAA1257
ENSG00000205863	1.38777878078145e-17	6.70710905490333	5.77433809638643	0.0226768237312078	0.359790111264388	C1QTNF9B	chr13	-	23891099	23902655	1629	protein_coding	C1q_and_tumor_necrosis_factor_related_protein_9B
ENSG00000171903	7.30546340237715	1.38777878078145e-17	-5.89401151579826	0.0226768237312078	0.359790111264388	CYP4F11	chr19	-	15912367	15934867	4027	protein_coding	cytochrome_P450_family_4_subfamily_F_member_11
ENSG00000235241	7.30546340237715	1.38777878078145e-17	-5.89401151579826	0.0226768237312078	0.359790111264388	RP11-108M9.5	chr1	+	16889095	16889602	508	processed_pseudogene	NA
ENSG00000220867	1.38777878078145e-17	6.70710905490333	5.77433809638643	0.0226768237312078	0.359790111264388	HSPE1P26	chr6	+	157924402	157924676	275	processed_pseudogene	heat_shock_protein_family_E_(Hsp10)_member_1_pseudogene_26
ENSG00000100142	7.30546340237715	1.38777878078145e-17	-5.89401151579826	0.0226768237312078	0.359790111264388	POLR2F	chr22	+	37952607	38041915	7042	protein_coding	polymerase_(RNA)_II_(DNA_directed)_polypeptide_F
ENSG00000206790	7.30546340237715	1.38777878078145e-17	-5.89401151579826	0.0226768237312078	0.359790111264388	Y_RNA	chr12	-	100257688	100257790	103	misc_RNA	Y_RNA
ENSG00000120337	7.30546340237715	1.38777878078145e-17	-5.89401151579826	0.0226768237312078	0.359790111264388	TNFSF18	chr1	-	173039960	173050963	2008	protein_coding	tumor_necrosis_factor_superfamily_member_18
ENSG00000244380	7.30546340237715	1.38777878078145e-17	-5.89401151579826	0.0226768237312078	0.359790111264388	RP11-24C3.2	chr3	-	48440352	48446656	1051	antisense	NA
ENSG00000184608	7.30546340237715	1.38777878078145e-17	-5.89401151579826	0.0226768237312078	0.359790111264388	FAM167A-AS1	chr8	+	11368402	11438658	1909	processed_transcript	FAM167A_antisense_RNA_1
ENSG00000248693	1.38777878078145e-17	6.70710905490333	5.77433809638643	0.0226768237312078	0.359790111264388	CTD-2023M8.1	chr5	-	18704433	18746173	238	lincRNA	NA
ENSG00000221518	1.38777878078145e-17	6.70710905490333	5.77433809638643	0.0226768237312078	0.359790111264388	RNU6ATAC16P	chr3	+	52560570	52560707	138	snRNA	RNA_U6atac_small_nuclear_16_pseudogene
ENSG00000137875	1.38777878078145e-17	6.70710905490333	5.77433809638643	0.0226768237312078	0.359790111264388	BCL2L10	chr15	-	52109263	52112775	1319	protein_coding	BCL2-like_10_(apoptosis_facilitator)
ENSG00000153162	7.30546340237715	1.38777878078145e-17	-5.89401151579826	0.0226768237312078	0.359790111264388	BMP6	chr6	+	7726797	7881422	2780	protein_coding	bone_morphogenetic_protein_6
ENSG00000238059	7.30546340237715	1.38777878078145e-17	-5.89401151579826	0.0226768237312078	0.359790111264388	HSPE1P21	chr6	-	133510386	133510693	308	processed_pseudogene	heat_shock_protein_family_E_(Hsp10)_member_1_pseudogene_21
ENSG00000226863	1.38777878078145e-17	6.70710905490333	5.77433809638643	0.0226768237312078	0.359790111264388	SHROOM2P1	chrY	+	12537773	12544883	2384	unprocessed_pseudogene	shroom_family_member_2_pseudogene_1
ENSG00000251614	1.38777878078145e-17	6.70710905490333	5.77433809638643	0.0226768237312078	0.359790111264388	HSPA8P19	chr3	+	132645831	132650383	1517	processed_pseudogene	heat_shock_protein_family_A_(Hsp70)_member_pseudogene_19
ENSG00000260677	7.30546340237715	1.38777878078145e-17	-5.89401151579826	0.0226768237312078	0.359790111264388	RP11-546O6.4	chr9	+	97743208	97744935	1728	lincRNA	NA
ENSG00000255329	7.30546340237715	1.38777878078145e-17	-5.89401151579826	0.0226768237312078	0.359790111264388	H2AFZP4	chr11	-	70278921	70279297	377	processed_pseudogene	H2A_histone_family_member_Z_pseudogene_4
ENSG00000272203	7.30546340237715	1.38777878078145e-17	-5.89401151579826	0.0226768237312078	0.359790111264388	AC004775.5	chr5	-	132817248	132818000	753	lincRNA	NA
ENSG00000088992	7.30546340237715	1.38777878078145e-17	-5.89401151579826	0.0226768237312078	0.359790111264388	TESC	chr12	-	117038923	117099479	1926	protein_coding	tescalcin
ENSG00000138435	7.30546340237715	1.38777878078145e-17	-5.89401151579826	0.0226768237312078	0.359790111264388	CHRNA1	chr2	-	174747592	174764472	2807	protein_coding	cholinergic_receptor_nicotinic_alpha_1
ENSG00000255446	1.38777878078145e-17	6.70710905490333	5.77433809638643	0.0226768237312078	0.359790111264388	CTD-2531D15.4	chr11	-	62421845	62426724	510	antisense	NA
ENSG00000230637	7.30546340237715	1.38777878078145e-17	-5.89401151579826	0.0226768237312078	0.359790111264388	CTA-246H3.8	chr22	+	25327252	25339975	663	unprocessed_pseudogene	NA
ENSG00000169750	1368.57652171035	705.572390625497	-0.955675511098355	0.0226786694826779	0.359790111264388	RAC3	chr17	+	82031624	82034204	1527	protein_coding	ras-related_C3_botulinum_toxin_substrate_3_(rho_family_small_GTP_binding_protein_Rac3)
ENSG00000111752	1289.29943231989	664.349888225914	-0.956429200694938	0.0227083356621476	0.360051666833551	PHC1	chr12	+	8913896	8941467	6090	protein_coding	polyhomeotic_homolog_1_(Drosophila)
ENSG00000137193	1889.09320069755	976.87397600522	-0.951352593589021	0.0227750376191638	0.360899798560288	PIM1	chr6	+	37170203	37175426	2977	protein_coding	Pim-1_proto-oncogene_serine/threonine_kinase
ENSG00000176771	587.279943175019	299.099342707706	-0.973102550891985	0.0228596033710715	0.362029857677857	NCKAP5	chr2	-	132671799	133568463	9552	protein_coding	NCK-associated_protein_5
ENSG00000205041	138.738514777285	66.1442617635403	-1.06714397891911	0.0229252399637918	0.362858998013227	CTC-425O23.2	chr19	-	40273489	40275479	1462	sense_intronic	NA
ENSG00000225282	16.6935234857108	3.83109172238383	-2.0863270450241	0.0230708535108059	0.364319449168616	AP000350.6	chr22	+	23926900	23929574	1763	processed_pseudogene	NA
ENSG00000197599	16.6935234857108	3.83109172238383	-2.0863270450241	0.0230708535108059	0.364319449168616	CCDC154	chr16	-	1434383	1444556	2726	protein_coding	coiled-coil_domain_containing_154
ENSG00000241983	16.6935234857108	3.83109172238383	-2.0863270450241	0.0230708535108059	0.364319449168616	RN7SL566P	chr19	+	39369153	39369448	296	misc_RNA	RNA_7SL_cytoplasmic_566_pseudogene
ENSG00000205209	4.17612784193977	17.2524328275098	2.0159712156544	0.0230708535108059	0.364319449168616	SCGB2B2	chr19	-	34593329	34675699	2990	protein_coding	secretoglobin_family_2B_member_2
ENSG00000049246	1087.97735004052	2098.50950460056	0.94764390153037	0.023194149311074	0.365997571253223	PER3	chr1	+	7784320	7845177	8099	protein_coding	period_circadian_clock_3
ENSG00000166822	1167.2544394378	602.036803181209	-0.955037832140243	0.0232039164468166	0.365997571253223	TMEM170A	chr16	-	75443054	75465497	5572	protein_coding	transmembrane_protein_170A
ENSG00000149547	3551.82583842527	1846.3811764357	-0.943809395915938	0.0232260079214965	0.366134628048104	EI24	chr11	+	125569216	125584687	3558	protein_coding	etoposide_induced_2.4
ENSG00000108852	1415.51690358535	732.414950322392	-0.950466631667714	0.0233869929178828	0.368459780578801	MPP2	chr17	-	43875357	43909711	6114	protein_coding	membrane_protein_palmitoylated_2
ENSG00000105483	1005.57090184724	1938.41280953207	0.946782571404681	0.023418523161592	0.368743881412986	CARD8	chr19	-	48180770	48255946	12927	protein_coding	caspase_recruitment_domain_family_member_8
ENSG00000147475	1777.47940380445	3415.71225310658	0.9423093794234	0.0234868427892632	0.369484367845587	ERLIN2	chr8	+	37736599	37759101	9464	protein_coding	ER_lipid_raft_associated_2
ENSG00000261051	102.229328320268	46.9710005840982	-1.11974008077909	0.0234926002762834	0.369484367845587	RP11-274H2.5	chr3	-	146059585	146061679	2095	sense_overlapping	NA
ENSG00000282458	315.025727833227	158.175901865288	-0.993324899942326	0.0235486148535742	0.370152249243264	WASH5P	chr19	-	60951	71626	6331	transcribed_processed_pseudogene	WAS_protein_family_homolog_5_pseudogene
ENSG00000257497	31.2971945778877	70.9375767413135	1.17754503383348	0.0235898388727394	0.370209090801674	RP11-585P4.5	chr12	-	75483454	75489820	1482	antisense	NA
ENSG00000126453	3006.27428917062	1564.53430005918	-0.942183206305771	0.0235901867560153	0.370209090801674	BCL2L12	chr19	+	49665142	49673916	2216	protein_coding	BCL2-like_12_(proline_rich)
ENSG00000227473	335.888119840125	168.721193502359	-0.992763260295971	0.0235928850648162	0.370209090801674	TSSK5P	chr8	-	144141214	144143664	907	unitary_pseudogene	testis-specific_serine_kinase_5_pseudogene
ENSG00000141384	333.801880639768	167.762530627944	-0.991992237671627	0.0236446640336521	0.370674394736846	TAF4B	chr18	+	26225936	26391685	5395	protein_coding	TATA-box_binding_protein_associated_factor_4b
ENSG00000162729	3075.12018257602	1600.96348816421	-0.941643628357201	0.0236496749524625	0.370674394736846	IGSF8	chr1	-	160091340	160098943	2592	protein_coding	immunoglobulin_superfamily_member_8
ENSG00000037241	1012.87273902911	1949.91676366895	0.944881847377154	0.0236851425343088	0.370706637562363	RPL26L1	chr5	+	172958729	172969771	1164	protein_coding	ribosomal_protein_L26_like_1
ENSG00000161395	553.900116032448	282.802074170674	-0.96949435001219	0.0236924898928611	0.370706637562363	PGAP3	chr17	-	39671122	39696797	3669	protein_coding	post-GPI_attachment_to_proteins_3
ENSG00000166167	890.827746126226	1716.96169238925	0.946550899653722	0.0237013180954896	0.370706637562363	BTRC	chr10	+	101354033	101557321	6613	protein_coding	beta-transducin_repeat_containing_E3_ubiquitin_protein_ligase
ENSG00000185803	3211.76884978937	1672.86320152753	-0.940992381498602	0.0237092845219693	0.370706637562363	SLC52A2	chr8	+	144354135	144361272	2926	protein_coding	solute_carrier_family_52_(riboflavin_transporter)_member_2
ENSG00000179943	1056.68376211955	546.434358035578	-0.951250314094349	0.0237195798696515	0.370706637562363	FIZ1	chr19	-	55591371	55601970	6790	protein_coding	FLT3-interacting_zinc_finger_1
ENSG00000175309	2292.78048477664	1192.57311619923	-0.942941563268071	0.0237435824720276	0.370869599515907	PHYKPL	chr5	-	178208497	178232791	8402	protein_coding	5-phosphohydroxy-L-lysine_phospho-lyase
ENSG00000281376	70.9357397269434	147.630610182368	1.05619656561079	0.023760611310399	0.370923508793594	ABALON	chr20	+	31721507	31723409	1903	antisense	apoptotic_BCL2L1-antisense_long_non-coding_RNA
ENSG00000159556	194.023853963551	94.90415060302	-1.03064250236393	0.0237916887465272	0.371196541899701	ISL2	chr15	+	76336724	76342476	2221	protein_coding	ISL_LIM_homeobox_2
ENSG00000141696	2320.94471389795	1207.91172172164	-0.94211922954358	0.0238501624333633	0.371896454062244	P3H4	chr17	-	41801947	41812604	3740	protein_coding	prolyl_3-hydroxylase_family_member_4_(non-enzymatic)
ENSG00000181218	66.763261234317	28.7563984173634	-1.21136363254358	0.0238960527827666	0.372399467183344	HIST3H2A	chr1	-	228456979	228457873	895	protein_coding	histone_cluster_3_H2a
ENSG00000134297	121.005481382239	57.5162945347442	-1.07125879463164	0.0239282807641588	0.372483458037583	PLEKHA8P1	chr12	-	45173064	45216041	2320	transcribed_processed_pseudogene	pleckstrin_homology_domain_containing_A8_pseudogene_1
ENSG00000079459	5120.67771235616	2673.70721139426	-0.937458185326909	0.0239298403397579	0.372483458037583	FDFT1	chr8	+	11795573	11839309	5202	protein_coding	farnesyl-diphosphate_farnesyltransferase_1
ENSG00000089094	1389.43891365488	2666.99657148193	0.940657069562838	0.0239423460710127	0.372483458037583	KDM2B	chr12	-	121429097	121581015	13623	protein_coding	lysine_(K)-specific_demethylase_2B
ENSG00000213066	964.889237547474	1855.0091420386	0.942909546637432	0.0240416072444555	0.373606445481323	FGFR1OP	chr6	+	166999182	167052713	15159	protein_coding	FGFR1_oncogene_partner
ENSG00000129667	1527.13070048577	792.810709627898	-0.945656208209065	0.024054576018686	0.373606445481323	RHBDF2	chr17	-	76470891	76501790	6924	protein_coding	rhomboid_5_homolog_2_(Drosophila)
ENSG00000213199	187.765136332366	92.0281618070673	-1.02770259456856	0.0240596681596501	0.373606445481323	ASIC3	chr7	+	151048292	151052756	2748	protein_coding	acid_sensing_ion_channel_subunit_3
ENSG00000197959	149.169710872687	297.182016998453	0.993842677797796	0.0240692318184095	0.373606445481323	DNM3	chr1	+	171841498	172418466	11329	protein_coding	dynamin_3
ENSG00000178401	185.678897121393	91.0694988718072	-1.02668001645387	0.0241529570951064	0.374034897915625	DNAJC22	chr12	+	49346917	49357546	5006	protein_coding	DnaJ_heat_shock_protein_family_(Hsp40)_member_C22
ENSG00000121653	1153.69388467271	598.202151792821	-0.947397607547544	0.0241699215044797	0.374034897915625	MAPK8IP1	chr11	+	45885651	45906465	3498	protein_coding	mitogen-activated_protein_kinase_8_interacting_protein_1
ENSG00000103034	504.873494908265	257.876839895474	-0.968868348416519	0.0241736516040477	0.374034897915625	NDRG4	chr16	+	58462846	58513628	9647	protein_coding	NDRG_family_member_4
ENSG00000114023	1150.56452588075	596.284826098579	-0.94810991809124	0.024203845732521	0.374034897915625	FAM162A	chr3	+	122384176	122412334	3793	protein_coding	family_with_sequence_similarity_162_member_A
ENSG00000142765	91.7981321452149	42.1776847919266	-1.11950546565905	0.0242040316712071	0.374034897915625	SYTL1	chr1	+	27342020	27353937	5584	protein_coding	synaptotagmin_like_1
ENSG00000268798	91.7981321452149	42.1776847919266	-1.11950546565905	0.0242040316712071	0.374034897915625	CTB-25B13.5	chr19	+	1440839	1441938	1100	lincRNA	NA
ENSG00000176490	502.787255711232	256.91817703756	-0.968266494162238	0.0242117145971437	0.374034897915625	DIRAS1	chr19	-	2714567	2721418	3485	protein_coding	DIRAS_family_GTP-binding_RAS-like_1
ENSG00000182700	234.705518513438	461.113364546965	0.973925947414095	0.0242137583881905	0.374034897915625	IGIP	chr5	+	140125935	140129392	3458	protein_coding	IgA-inducing_protein
ENSG00000279283	63.6339023640634	26.8390713747629	-1.24132363600696	0.024220591903869	0.374034897915625	RP11-417L19.5	chr12	+	131896500	131898239	1740	TEC	NA
ENSG00000134684	5484.72645171617	2868.31576885006	-0.935183156213448	0.0242337482818059	0.374034897915625	YARS	chr1	-	32775237	32818153	8212	protein_coding	tyrosyl-tRNA_synthetase
ENSG00000186162	321.284445436099	625.044711508893	0.959859993420216	0.0242646621728062	0.374300567983565	CIDECP	chr3	-	10014238	10026365	3017	transcribed_unprocessed_pseudogene	cell_death-inducing_DFFA-like_effector_c_pseudogene
ENSG00000116106	88.6687732882077	182.142473713205	1.03761369765431	0.0243458788496575	0.375341458405075	EPHA4	chr2	-	221418027	221574202	7554	protein_coding	EPH_receptor_A4
ENSG00000103269	61.5476631172558	25.8804077939234	-1.24554513079996	0.0243896951103964	0.375549657083986	RHBDL1	chr16	+	675666	678268	1884	protein_coding	rhomboid_veinlet-like_1_(Drosophila)
ENSG00000205978	551.813876835894	282.802074170674	-0.96405144086946	0.0244530071188869	0.375549657083986	NYNRIN	chr14	+	24398786	24419288	7955	protein_coding	NYN_domain_and_retroviral_integrase_containing
ENSG00000143570	6384.93866394187	3343.81253976396	-0.933150818194234	0.0244711883881647	0.375549657083986	SLC39A1	chr1	-	153959099	153968184	3388	protein_coding	solute_carrier_family_39_(zinc_transporter)_member_1
ENSG00000226887	18.7797616422132	4.7897669802173	-1.942262563673	0.02451059843262	0.375549657083986	ERVMER34-1	chr4	-	52722618	52751640	4077	protein_coding	endogenous_retrovirus_group_MER34_member_1
ENSG00000146250	18.7797616422132	4.7897669802173	-1.942262563673	0.02451059843262	0.375549657083986	PRSS35	chr6	+	83512538	83525704	2440	protein_coding	protease_serine_35
ENSG00000116741	18.7797616422132	4.7897669802173	-1.942262563673	0.02451059843262	0.375549657083986	RGS2	chr1	+	192809039	192812283	2096	protein_coding	regulator_of_G-protein_signaling_2
ENSG00000212205	5.21923684177044	19.16976116576	1.85341909483457	0.02451059843262	0.375549657083986	Y_RNA	chr1	+	211803017	211803104	88	misc_RNA	Y_RNA
ENSG00000274322	5.21923684177044	19.16976116576	1.85341909483457	0.02451059843262	0.375549657083986	RP11-314N13.10	chr20	-	1317571	1393096	1375	protein_coding	NA
ENSG00000276853	18.7797616422132	4.7897669802173	-1.942262563673	0.02451059843262	0.375549657083986	RP11-305O6.4	chr12	+	65171262	65171917	656	sense_intronic	NA
ENSG00000232344	5.21923684177044	19.16976116576	1.85341909483457	0.02451059843262	0.375549657083986	AC087163.2	chr17	+	18010643	18011822	853	processed_pseudogene	NA
ENSG00000263466	5.21923684177044	19.16976116576	1.85341909483457	0.02451059843262	0.375549657083986	RP1-56K13.2	chr17	-	38903704	38904600	437	antisense	NA
ENSG00000182263	605.012976342891	1164.77189368915	0.944879257156374	0.0246052176681722	0.376658254932367	FIGN	chr2	-	163593396	163736012	9942	protein_coding	fidgetin
ENSG00000164318	363.009229438831	703.655064932715	0.954643376415061	0.0246105269246413	0.376658254932367	EGFLAM	chr5	+	38258409	38465021	5724	protein_coding	EGF-like_fibronectin_type_III_and_laminin_G_domains
ENSG00000109576	174.204581455438	85.3175212224068	-1.02870374378244	0.024759182702612	0.37841595660504	AADAT	chr4	-	170060222	170091699	2981	protein_coding	aminoadipate_aminotransferase
ENSG00000137872	51.1164668977022	109.284094395257	1.09449795066836	0.0247643375273499	0.37841595660504	SEMA6D	chr15	+	47184101	47774223	8560	protein_coding	sema_domain_transmembrane_domain_(TM)_and_cytoplasmic_domain_(semaphorin)_6D
ENSG00000205133	554.943235630719	284.719399881941	-0.962464435219934	0.0247669288923391	0.37841595660504	TRIQK	chr8	-	92883530	93017673	6724	protein_coding	triple_QxxK/R_motif_containing
ENSG00000139734	4277.83707796038	8150.54804218044	0.929997349295164	0.0248670306875117	0.379733041560722	DIAPH3	chr13	-	59665583	60163987	7259	protein_coding	diaphanous_related_formin_3
ENSG00000239218	55.2889453805988	23.0044167638096	-1.26021257477522	0.0249225827657622	0.380368736635674	RPS20P22	chr8	-	38434347	38435664	1318	transcribed_processed_pseudogene	ribosomal_protein_S20_pseudogene_22
ENSG00000257354	271.214704589945	136.126655555368	-0.993771081606446	0.0249550358091604	0.38065138094386	RP11-631N16.2	chr12	+	62602752	62622213	8693	lincRNA	NA
ENSG00000134247	5656.84118522425	2968.97536753277	-0.930000106943691	0.0250031344355616	0.381172226364458	PTGFRN	chr1	+	116910057	116990358	6352	protein_coding	prostaglandin_F2_receptor_inhibitor
ENSG00000144821	21.9091194139601	52.7229792141946	1.26244448554671	0.0251076338298085	0.382551839708052	MYH15	chr3	-	108380369	108529322	7694	protein_coding	myosin_heavy_chain_15
ENSG00000239264	126.221079444355	60.392283655237	-1.06183908810662	0.02513633826461	0.382775710730703	TXNDC5	chr6	-	7881517	7910814	4387	protein_coding	thioredoxin_domain_containing_5_(endoplasmic_reticulum)
ENSG00000090674	1316.42054184844	686.399133696731	-0.939363964104942	0.0251518821213325	0.382799034915143	MCOLN1	chr19	+	7522626	7534009	3956	protein_coding	mucolipin_1
ENSG00000104164	1587.63163712218	3028.41246389743	0.931636435078226	0.0251789240070948	0.382997229927518	BLOC1S6	chr15	+	45587123	45615999	6812	protein_coding	biogenesis_of_lysosomal_organelles_complex-1_subunit_6_pallidin
ENSG00000100596	4347.72609096126	2282.57277078022	-0.929559318507231	0.0252127388758742	0.383298171035062	SPTLC2	chr14	-	77505997	77616773	9143	protein_coding	serine_palmitoyltransferase_long_chain_base_subunit_2
ENSG00000250659	6.26234909708278	21.0870891164932	1.732673148269	0.0254752966249815	0.386363638771165	RP11-864I4.3	chr11	+	62537312	62542018	264	antisense	NA
ENSG00000224383	20.8660001014353	5.74843905926083	-1.83639639542104	0.0254752966249815	0.386363638771165	PRR29	chr17	+	63998351	64004304	4142	protein_coding	proline_rich_29
ENSG00000221949	6.26234909708278	21.0870891164932	1.732673148269	0.0254752966249815	0.386363638771165	LINC01465	chr12	-	62601751	62603690	1940	lincRNA	long_intergenic_non-protein_coding_RNA_1465
ENSG00000158164	20.8660001014353	5.74843905926083	-1.83639639542104	0.0254752966249815	0.386363638771165	TMSB15A	chrX	-	102513676	102516784	685	protein_coding	thymosin_beta_15a
ENSG00000149527	49.0302276609675	20.1284251836375	-1.27882884392638	0.0254850937832878	0.386363638771165	PLCH2	chr1	+	2425980	2505530	10781	protein_coding	phospholipase_C_eta_2
ENSG00000151729	923.164453648822	480.286621520626	-0.942496073906933	0.0255306060721071	0.386838950240652	SLC25A4	chr4	+	185143241	185150382	4844	protein_coding	solute_carrier_family_25_(mitochondrial_carrier;_adenine_nucleotide_translocator)_member_4
ENSG00000213742	99.0999694701212	46.0123374475151	-1.10460908368434	0.0255994459757878	0.387666998122254	ZNF337-AS1	chr20	+	25624045	25678074	5308	antisense	ZNF337_antisense_RNA_1
ENSG00000198721	515.304690893094	988.377930150915	0.939484904555464	0.025619641454634	0.387757886370718	ECI2	chr6	-	4115689	4135597	4579	protein_coding	enoyl-CoA_delta_isomerase_2
ENSG00000279329	18.7797616422132	46.9710005840982	1.31724197481379	0.0256753363332704	0.388279144080653	CTD-2553L13.9	chr19	-	34675717	34677581	1865	TEC	NA
ENSG00000197217	4432.21877832046	8413.22166157262	0.924611792920922	0.0256911893432713	0.388279144080653	ENTPD4	chr8	-	23385783	23457695	7064	protein_coding	ectonucleoside_triphosphate_diphosphohydrolase_4
ENSG00000138764	2141.52814319829	1123.5493913448	-0.930493989645381	0.0257024607379967	0.388279144080653	CCNG2	chr4	+	77157151	77433388	7481	protein_coding	cyclin_G2
ENSG00000251322	1561.55364719279	816.77728077672	-0.934852841735729	0.0257109327443135	0.388279144080653	SHANK3	chr22	+	50674415	50733298	7455	protein_coding	SH3_and_multiple_ankyrin_repeat_domains_3
ENSG00000128203	397.432176223587	203.233056804136	-0.967102908019615	0.0257881870690641	0.389140324261003	ASPHD2	chr22	+	26429273	26445015	3357	protein_coding	aspartate_beta-hydroxylase_domain_containing_2
ENSG00000128039	232.619279307632	115.994734744893	-1.00306774270156	0.0257964466941204	0.389140324261003	SRD5A3	chr4	+	55346109	55373096	4420	protein_coding	steroid_5_alpha-reductase_3
ENSG00000213626	430.812003397176	221.44765121747	-0.959662864433891	0.0258506941209687	0.389736309379196	LBH	chr2	+	30231531	30323730	4535	protein_coding	limb_bud_and_heart_development
ENSG00000256050	17.7366425185036	45.053674300604	1.33918528555031	0.0258644873130233	0.389736309379196	RP11-982M15.6	chr14	+	104681146	104684932	1307	lincRNA	NA
ENSG00000143367	1684.64175965839	3201.93043876702	0.926454105309241	0.0259371225310992	0.38992429344265	TUFT1	chr1	+	151540305	151583583	3878	protein_coding	tuftelin_1
ENSG00000176438	708.28181653809	1352.6698113276	0.933304184549484	0.0259464626388398	0.38992429344265	SYNE3	chr14	-	95407266	95475836	18164	protein_coding	spectrin_repeat_containing_nuclear_envelope_family_member_3
ENSG00000277147	94.927491000123	44.0950111427902	-1.1038587083304	0.0259770129167474	0.38992429344265	LINC00869	chr1	+	149606334	149679523	8501	lincRNA	long_intergenic_non-protein_coding_RNA_869
ENSG00000204262	12725.0195745681	24098.8631230783	0.921291146544073	0.0260010355184608	0.38992429344265	COL5A2	chr2	-	189031896	189179879	7156	protein_coding	collagen_type_V_alpha_2
ENSG00000177732	1819.20418768992	3455.01742973376	0.925342927241964	0.0260493358106341	0.38992429344265	SOX12	chr20	+	325401	330224	4824	protein_coding	SRY-box_12
ENSG00000241170	16.6935234857108	43.136347973454	1.36345914370718	0.0260502902628976	0.38992429344265	RP11-147I3.1	chr11	+	74876286	74920022	1532	transcribed_processed_pseudogene	NA
ENSG00000234500	16.6935234857108	43.136347973454	1.36345914370718	0.0260502902628976	0.38992429344265	GS1-124K5.10	chr7	+	66511556	66545066	712	unprocessed_pseudogene	NA
ENSG00000261884	16.6935234857108	43.136347973454	1.36345914370718	0.0260502902628976	0.38992429344265	CTC-479C5.12	chr16	-	67929614	67936017	5685	protein_coding	NA
ENSG00000234129	32.3403141265172	71.8962397263355	1.14975584196534	0.0260709770267096	0.38992429344265	RP11-120D5.1	chrX	-	10847877	11111141	3080	lincRNA	NA
ENSG00000231595	7.30546340237715	23.0044167638096	1.63914147761598	0.0261053308212821	0.38992429344265	AC005224.2	chr17	+	14210488	14217922	1537	lincRNA	NA
ENSG00000171116	22.9522387700684	6.70710905490333	-1.75511328740531	0.0261053308212821	0.38992429344265	HSFX1	chrX	+	149774068	149776867	1963	protein_coding	heat_shock_transcription_factor_family_X-linked_1
ENSG00000275897	22.9522387700684	6.70710905490333	-1.75511328740531	0.0261053308212821	0.38992429344265	RP11-94C24.13	chr17	+	50475819	50478391	2573	lincRNA	NA
ENSG00000237934	22.9522387700684	6.70710905490333	-1.75511328740531	0.0261053308212821	0.38992429344265	RP11-467D18.2	chr1	+	29223933	29224816	573	antisense	NA
ENSG00000100033	22.9522387700684	6.70710905490333	-1.75511328740531	0.0261053308212821	0.38992429344265	PRODH	chr22	-	18912777	18936553	8776	protein_coding	proline_dehydrogenase_(oxidase)_1
ENSG00000272914	7.30546340237715	23.0044167638096	1.63914147761598	0.0261053308212821	0.38992429344265	RP11-330O11.3	chr10	-	30831828	30833387	1560	sense_intronic	NA
ENSG00000232453	7.30546340237715	23.0044167638096	1.63914147761598	0.0261053308212821	0.38992429344265	RP4-794H19.1	chr1	-	58882868	58903747	1746	lincRNA	NA
ENSG00000155368	2277.13369082034	1197.36643042501	-0.927276460524247	0.0261334097865652	0.390093854130189	DBI	chr2	+	119366921	119372560	2509	protein_coding	diazepam_binding_inhibitor_(GABA_receptor_modulator_acyl-CoA_binding_protein)
ENSG00000158169	1033.73513097711	539.723718101956	-0.937399785618677	0.0261452412940582	0.390093854130189	FANCC	chr9	-	95099054	95317709	7912	protein_coding	Fanconi_anemia_complementation_group_C
ENSG00000265298	92.8412517637497	43.136347973454	-1.10345842074135	0.0261764882981444	0.390346879812777	RP13-104F24.3	chr17	+	64750420	64751311	892	unprocessed_pseudogene	NA
ENSG00000122591	3525.74784849928	1857.88513057289	-0.924217955997386	0.0261952461268215	0.390413490964887	FAM126A	chr7	-	22889371	23014130	14499	protein_coding	family_with_sequence_similarity_126_member_A
ENSG00000188021	1422.81874076585	745.836230169477	-0.931695811169214	0.0262594227765229	0.391156581696744	UBQLN2	chrX	+	56563639	56567868	4230	protein_coding	ubiquilin_2
ENSG00000255050	131.436677502386	63.268272729742	-1.05322031554836	0.0262964728574091	0.391495009259705	RP11-661A12.9	chr8	+	143573490	143577397	1173	antisense	NA
ENSG00000272994	166.902744208081	82.4415323708668	-1.01636788399024	0.0263667482897145	0.392223543171424	RP11-332H14.2	chr2	-	105334027	105337475	3449	lincRNA	NA
ENSG00000144712	90.7550125264466	42.1776847919266	-1.10303987321252	0.0263836198619901	0.392223543171424	CAND2	chr3	+	12796472	12871916	5478	protein_coding	cullin-associated_and_neddylation-dissociated_2_(putative)
ENSG00000125398	1750.35829427877	3319.84596864969	0.923421855915607	0.026388479532526	0.392223543171424	SOX9	chr17	+	72121020	72126420	3935	protein_coding	SRY-box_9
ENSG00000168661	164.816504993711	81.4828694159614	-1.01508233916455	0.0265044838790213	0.392379562524237	ZNF30	chr19	+	34926903	34945170	2745	protein_coding	zinc_finger_protein_30
ENSG00000267150	13.5641671692183	36.4257054016265	1.4173901314307	0.0265520699499784	0.392379562524237	RP11-411B10.2	chr18	+	14089935	14091019	1085	antisense	NA
ENSG00000141449	799.033221539453	1520.43580919427	0.928060341527252	0.0265956877028365	0.392379562524237	GREB1L	chr18	+	21242242	21525417	10572	protein_coding	growth_regulation_by_estrogen_in_breast_cancer-like
ENSG00000109320	2805.99532653589	1480.17196970796	-0.922685062740205	0.0266410895025015	0.392379562524237	NFKB1	chr4	+	102501329	102617302	6257	protein_coding	nuclear_factor_of_kappa_light_polypeptide_gene_enhancer_in_B-cells_1
ENSG00000279390	35.4696728253447	13.4177744443831	-1.39362579585697	0.0266823843637802	0.392379562524237	AF127577.13	chr21	+	15050189	15052379	2191	TEC	NA
ENSG00000231890	35.4696728253447	13.4177744443831	-1.39362579585697	0.0266823843637802	0.392379562524237	DARS-AS1	chr2	+	135985176	136022593	6566	antisense	DARS_antisense_RNA_1
ENSG00000134602	35.4696728253447	13.4177744443831	-1.39362579585697	0.0266823843637802	0.392379562524237	STK26	chrX	+	132023265	132075943	3354	protein_coding	serine/threonine_protein_kinase_26
ENSG00000198939	27.1247165117866	9.58311195618616	-1.48827575087182	0.0267200218012568	0.392379562524237	ZFP2	chr5	+	178895894	178933212	2641	protein_coding	ZFP2_zinc_finger_protein
ENSG00000272129	9.39169565661312	26.8390713747629	1.50325203443905	0.0267200218012568	0.392379562524237	RP11-250B2.6	chr6	+	80355424	80356859	1436	lincRNA	NA
ENSG00000232150	9.39169565661312	26.8390713747629	1.50325203443905	0.0267200218012568	0.392379562524237	ST13P4	chr13	+	50172089	50173181	1093	processed_pseudogene	suppression_of_tumorigenicity_13_(colon_carcinoma)_(Hsp70_interacting_protein)_pseudogene_4
ENSG00000106125	27.1247165117866	8.62444516692589	-1.63821888809722	0.0267200218012568	0.392379562524237	FAM188B	chr7	+	30771417	30892387	7336	protein_coding	family_with_sequence_similarity_188_member_B
ENSG00000162924	717.66989291823	373.875045211747	-0.940512800730003	0.0267656504436031	0.392379562524237	REL	chr2	+	60881521	60931610	11255	protein_coding	v-rel_avian_reticuloendotheliosis_viral_oncogene_homolog
ENSG00000155367	33.3834336847576	12.4591093339793	-1.41237174105723	0.0267800290942501	0.392379562524237	PPM1J	chr1	-	112709994	112715477	2874	protein_coding	protein_phosphatase_Mg2+/Mn2+_dependent_1J
ENSG00000148200	186.722016726917	365.247079551001	0.967550826958077	0.0268127291467206	0.392379562524237	NR6A1	chr9	-	124517275	124771310	7124	protein_coding	nuclear_receptor_subfamily_6_group_A_member_1
ENSG00000204301	29.2109555153894	10.5417781690097	-1.45890260966826	0.0268200670192745	0.392379562524237	NOTCH4	chr6	-	32194843	32224067	9748	protein_coding	notch_4
ENSG00000269896	87.6256536687364	40.2603583893449	-1.1193960139168	0.0268226103892546	0.392379562524237	RP4-740C4.5	chr1	-	2350414	2352820	2407	transcribed_processed_pseudogene	NA
ENSG00000260686	87.6256536687364	40.2603583893449	-1.1193960139168	0.0268226103892546	0.392379562524237	CTB-36H16.2	chr5	+	122832356	122834533	2178	sense_overlapping	NA
ENSG00000133048	31.2971945778877	11.500443931304	-1.43390568669436	0.0268318827063356	0.392379562524237	CHI3L1	chr1	-	203178931	203186749	3408	protein_coding	chitinase_3_like_1
ENSG00000245498	10.4348129158423	30.6737253224854	1.54495387285229	0.0268318827063356	0.392379562524237	RP11-677M14.7	chr11	+	124800450	124834487	4854	antisense	NA
ENSG00000125787	31.2971945778877	11.500443931304	-1.43390568669436	0.0268318827063356	0.392379562524237	GNRH2	chr20	+	3043622	3045747	823	protein_coding	gonadotropin_releasing_hormone_2
ENSG00000105737	31.2971945778877	11.500443931304	-1.43390568669436	0.0268318827063356	0.392379562524237	GRIK5	chr19	-	41998321	42069498	5014	protein_coding	glutamate_receptor_ionotropic_kainate_5
ENSG00000183833	31.2971945778877	11.500443931304	-1.43390568669436	0.0268318827063356	0.392379562524237	MAATS1	chr3	+	119703022	119767102	7106	protein_coding	MYCBP-associated_testis_expressed_1
ENSG00000001617	3201.3376538189	1691.0777955792	-0.92067697824758	0.0268446540705118	0.392379562524237	SEMA3F	chr3	+	50155045	50189075	4826	protein_coding	sema_domain_immunoglobulin_domain_(Ig)_short_basic_domain_secreted_(semaphorin)_3F
ENSG00000144199	260.783508572493	132.292003995575	-0.978398448712498	0.026950562563361	0.392379562524237	FAHD2B	chr2	-	97083583	97094882	2662	protein_coding	fumarylacetoacetate_hydrolase_domain_containing_2B
ENSG00000102580	1925.60238659682	1015.22048982317	-0.923425219969074	0.0269720025465923	0.392379562524237	DNAJC3	chr13	+	95677139	95794989	5591	protein_coding	DnaJ_heat_shock_protein_family_(Hsp40)_member_C3
ENSG00000136710	804.248819527631	419.890862028413	-0.937404123013669	0.0269973354315316	0.392379562524237	CCDC115	chr2	-	130338241	130342349	3782	protein_coding	coiled-coil_domain_containing_115
ENSG00000127528	934.638769221109	488.91458715668	-0.934634929974638	0.02701415596955	0.392379562524237	KLF2	chr19	+	16324817	16327874	2018	protein_coding	Kruppel-like_factor_2
ENSG00000135631	2505.57688258087	4733.87366435347	0.91784768365877	0.0270374997737013	0.392379562524237	RAB11FIP5	chr2	-	73073382	73156721	5932	protein_coding	RAB11_family_interacting_protein_5_(class_I)
ENSG00000118307	12.52104877593	1.91372407162397	-2.63005544914165	0.0270427099219054	0.392379562524237	CASC1	chr12	-	25108420	25195162	2952	protein_coding	cancer_susceptibility_candidate_1
ENSG00000146090	12.52104877593	1.91372407162397	-2.63005544914165	0.0270427099219054	0.392379562524237	RASGEF1C	chr5	-	180100791	180209153	2961	protein_coding	RasGEF_domain_family_member_1C
ENSG00000242375	2.0899293943547	11.500443931304	2.39485316593031	0.0270427099219054	0.392379562524237	RP11-498P14.3	chr9	-	97195351	97197687	474	lincRNA	NA
ENSG00000205181	12.52104877593	1.91372407162397	-2.63005544914165	0.0270427099219054	0.392379562524237	LINC00654	chr20	-	5496067	5504613	6294	lincRNA	long_intergenic_non-protein_coding_RNA_654
ENSG00000207864	2.0899293943547	11.500443931304	2.39485316593031	0.0270427099219054	0.392379562524237	MIR27B	chr9	+	95085435	95085542	108	miRNA	microRNA_27b
ENSG00000216906	12.52104877593	1.91372407162397	-2.63005544914165	0.0270427099219054	0.392379562524237	RP11-350J20.9	chr6	+	149904243	149906418	2176	processed_pseudogene	NA
ENSG00000231672	2.0899293943547	11.500443931304	2.39485316593031	0.0270427099219054	0.392379562524237	DIRC3	chr2	-	217284019	217756593	4665	protein_coding	disrupted_in_renal_carcinoma_3
ENSG00000143318	2.0899293943547	11.500443931304	2.39485316593031	0.0270427099219054	0.392379562524237	CASQ1	chr1	+	160190556	160201886	2176	protein_coding	calsequestrin_1
ENSG00000223849	2.0899293943547	11.500443931304	2.39485316593031	0.0270427099219054	0.392379562524237	RP11-80I15.1	chr9	+	95123521	95123868	348	processed_pseudogene	NA
ENSG00000163154	2.0899293943547	11.500443931304	2.39485316593031	0.0270427099219054	0.392379562524237	TNFAIP8L2	chr1	+	151156629	151159749	1178	protein_coding	TNF_alpha_induced_protein_8_like_2
ENSG00000276261	2.0899293943547	11.500443931304	2.39485316593031	0.0270427099219054	0.392379562524237	RP11-1060J15.9	chr12	+	27700066	27700574	509	antisense	NA
ENSG00000125931	12.52104877593	1.91372407162397	-2.63005544914165	0.0270427099219054	0.392379562524237	CITED1	chrX	-	72301638	72307187	1760	protein_coding	Cbp/p300-interacting_transactivator_with_Glu/Asp_rich_carboxy-terminal_domain_1
ENSG00000279372	12.52104877593	1.91372407162397	-2.63005544914165	0.0270427099219054	0.392379562524237	RP11-1182P23.5	chr17	-	82035403	82035800	398	TEC	NA
ENSG00000254938	2.0899293943547	11.500443931304	2.39485316593031	0.0270427099219054	0.392379562524237	RP11-688I9.4	chr11	-	126920188	126940659	566	lincRNA	NA
ENSG00000176194	12.52104877593	1.91372407162397	-2.63005544914165	0.0270427099219054	0.392379562524237	CIDEA	chr18	+	12254319	12277595	1852	protein_coding	cell_death-inducing_DFFA-like_effector_a
ENSG00000153012	12.52104877593	1.91372407162397	-2.63005544914165	0.0270427099219054	0.392379562524237	LGI2	chr4	-	24998847	25030879	6428	protein_coding	leucine-rich_repeat_LGI_family_member_2
ENSG00000112320	139.781634387416	68.0615877657033	-1.03679497349492	0.0270614308637579	0.392379562524237	SOBP	chr6	+	107489958	107660167	6904	protein_coding	sine_oculis_binding_protein_homolog
ENSG00000185432	374.483545035284	191.729102404012	-0.965334633897264	0.0270814031821717	0.392379562524237	METTL7A	chr12	+	50923472	50932517	4083	protein_coding	methyltransferase_like_7A
ENSG00000156113	1817.11794849565	3435.84417284246	0.918970146962002	0.0270814178769279	0.392379562524237	KCNMA1	chr10	-	76869601	77638595	19248	protein_coding	potassium_channel_calcium_activated_large_conductance_subfamily_M_alpha_member_1
ENSG00000215861	270.171584988341	520.550461145672	0.945870278245581	0.0270948941210163	0.392379562524237	WI2-1896O14.1	chr1	-	149197992	149321732	933	unprocessed_pseudogene	NA
ENSG00000138411	85.5394144290912	173.514507869805	1.01941782088935	0.0271027575856816	0.392379562524237	HECW2	chr2	-	196194370	196593692	12692	protein_coding	HECT_C2_and_WW_domain_containing_E3_ubiquitin_protein_ligase_2
ENSG00000163083	190.894495148277	371.957719509593	0.961944602129901	0.0271525992896876	0.392806714592173	INHBB	chr2	+	120346143	120351808	3204	protein_coding	inhibin_beta_B
ENSG00000175970	1336.23981419607	2528.94912185562	0.920301346313482	0.0271610192124388	0.392806714592173	UNC119B	chr12	+	120710435	120723640	5195	protein_coding	unc-119_lipid_binding_chaperone_B
ENSG00000182118	155.428428524046	75.7308916352598	-1.03597861451641	0.0272493882834144	0.393876210854284	FAM89A	chr1	-	231018958	231040246	2394	protein_coding	family_with_sequence_similarity_89_member_A
ENSG00000139926	9574.79839160363	18038.1966202442	0.91373308843027	0.0272685479098897	0.393931378799984	FRMD6	chr14	+	51489100	51730727	9416	protein_coding	FERM_domain_containing_6
ENSG00000155269	47.9871080442463	101.614791074972	1.08057124056851	0.0272820443167601	0.393931378799984	GPR78	chr4	+	8558725	8619761	8362	protein_coding	G_protein-coupled_receptor_78
ENSG00000064547	400.561535021556	206.109045399791	-0.958154648204849	0.0273096868394635	0.393983336789447	LPAR2	chr19	-	19623668	19628930	2980	protein_coding	lysophosphatidic_acid_receptor_2
ENSG00000259712	27.1247165117866	62.3096097096729	1.1963793674189	0.0273144858845204	0.393983336789447	CTD-2184D3.5	chr15	-	52056675	52100523	635	antisense	NA
ENSG00000029725	3719.7680935483	1970.04868340839	-0.916934444967529	0.0273369107098489	0.394098714344254	RABEP1	chr17	+	5282265	5385812	6531	protein_coding	rabaptin_RAB_GTPase_binding_effector_protein_1
ENSG00000188641	374.483545035284	718.035007628096	0.938942570206663	0.027380200021389	0.394514601468527	DPYD	chr1	-	97077743	97921049	6443	protein_coding	dihydropyrimidine_dehydrogenase
ENSG00000143126	3957.59936167208	2097.55084175586	-0.9158757247874	0.0274668957519623	0.395555152898185	CELSR2	chr1	+	109250019	109275750	12349	protein_coding	cadherin_EGF_LAG_seven-pass_G-type_receptor_2
ENSG00000155966	100.143089087058	46.9710005840982	-1.09002941157099	0.0275047713099281	0.395891911178044	AFF2	chrX	+	148500619	149000663	14006	protein_coding	AF4/FMR2_family_member_2
ENSG00000204291	36.5127924057214	80.5242064587439	1.1385342909382	0.0275503950098174	0.396339779501422	COL15A1	chr9	+	98943179	99070792	6653	protein_coding	collagen_type_XV_alpha_1
ENSG00000214113	753.135959241687	394.006965076866	-0.934451597482941	0.0276197847520677	0.397128894548282	LYRM4	chr6	-	5102593	5260939	9443	protein_coding	LYR_motif_containing_4
ENSG00000179292	98.0568498529613	46.0123374475151	-1.0893616450334	0.0277360316377672	0.398557047406002	TMEM151A	chr11	+	66291870	66296664	2562	protein_coding	transmembrane_protein_151A
ENSG00000117020	3247.23491608894	6113.38949761282	0.912737137514486	0.0277482888892791	0.398557047406002	AKT3	chr1	-	243488233	243851079	9475	protein_coding	v-akt_murine_thymoma_viral_oncogene_homolog_3
ENSG00000162616	1288.25631272263	2432.12417454687	0.916737549337363	0.0277966616291771	0.399042038385439	DNAJB4	chr1	+	77979175	78017964	3783	protein_coding	DnaJ_heat_shock_protein_family_(Hsp40)_member_B4
ENSG00000177873	322.327565036508	164.886542002756	-0.966474017784772	0.0278681070704058	0.399740209871203	ZNF619	chr3	+	40477113	40490236	4514	protein_coding	zinc_finger_protein_619
ENSG00000253873	570.590029604258	297.182016998453	-0.940791362538184	0.0278745598230038	0.399740209871203	PCDHGA11	chr5	+	141421047	141512979	5814	protein_coding	protocadherin_gamma_subfamily_A_11
ENSG00000157890	95.9706106179639	45.053674300604	-1.08866521225077	0.027976312657668	0.400988922085431	MEGF11	chr15	-	65895079	66253747	9828	protein_coding	multiple_EGF-like-domains_11
ENSG00000182326	1478.10407941774	781.306755475676	-0.919668250283083	0.028042566249582	0.401727775234574	C1S	chr12	+	6988259	7071032	6462	protein_coding	complement_component_1_s_subcomponent
ENSG00000101680	285.818379009358	145.713284416192	-0.971308027545131	0.0281019013773829	0.402366794407088	LAMA1	chr18	-	6941744	7117814	15872	protein_coding	laminin_subunit_alpha_1
ENSG00000174327	316.068847433756	162.010553374543	-0.963561974241851	0.0281380519702364	0.402372013493037	SLC16A13	chr17	+	7036075	7040121	2087	protein_coding	solute_carrier_family_16_member_13
ENSG00000164096	1664.82248731242	881.00769144585	-0.918036764229542	0.0281411186618275	0.402372013493037	C4orf3	chr4	-	119296419	119304445	3148	protein_coding	chromosome_4_open_reading_frame_3
ENSG00000063177	19475.0464867957	10375.6045042518	-0.908422516229571	0.0281464518388372	0.402372013493037	RPL18	chr19	-	48615328	48619536	4209	protein_coding	ribosomal_protein_L18
ENSG00000235499	61.5476631172558	127.49868953178	1.0493180318096	0.0281756531969051	0.40257880213716	AC073046.25	chr2	+	73985132	73986343	390	lincRNA	NA
ENSG00000230836	103.272447936546	205.150382534755	0.989435518465377	0.0283360492725246	0.404658928424516	LINC01293	chr2	+	74940258	74942670	1266	lincRNA	long_intergenic_non-protein_coding_RNA_1293
ENSG00000157895	961.759878755129	507.129181273351	-0.923140270340236	0.0284896620956132	0.406507291057401	C12orf43	chr12	-	121000486	121016502	6140	protein_coding	chromosome_12_open_reading_frame_43
ENSG00000197653	54.2458257589771	23.0044167638096	-1.23279436929704	0.0285101200507332	0.406507291057401	DNAH10	chr12	+	123762188	123936206	16720	protein_coding	dynein_axonemal_heavy_chain_10
ENSG00000213085	22.9522387700684	53.6816422915682	1.22163641918353	0.0285101200507332	0.406507291057401	CFAP45	chr1	-	159872364	159900163	2625	protein_coding	cilia_and_flagella_associated_protein_45
ENSG00000157557	3702.03506039869	6944.55018379936	0.907542093979232	0.0285747375994841	0.406846192158832	ETS2	chr21	+	38805307	38824955	4595	protein_coding	v-ets_avian_erythroblastosis_virus_E26_oncogene_homolog_2
ENSG00000160469	985.751629496236	520.550461145672	-0.921007972253738	0.028578226278	0.406846192158832	BRSK1	chr19	+	55282072	55312533	3841	protein_coding	BR_serine/threonine_kinase_1
ENSG00000164300	1192.28930977311	629.838025743286	-0.920534354525308	0.0285785659340678	0.406846192158832	SERINC5	chr5	-	80111651	80256079	9583	protein_coding	serine_incorporator_5
ENSG00000137207	3221.15692616279	1714.08570385481	-0.91008599317415	0.0286111731573919	0.407098249732702	YIPF3	chr6	-	43511827	43516990	3053	protein_coding	Yip1_domain_family_member_3
ENSG00000269825	125.177959832268	245.414222734815	0.970595540453709	0.0286318114837454	0.407179832339635	CTD-3099C6.9	chr19	-	52650437	52653284	2848	sense_intronic	NA
ENSG00000181915	1655.43441093799	878.1317029087	-0.914595448044889	0.0287924507850761	0.409251281476324	ADO	chr10	+	62804857	62808483	3627	protein_coding	2-aminoethanethiol_(cysteamine)_dioxygenase
ENSG00000172292	1010.78649983429	533.971741015561	-0.920469350149865	0.0288766745849426	0.410234983352078	CERS6	chr2	+	168455862	168775137	7241	protein_coding	ceramide_synthase_6
ENSG00000270108	32.3403141265172	70.9375767413135	1.13042432202497	0.0289889982811084	0.411616654907277	RP11-73M18.6	chr14	+	103687576	103688127	552	sense_intronic	NA
ENSG00000162063	1967.32717048153	3686.05517527259	0.905802066349871	0.0292578043729832	0.415217640345729	CCNF	chr16	+	2429394	2458854	6309	protein_coding	cyclin_F
ENSG00000264920	117.87612254289	57.5162945347442	-1.03349625258287	0.0292822909915926	0.415349380892688	RP11-6N17.4	chr17	-	47891255	47895812	4286	processed_transcript	NA
ENSG00000155850	3473.59186864728	1854.05047919383	-0.905698229446778	0.0293080276241914	0.415414973217268	SLC26A2	chr5	+	149960737	149993455	8606	protein_coding	solute_carrier_family_26_(anion_exchanger)_member_2
ENSG00000260727	68.8495004808519	30.6737253224854	-1.16295662638329	0.029317327441081	0.415414973217268	SLC7A5P1	chr16	-	29613104	29613640	537	unprocessed_pseudogene	solute_carrier_family_7_(amino_acid_transporter_light_chain_L_system)_member_5_pseudogene_1
ENSG00000278970	164.816504993711	320.189925494079	0.957584188288616	0.0293691552749211	0.415933619987335	HEIH	chr5	-	180829954	180831605	1652	TEC	hepatocellular_carcinoma_up-regulated_EZH2-associated_long_non-coding_RNA
ENSG00000134954	8910.33120830848	16641.4248558281	0.901219489853029	0.0294278058784992	0.416548305074984	ETS1	chr11	-	128458761	128587558	7149	protein_coding	v-ets_avian_erythroblastosis_virus_E26_oncogene_homolog_1
ENSG00000136052	770.868992402585	1450.45342151504	0.911847065619137	0.0294496761918791	0.416639526984465	SLC41A2	chr12	-	104802553	104958744	5151	protein_coding	solute_carrier_family_41_(magnesium_transporter)_member_2
ENSG00000117226	606.056095940969	1142.72264824943	0.914825412628348	0.0294647522286316	0.416639526984465	GBP3	chr1	-	89006666	89022894	4297	protein_coding	guanylate_binding_protein_3
ENSG00000136457	56.3320650026663	115.994734744893	1.04052388170049	0.0295271061603398	0.417305231864626	CHAD	chr17	-	50464496	50468966	1802	protein_coding	chondroadherin
ENSG00000083444	7709.70055214893	4127.0400837642	-0.901545203130788	0.0295733195405183	0.417742252599493	PLOD1	chr1	+	11934205	11975538	5320	protein_coding	procollagen-lysine_2-oxoglutarate_5-dioxygenase_1
ENSG00000115507	84.4962948089187	39.3016951666565	-1.10166125856195	0.0296398397064372	0.418465519865714	OTX1	chr2	+	63050057	63057836	4833	protein_coding	orthodenticle_homeobox_1
ENSG00000188997	202.36881080134	102.573453994153	-0.979389656305027	0.0296589367556988	0.418518849808335	KCTD21	chr11	-	78171249	78188822	4164	protein_coding	potassium_channel_tetramerization_domain_containing_21
ENSG00000111087	113.703644087864	54.6403053620077	-1.05539373236187	0.0297807177992957	0.420020355993267	GLI1	chr12	+	57460135	57472262	4204	protein_coding	GLI_family_zinc_finger_1
ENSG00000142556	572.676268800659	301.016668416711	-0.927566905056724	0.0298075206186796	0.420181452931737	ZNF614	chr19	-	52012765	52030240	5813	protein_coding	zinc_finger_protein_614
ENSG00000188647	3260.79547085053	1743.80425204383	-0.902933323781065	0.0298533761616519	0.420600751773795	PTAR1	chr9	-	69709522	69759959	12200	protein_coding	protein_prenyltransferase_alpha_subunit_repeat_containing_1
ENSG00000065717	1304.9462262787	694.068436468492	-0.910707836793848	0.0298994151309581	0.420600751773795	TLE2	chr19	-	2997638	3047635	4038	protein_coding	transducin_like_enhancer_of_split_2
ENSG00000228997	18.7797616422132	46.0123374475151	1.28757432610486	0.0299142450564253	0.420600751773795	RP1-186E20.1	chr10	-	10776223	10776661	439	processed_pseudogene	NA
ENSG00000049283	45.9008688149604	19.16976116576	-1.25386619175837	0.0299142450564253	0.420600751773795	EPN3	chr17	+	50532543	50543750	4642	protein_coding	epsin_3
ENSG00000223572	45.9008688149604	19.16976116576	-1.25386619175837	0.0299142450564253	0.420600751773795	CKMT1A	chr15	+	43692886	43699222	3109	protein_coding	creatine_kinase_mitochondrial_1A
ENSG00000260285	82.410055567881	38.3430319284947	-1.10115558556637	0.0299604961242222	0.420962013898522	RP11-600F24.7	chr14	-	103525010	103529072	4063	antisense	NA
ENSG00000025708	198.196332382965	99.6974652327467	-0.990327817534057	0.0299835221134638	0.420962013898522	TYMP	chr22	-	50525752	50530056	3320	protein_coding	thymidine_phosphorylase
ENSG00000084731	1963.15469209307	3667.84058122604	0.901718437885481	0.0299861663694324	0.420962013898522	KIF3C	chr2	-	25926596	25982749	6403	protein_coding	kinesin_family_member_3C
ENSG00000115159	2214.54651499495	1182.98648774758	-0.904500191033572	0.0300054952010649	0.421017012531018	GPD2	chr2	+	156435290	156613735	7155	protein_coding	glycerol-3-phosphate_dehydrogenase_2
ENSG00000237719	64.6770219875071	28.7563984173634	-1.16564683840028	0.0300219801549302	0.421032071792884	RP1-179N16.3	chr6	-	36091991	36092646	656	processed_pseudogene	NA
ENSG00000254876	45.9008688149604	96.8214764592378	1.07491004447902	0.0300482337441853	0.421184041897074	RP11-23J9.5	chr9	+	97238449	97297314	3701	processed_transcript	NA
ENSG00000135083	728.10108889596	1367.04975400267	0.908750238788573	0.0301527381968807	0.42213902980318	CCNJL	chr5	-	160251652	160345396	4736	protein_coding	cyclin_J-like
ENSG00000144357	1707.59039079574	3189.4678217875	0.901309369056709	0.0301848205869814	0.42213902980318	UBR3	chr2	+	169827458	170084131	10063	protein_coding	ubiquitin_protein_ligase_E3_component_n-recognin_3_(putative)
ENSG00000236017	76.1513378394324	152.423924589943	1.00006660201659	0.0302775229024807	0.42213902980318	ASMTL-AS1	chrX	+	1401769	1414028	1335	antisense	ASMTL_antisense_RNA_1
ENSG00000121769	80.3238163259344	37.3843686738515	-1.10062387582515	0.0302957443241723	0.42213902980318	FABP3	chr1	-	31365625	31376850	1026	protein_coding	fatty_acid_binding_protein_3_muscle_and_heart
ENSG00000204228	43.814629592637	18.2110970515596	-1.26044768464044	0.0302987912696738	0.42213902980318	HSD17B8	chr6	+	33204642	33206831	1171	protein_coding	hydroxysteroid_(17-beta)_dehydrogenase_8
ENSG00000144908	110.574285244591	52.7229792141946	-1.0665853388303	0.0303162570014628	0.42213902980318	ALDH1L1	chr3	-	126103562	126197994	13712	protein_coding	aldehyde_dehydrogenase_1_family_member_L1
ENSG00000115163	911.690138076408	1707.37506394112	0.905081085747273	0.0303386122386523	0.42213902980318	CENPA	chr2	+	26764289	26801067	1983	protein_coding	centromere_protein_A
ENSG00000227973	3.13302426015072	14.3764393135331	2.15613764438184	0.0303481479751618	0.42213902980318	PIN4P1	chr15	-	43875849	43876244	396	processed_pseudogene	protein_(peptidylprolyl_cis/trans_isomerase)_NIMA-interacting_4_pseudogene_1
ENSG00000204194	3.13302426015072	13.4177744443831	2.05748897046128	0.0303481479751618	0.42213902980318	RPL12P1	chr6	-	33400059	33400556	498	processed_pseudogene	ribosomal_protein_L12_pseudogene_1
ENSG00000231412	3.13302426015072	13.4177744443831	2.05748897046128	0.0303481479751618	0.42213902980318	CTC-490G23.2	chr19	-	43329295	43331430	301	lincRNA	NA
ENSG00000179097	3.13302426015072	14.3764393135331	2.15613764438184	0.0303481479751618	0.42213902980318	HTR1F	chr3	+	87990696	87993835	3140	protein_coding	5-hydroxytryptamine_(serotonin)_receptor_1F_G_protein-coupled
ENSG00000227176	3.13302426015072	14.3764393135331	2.15613764438184	0.0303481479751618	0.42213902980318	AC092641.2	chr2	-	170077224	170078294	772	processed_pseudogene	NA
ENSG00000188487	3.13302426015072	14.3764393135331	2.15613764438184	0.0303481479751618	0.42213902980318	INSC	chr11	+	15112424	15247208	3435	protein_coding	inscuteable_homolog_(Drosophila)
ENSG00000272505	3.13302426015072	13.4177744443831	2.05748897046128	0.0303481479751618	0.42213902980318	RP11-981G7.6	chr8	+	10486807	10489666	2860	lincRNA	NA
ENSG00000263096	3.13302426015072	13.4177744443831	2.05748897046128	0.0303481479751618	0.42213902980318	RP11-515O17.2	chr17	-	55271504	55273653	1740	antisense	NA
ENSG00000249867	28.1678360051252	63.268272729742	1.16415911127153	0.0304004872784866	0.422276575423863	RP11-115J23.1	chr11	+	28702615	29063821	1512	lincRNA	NA
ENSG00000152953	63.6339023640634	27.7977349147475	-1.19092796931552	0.0304004872784866	0.422276575423863	STK32B	chr4	+	5051442	5500998	5324	protein_coding	serine/threonine_kinase_32B
ENSG00000134253	320.24132583567	606.830117416511	0.921892048518158	0.0304044080624744	0.422276575423863	TRIM45	chr1	-	117111060	117122587	4368	protein_coding	tripartite_motif_containing_45
ENSG00000067955	4662.74820926313	2502.10656220579	-0.898000811733303	0.030465274630057	0.422812490220095	CBFB	chr16	+	67029116	67101058	4129	protein_coding	core-binding_factor_beta_subunit
ENSG00000171700	474.623026548877	894.428971285574	0.914023237092524	0.0304739482866637	0.422812490220095	RGS19	chr20	-	64073181	64079988	2028	protein_coding	regulator_of_G-protein_signaling_19
ENSG00000106299	2220.8052325775	1188.73846481858	-0.901574551062685	0.0305285264431021	0.423354727867567	WASL	chr7	-	123681935	123749067	4435	protein_coding	Wiskott-Aldrich_syndrome-like
ENSG00000143217	389.087219428508	203.233056804136	-0.936497261129944	0.0306554146798475	0.424843325504731	PVRL4	chr1	-	161070995	161089599	3502	protein_coding	poliovirus_receptor-related_4
ENSG00000167995	92.8412517637497	44.0950111427902	-1.07184009665965	0.0306669730918163	0.424843325504731	BEST1	chr11	+	61949821	61965515	8930	protein_coding	bestrophin_1
ENSG00000167470	1825.46290527271	3401.33231043807	0.897796206401973	0.0307627669333359	0.425954399316676	MIDN	chr19	+	1248553	1259140	4492	protein_coding	midnolin
ENSG00000164687	61.5476631172558	26.8390713747629	-1.19332514344368	0.0307980472021654	0.426226875134729	FABP5	chr8	+	81280363	81284777	2077	protein_coding	fatty_acid_binding_protein_5_(psoriasis-associated)
ENSG00000152782	179.420179486634	346.073822516732	0.947297763727216	0.0308406210307613	0.426409267149612	PANK1	chr10	-	89579497	89645572	7638	protein_coding	pantothenate_kinase_1
ENSG00000214022	3381.79734410763	1815.703965403	-0.897210962689839	0.0308565550128941	0.426409267149612	REPIN1	chr7	+	150368189	150374044	4649	protein_coding	replication_initiator_1
ENSG00000129625	3609.19741626238	6710.63644974045	0.894750658774409	0.0308708482419761	0.426409267149612	REEP5	chr5	-	112876379	112922539	4230	protein_coding	receptor_accessory_protein_5
ENSG00000089289	1018.08833701614	542.599706645003	-0.907733192662872	0.0308736604715375	0.426409267149612	IGBP1	chrX	+	70133449	70166324	1862	protein_coding	immunoglobulin_(CD79A)_binding_protein_1
ENSG00000269837	136.652275556606	265.546142755457	0.957870419792438	0.0309444075269014	0.427170424066406	IPO5P1	chr19	-	23255053	23257939	2887	transcribed_processed_pseudogene	importin_5_pseudogene_1
ENSG00000055163	1244.44528963745	664.349888225914	-0.905349537002561	0.0309693561889449	0.427298909962518	CYFIP2	chr5	+	157266079	157395595	10582	protein_coding	cytoplasmic_FMR1_interacting_protein_2
ENSG00000231365	337.974359040413	638.465991364749	0.91746836939241	0.0310055467653959	0.427582297871707	RP11-418J17.1	chr1	+	119140396	119275973	5462	antisense	NA
ENSG00000197647	118.919242156185	58.4749575803819	-1.02239840887246	0.0310343913035505	0.427693781946214	ZNF433	chr19	-	12014732	12035741	3079	protein_coding	zinc_finger_protein_433
ENSG00000162433	3985.76359079195	2142.60799545671	-0.895445695019603	0.0310449419671051	0.427693781946214	AK4	chr1	+	65147549	65232145	7578	protein_coding	adenylate_kinase_4
ENSG00000185619	2198.89972103855	4088.69356998258	0.894823849811795	0.0311563889342762	0.428978902365174	PCGF3	chr4	+	705748	770640	7425	protein_coding	polycomb_group_ring_finger_3
ENSG00000146072	947.156204390738	1767.77082316376	0.900177001428523	0.0311696299716267	0.428978902365174	TNFRSF21	chr6	-	47231532	47309905	3595	protein_coding	tumor_necrosis_factor_receptor_superfamily_member_21
ENSG00000261488	41.7283903793875	89.1521729960896	1.09312930830708	0.0313398950166731	0.431105031198637	RP11-757F18.5	chr3	+	112133423	112135359	1937	antisense	NA
ENSG00000117122	63.6339023640634	129.416015319261	1.02283178596656	0.0313853143393643	0.431512532680973	MFAP2	chr1	-	16974502	16980835	2915	protein_coding	microfibrillar_associated_protein_2
ENSG00000102879	309.810129830269	161.051890497774	-0.943274022304273	0.0314274649484549	0.431874705697605	CORO1A	chr16	+	30182827	30189076	4871	protein_coding	coronin_actin_binding_protein_1A
ENSG00000175175	586.236823576875	309.644634104287	-0.920570675378294	0.0314763176013371	0.432291989492444	PPM1E	chr17	+	58755869	58985176	6542	protein_coding	protein_phosphatase_Mg2+/Mn2+_dependent_1E
ENSG00000276115	49.0302276609675	101.614791074972	1.04962403259133	0.031516168015048	0.432291989492444	RP11-817I4.2	chr12	+	32352349	32354144	1796	sense_intronic	NA
ENSG00000281468	14.607285780626	37.3843686738515	1.3487639444972	0.0315203956076439	0.432291989492444	CTC-459F4.9	chr19	+	27802838	27803472	635	sense_intronic	NA
ENSG00000087510	383.871621431205	201.315731072771	-0.930700185644097	0.0315239265675945	0.432291989492444	TFAP2C	chr20	+	56629302	56639283	3005	protein_coding	transcription_factor_AP-2_gamma_(activating_enhancer_binding_protein_2_gamma)
ENSG00000113140	45685.51260074	84596.2405870357	0.888855168522878	0.0315369499270999	0.432291989492444	SPARC	chr5	-	151661096	151687165	4831	protein_coding	secreted_protein_acidic_cysteine-rich_(osteonectin)
ENSG00000198551	439.156960189067	231.034279833969	-0.926226817606048	0.0318714963329054	0.436658680199921	ZNF627	chr19	+	11559374	11619135	3827	protein_coding	zinc_finger_protein_627
ENSG00000168003	20587.0119772037	11131.9894885554	-0.88701486413149	0.0319998133356439	0.438007990341023	SLC3A2	chr11	+	62856102	62888875	5178	protein_coding	solute_carrier_family_3_(amino_acid_transporter_heavy_chain)_member_2
ENSG00000110958	12065.7679892595	6521.77986937294	-0.887568203583241	0.0320021065742674	0.438007990341023	PTGES3	chr12	-	56663341	56688408	3399	protein_coding	prostaglandin_E_synthase_3
ENSG00000204519	322.327565036508	606.830117416511	0.912527506206382	0.0320180810685246	0.438007990341023	ZNF551	chr19	+	57681969	57717301	4709	protein_coding	zinc_finger_protein_551
ENSG00000261150	482.967983338208	255.000851321444	-0.921061727961044	0.0320928749667987	0.438811437046033	EPPK1	chr8	-	143857324	143878464	16002	protein_coding	epiplakin_1
ENSG00000140945	2772.61549942996	5133.63607051957	0.888706430361887	0.0321491362818934	0.439119793739278	CDH13	chr16	+	82626803	83800640	11217	protein_coding	cadherin_13
[truncated: 25,320 more rows]
