# Supplementary material for: miR-377-3p-Mediated EGR1 Downregulation Promotes B[a]P-Induced Lung Tumorigenesis by Wnt/Beta-Catenin Transduction
Source: Front Oncol. 2021 Aug 23;11:699004. doi: 10.3389/fonc.2021.699004 (PMC8419355; doi:10.3389/fonc.2021.699004)
Supplement: Supplementary file 4 [file Table_2.xls]

ID	si_con	si_E_2	log2FoldChange	pvalue	padj	GeneName	Chrom	Strand	Start	End	GeneLength	GeneType	GeneDescription
ENSG00000128965	3223.9659379706	136.525507232841	-4.56030720277515	5.36393816191195e-21	1.4647305938733e-16	CHAC1	chr15	+	40952962	40956519	2058	protein_coding	ChaC_glutathione-specific_gamma-glutamylcyclotransferase_1
ENSG00000250033	141.51199134422	4.87386403794322	-4.82383121872977	3.74013040641789e-13	3.61178889024758e-09	SLC7A11-AS1	chr4	+	138057464	138178177	6161	processed_transcript	SLC7A11_antisense_RNA_1
ENSG00000151012	2355.42352525285	236.970804770975	-3.31250727408613	3.96798134937662e-13	3.61178889024758e-09	SLC7A11	chr4	-	138164097	138242349	9645	protein_coding	solute_carrier_family_7_(anionic_amino_acid_transporter_light_chain_xc-_system)_member_11
ENSG00000120738	15803.9875662433	1842.14515314336	-3.10074169245309	3.17026035201692e-12	2.16425748581315e-08	EGR1	chr5	+	138465490	138469315	3138	protein_coding	early_growth_response_1
ENSG00000163219	133.308521092753	7.79946772145904	-4.07326317522204	4.45260004515081e-11	2.40896465123745e-07	ARHGAP25	chr2	+	68679601	68826833	5452	protein_coding	Rho_GTPase_activating_protein_25
ENSG00000155961	286.098154565323	28.2786256041547	-3.3328783583804	5.29307060732584e-11	2.40896465123745e-07	RAB39B	chrX	-	155258241	155264589	3505	protein_coding	RAB39B_member_RAS_oncogene_family
ENSG00000164283	223.546693881486	24.3778358982094	-3.19022731004667	6.25232281875233e-10	2.43903113159528e-06	ESM1	chr5	-	54977864	55022671	2695	protein_coding	endothelial_cell-specific_molecule_1
ENSG00000107159	969.037052980084	142.376689658217	-2.76573500593216	1.00858074719039e-09	2.80014968872998e-06	CA9	chr9	+	35673856	35681159	1670	protein_coding	carbonic_anhydrase_IX
ENSG00000163734	543.482033723418	75.0880907934923	-2.85346349503262	1.02306542943716e-09	2.80014968872998e-06	CXCL3	chr4	-	74036589	74038807	2219	protein_coding	chemokine_(C-X-C_motif)_ligand_3
ENSG00000257335	77.9350969839476	561.711423951248	2.84753831947963	1.02543292515838e-09	2.80014968872998e-06	MGAM	chr7	+	141907813	142106747	10767	protein_coding	maltase-glucoamylase
ENSG00000087245	3577.74059250047	568.537803321118	-2.65344780105672	1.61230317604937e-09	4.00246934803456e-06	MMP2	chr16	+	55389700	55506691	4933	protein_coding	matrix_metallopeptidase_2
ENSG00000275530	1.38777878078145e-17	45.8321764535122	8.52273744918786	2.27370864056049e-09	5.17401348731545e-06	FP671120.4	chr21	+	8218721	8218776	56	miRNA	NA
ENSG00000108691	5439.92833923909	914.732756901071	-2.57199765379246	3.7537185324854e-09	7.8848301512753e-06	CCL2	chr17	+	34255218	34257203	1986	protein_coding	chemokine_(C-C_motif)_ligand_2
ENSG00000132718	845.98499922297	142.376689658217	-2.56984185269176	1.13968407530775e-08	2.22295378888777e-05	SYT11	chr1	+	155859509	155885199	5240	protein_coding	synaptotagmin_11
ENSG00000081041	2349.27092256533	415.431865954729	-2.49916363087804	1.23631089244733e-08	2.25066276933728e-05	CXCL2	chr4	-	74097035	74099293	1500	protein_coding	chemokine_(C-X-C_motif)_ligand_2
ENSG00000144596	14.3582084244182	134.575113088955	3.21753644013878	1.39101168751305e-08	2.37402225943244e-05	GRIP2	chr3	-	14489111	14542081	11704	protein_coding	glutamate_receptor_interacting_protein_2
ENSG00000031691	1377.1596979313	253.549154759957	-2.44076449458883	3.21538486799977e-08	5.1648537994394e-05	CENPQ	chr6	+	49463378	49493107	1733	protein_coding	centromere_protein_Q
ENSG00000070669	2427.20388994045	456.390142210645	-2.41062724871484	3.47030556153655e-08	5.26464633160437e-05	ASNS	chr7	-	97852118	97872542	4455	protein_coding	asparagine_synthetase_(glutamine-hydrolyzing)
ENSG00000108984	185.605643956319	26.3282307982418	-2.81156737371213	3.96816683454833e-08	5.70309114479007e-05	MAP2K6	chr17	+	69414698	69543331	6125	protein_coding	mitogen-activated_protein_kinase_kinase_6
ENSG00000162998	312.759432887776	50.7081623719887	-2.62171995505339	4.58422069751581e-08	6.25906572935321e-05	FRZB	chr2	-	182833275	182867162	3162	protein_coding	frizzled-related_protein
ENSG00000184524	244.055369516175	39.980993169476	-2.60597104620472	1.01095256052949e-07	0.000131457531287518	CEND1	chr11	-	787104	790123	1649	protein_coding	cell_cycle_exit_and_neuronal_differentiation_1
ENSG00000125966	376.336327345173	1875.30185289946	2.31665530049932	1.17737325131313e-07	0.000146138778970944	MMP24	chr20	+	35226654	35277000	4414	protein_coding	matrix_metallopeptidase_24
ENSG00000166394	64.6044579243876	4.87386403794322	-3.69410118896842	1.60368531355251e-07	0.000190399281987732	CYB5R2	chr11	-	7665100	7677222	8596	protein_coding	cytochrome_b5_reductase_2
ENSG00000163735	1012.10527179464	203.81410474053	-2.311309665719	1.79244622310842e-07	0.00020394303756009	CXCL5	chr4	-	73995642	73998779	2538	protein_coding	chemokine_(C-X-C_motif)_ligand_5
ENSG00000171051	97.4183387687145	11.7002640947778	-3.04388743521662	2.67802215182936e-07	0.000282785901958815	FPR1	chr19	-	51745172	51804110	2594	protein_coding	formyl_peptide_receptor_1
ENSG00000112769	68.7061930117959	362.771225024679	2.39847619821383	2.8174098692389e-07	0.000282785901958815	LAMA4	chr6	-	112108760	112254939	11575	protein_coding	laminin_subunit_alpha_4
ENSG00000109321	57.4264215467338	312.060978157625	2.43954607195924	2.84247745673864e-07	0.000282785901958815	AREG	chr4	+	74445134	74455009	1648	protein_coding	amphiregulin
ENSG00000006283	228.673862790211	39.980993169476	-2.51210284429298	2.96500389574592e-07	0.000282785901958815	CACNA1G	chr17	+	50561068	50627474	9709	protein_coding	calcium_channel_voltage-dependent_T_type_alpha_1G_subunit
ENSG00000108924	29.7397107150602	180.409375248959	2.59588106752346	3.09965813557285e-07	0.000282785901958815	HLF	chr17	+	55265012	55325065	6602	protein_coding	hepatic_leukemia_factor
ENSG00000250337	26.6634097693696	166.756616347728	2.6392787433566	3.10674078396179e-07	0.000282785901958815	LINC01021	chr5	+	27472292	27496401	2638	lincRNA	long_intergenic_non-protein_coding_RNA_1021
ENSG00000224294	7.18018211244116	71.1873023343829	3.28763175967852	3.3035427599546e-07	0.000290999490793807	RP3-326I13.1	chrX	+	43176994	43226598	2228	lincRNA	NA
ENSG00000169429	28525.5190563131	6278.31654070206	-2.18378048508362	3.46227915196366e-07	0.000295451427508349	CXCL8	chr4	+	73740506	73743716	2274	protein_coding	chemokine_(C-X-C_motif)_ligand_8
ENSG00000107796	39.9940477607395	223.318045944481	2.47763907031105	3.90568027494437e-07	0.00032318912505426	ACTA2	chr10	-	88935074	88991390	3027	protein_coding	actin_alpha_2_smooth_muscle_aorta
ENSG00000177098	78.9605307602804	396.903121928134	2.32780250168515	4.54999600906833e-07	0.000365431591234202	SCN4B	chr11	-	118133377	118152888	5649	protein_coding	sodium_channel_voltage_gated_type_IV_beta_subunit
ENSG00000119514	281.996419438698	56.5593453407419	-2.31523082151033	8.60349120096836e-07	0.000671244383499552	GALNT12	chr9	+	98807699	98850081	3137	protein_coding	polypeptide_N-acetylgalactosaminyltransferase_12
ENSG00000130600	119.977881937281	554.885044581156	2.20827446425033	9.23290563676481e-07	0.000700341539508713	H19	chr11	-	1995163	2001470	2825	processed_transcript	H19_imprinted_maternally_expressed_transcript_(non-protein_coding)
ENSG00000115009	249.182538424753	49.7329651973714	-2.32195887182088	1.31572729348403e-06	0.000971042302788339	CCL20	chr2	+	227813842	227817564	1343	protein_coding	chemokine_(C-C_motif)_ligand_20
ENSG00000158445	7.18018211244116	63.3857253334423	3.12048611417315	1.3584850518343e-06	0.000976214508169451	KCNB1	chr20	-	49363877	49484297	12378	protein_coding	potassium_channel_voltage_gated_Shab_related_subfamily_B_member_1
ENSG00000234498	52.2992527338078	254.524351817692	2.28027700054333	1.51690484430073e-06	0.00103930647110236	RPL13AP20	chr12	+	12875499	12876107	609	processed_pseudogene	ribosomal_protein_L13a_pseudogene_20
ENSG00000052802	2329.78768072155	552.934650475373	-2.07476223061495	1.5224030045078e-06	0.00103930647110236	MSMO1	chr4	+	165327623	165343160	2892	protein_coding	methylsterol_monooxygenase_1
ENSG00000133048	30.7651443868086	165.781419282285	2.42527029716992	1.66658742398079e-06	0.00109665257496946	CHI3L1	chr1	-	203178931	203186749	3408	protein_coding	chitinase_3_like_1
ENSG00000272405	130.232219748778	574.38898563798	2.13990064855929	1.68672531397508e-06	0.00109665257496946	RP11-284F21.10	chr1	-	156641666	156644887	3222	antisense	NA
ENSG00000272068	15.3836415697678	101.418412423237	2.711183700565	1.80689848608071e-06	0.00114124564474667	RP11-284F21.9	chr1	-	156637783	156641004	3222	lincRNA	NA
ENSG00000187730	13.3327753904457	88.7408502405319	2.72345557537553	1.83889875741947e-06	0.00114124564474667	GABRD	chr1	+	2019324	2030751	1928	protein_coding	gamma-aminobutyric_acid_(GABA)_A_receptor_delta
ENSG00000166963	258.411442460094	54.6089510316543	-2.23979375394341	2.06157120278001e-06	0.0012510072185403	MAP1A	chr15	+	43510958	43531620	10629	protein_coding	microtubule_associated_protein_1A
ENSG00000157514	852.137601910877	207.714892983802	-2.03580760451238	3.64357196701949e-06	0.0021629352109435	TSC22D3	chrX	-	107713221	107777342	4766	protein_coding	TSC22_domain_family_member_3
ENSG00000164176	7643.58553512807	1952.34241997926	-1.96897275490696	3.83358795813735e-06	0.0022273146036778	EDIL3	chr5	-	83940554	84384793	5738	protein_coding	EGF-like_repeats_and_discoidin_I-like_domains_3
ENSG00000171872	5.12932254946148	49.7329651973714	3.24690878682696	4.10875457616808e-06	0.00233745335857129	KLF17	chr1	+	44118850	44135140	3131	protein_coding	Kruppel-like_factor_17
ENSG00000135069	3945.87131996742	1016.15325030739	-1.95709046785089	4.59865451294802e-06	0.00256276446500146	PSAT1	chr9	+	78297143	78330093	2188	protein_coding	phosphoserine_aminotransferase_1
ENSG00000143195	79.9859645368792	343.26728392833	2.09983363098523	5.00513137347147e-06	0.00273350244830771	ILDR2	chr1	-	166895711	166975482	13884	protein_coding	immunoglobulin-like_domain_containing_receptor_2
ENSG00000178860	90.240302314742	14.6258588803018	-2.61473412214118	5.54956909742668e-06	0.00297141339889079	MSC	chr8	-	71841549	71844468	2113	protein_coding	musculin
ENSG00000144959	4490.37665780802	1178.03596091986	-1.93033677838841	5.99172729112765e-06	0.00314646340651582	NCEH1	chr3	-	172630249	172711218	4808	protein_coding	neutral_cholesterol_ester_hydrolase_1
ENSG00000149948	1240.77700502166	319.862554602458	-1.95528977485588	6.54577220424096e-06	0.00337255474681524	HMGA2	chr12	+	65824131	65966295	15403	protein_coding	high_mobility_group_AT-hook_2
ENSG00000163395	933.146870634463	238.921198888106	-1.96499228640726	6.86604238684229e-06	0.00346039916345513	IGFN1	chr1	+	201190825	201228952	12116	protein_coding	immunoglobulin-like_and_fibronectin_type_III_domain_containing_1
ENSG00000128165	662.43235236367	166.756616347728	-1.98919794700754	6.96971304024726e-06	0.00346039916345513	ADM2	chr22	+	50481556	50486440	4276	protein_coding	adrenomedullin_2
ENSG00000148735	231.750164135429	53.6337538721779	-2.10870833841966	7.66339922030398e-06	0.00373686504480073	PLEKHS1	chr10	+	113751454	113783429	5402	protein_coding	pleckstrin_homology_domain_containing_S1
ENSG00000196208	176.376739920535	686.536646686162	1.95993899019956	9.0824925981171e-06	0.00435115132239971	GREB1	chr2	+	11482341	11642788	12361	protein_coding	growth_regulation_by_estrogen_in_breast_cancer_1
ENSG00000221955	752.670525122238	196.012528249768	-1.94037329026134	1.00081077048793e-05	0.00471192063960586	SLC12A8	chr3	-	125082636	125212864	5586	protein_coding	solute_carrier_family_12_member_8
ENSG00000165806	723.958379244733	2668.13705585968	1.88167804689957	1.09230315609294e-05	0.00505551225142881	CASP7	chr10	+	113679162	113730907	3528	protein_coding	caspase_7
ENSG00000124532	1041.8428514522	279.879475304167	-1.8957754654128	1.27467263907138e-05	0.0058012476258537	MRS2	chr6	+	24402908	24426194	5133	protein_coding	MRS2_magnesium_transporter
ENSG00000152503	303.530528853198	75.0880907934923	-2.01333046065672	1.29674564831305e-05	0.00580495629811219	TRIM36	chr5	-	115124762	115180546	6113	protein_coding	tripartite_motif_containing_36
ENSG00000088726	217.394091190977	816.237854639513	1.90808649849247	1.33888194956636e-05	0.00589691119303365	TMEM40	chr3	-	12733525	12769457	3562	protein_coding	transmembrane_protein_40
ENSG00000251191	4.10389531197671	40.9561904001608	3.28094769084721	1.38101476490846e-05	0.00598593177545323	LINC00589	chr8	-	29673922	29748109	2074	lincRNA	long_intergenic_non-protein_coding_RNA_589
ENSG00000244694	13.3327753904457	76.063287904617	2.50140121932272	1.47822003788325e-05	0.00630714915226216	PTCHD4	chr6	-	47878028	48068689	5177	protein_coding	patched_domain_containing_4
ENSG00000166473	12.3073424958366	72.1624994514594	2.53994139954869	1.53782194896627e-05	0.00646050830160339	PKD1L2	chr16	-	81100875	81220370	18637	polymorphic_pseudogene	polycystic_kidney_disease_1-like_2_(gene/pseudogene)
ENSG00000128606	349.675049024931	89.7160473361882	-1.96104210366422	1.79230031429563e-05	0.00741550677007133	LRRC17	chr7	+	102912991	102944949	2674	protein_coding	leucine_rich_repeat_containing_17
ENSG00000197594	747.543356215554	203.81410474053	-1.87424142625466	1.90957970506998e-05	0.00778281985169344	ENPP1	chr6	+	131808016	131895155	8294	protein_coding	ectonucleotide_pyrophosphatase/phosphodiesterase_1
ENSG00000109854	1036.71568254573	288.656248812921	-1.84413205369002	2.12047577183377e-05	0.00846103592605742	HTATIP2	chr11	+	20363685	20383783	2797	protein_coding	HIV-1_Tat_interactive_protein_2
ENSG00000170382	46.1466502061732	191.136542939952	2.04742939171805	2.13795539201656e-05	0.00846103592605742	LRRN2	chr1	-	204617170	204685733	5681	protein_coding	leucine_rich_repeat_neuronal_2
ENSG00000162366	74.8587956567012	291.581839981924	1.95992027121958	2.17261735193128e-05	0.00847538028988393	PDZK1IP1	chr1	-	47183593	47191044	1438	protein_coding	PDZK1_interacting_protein_1
ENSG00000213064	4415.51999177723	1267.75408968657	-1.80020398912655	2.24277629408499e-05	0.00862584398064489	SFT2D2	chr1	+	168225938	168253025	11221	protein_coding	SFT2_domain_containing_2
ENSG00000169891	357.878519277399	95.5672298928253	-1.90346055768507	2.49729417875192e-05	0.00947133501933036	REPS2	chrX	+	16946691	17153280	11311	protein_coding	RALBP1_associated_Eps_domain_containing_2
ENSG00000183454	15.3836415697678	78.9888792300165	2.35109801260361	2.96084501635567e-05	0.0110755883372088	GRIN2A	chr16	-	9753404	10182754	16300	protein_coding	glutamate_receptor_ionotropic_N-methyl_D-aspartate_2A
ENSG00000048052	277.894684312046	974.219777073276	1.80925960893159	3.02237956509507e-05	0.0111529890248718	HDAC9	chr7	+	18086949	19002416	16827	protein_coding	histone_deacetylase_9
ENSG00000178996	2167.76914328359	630.950414693727	-1.7804038841646	3.07645068673704e-05	0.0112011518536971	SNX18	chr5	+	54517759	54546585	5559	protein_coding	sorting_nexin_18
ENSG00000267194	57.4264215467338	8.77466737616322	-2.69263888119961	3.17961596723223e-05	0.0114244438443698	RP1-193H18.2	chr17	+	69551358	69553861	2504	lincRNA	NA
ENSG00000221826	38.9686140312709	160.905433952691	2.04242686151855	3.3224282801587e-05	0.011782538837181	PSG3	chr19	-	42721638	42740569	3486	protein_coding	pregnancy_specific_beta-1-glycoprotein_3
ENSG00000144810	1028.51221229538	3480.47619981908	1.75860615822226	3.45828462629519e-05	0.0121070997808003	COL8A1	chr3	+	99638475	99799226	9408	protein_coding	collagen_type_VIII_alpha_1
ENSG00000168389	790.611575031524	227.218834181855	-1.79830438073792	3.6672518654475e-05	0.0126365036374788	MFSD2A	chr1	+	39955112	39969968	4007	protein_coding	major_facilitator_superfamily_domain_containing_2A
ENSG00000138641	746.517922434217	214.541272406425	-1.79830501160392	3.70205548393564e-05	0.0126365036374788	HERC3	chr4	+	88521048	88708542	8634	protein_coding	HECT_and_RLD_domain_containing_E3_ubiquitin_protein_ligase_3
ENSG00000205133	545.532901286231	156.029448618871	-1.80499848647225	4.4153435910391e-05	0.0148851589432722	TRIQK	chr8	-	92883530	93017673	6724	protein_coding	triple_QxxK/R_motif_containing
ENSG00000177675	7.18018211244116	47.7825708350158	2.71375469977755	4.60098193681689e-05	0.0153218309449584	CD163L1	chr12	-	7346685	7479897	5690	protein_coding	CD163_molecule_like_1
ENSG00000275395	1.38777878078145e-17	18.5266503777906	7.22184524621268	4.77658993920415e-05	0.0157149808999817	FCGBP	chr19	-	39863323	39934626	12961	protein_coding	Fc_fragment_of_IgG_binding_protein
ENSG00000105605	112.799845471406	26.3282307982418	-2.09370758389596	4.89735034964571e-05	0.0159204697616399	CACNG7	chr19	+	53909335	53943941	2800	protein_coding	calcium_channel_voltage-dependent_gamma_subunit_7
ENSG00000118503	6757.61074813528	2074.24205143324	-1.70386686051166	5.55467462661408e-05	0.0178448823563471	TNFAIP3	chr6	+	137867188	137883312	5051	protein_coding	TNF_alpha_induced_protein_3
ENSG00000116761	177.402173702281	45.8321764535122	-1.94959596380223	5.85500669038795e-05	0.0185910078714446	CTH	chr1	+	70411218	70439851	2414	protein_coding	cystathionine_gamma-lyase
ENSG00000134864	16.4090748053078	80.9392734407434	2.29384994305076	6.24170318492773e-05	0.0195418625470218	GGACT	chr13	-	100530164	100589528	3477	protein_coding	gamma-glutamylamine_cyclotransferase
ENSG00000185633	64.6044579243876	11.7002640947778	-2.4522502363788	6.36915723691707e-05	0.0195418625470218	NDUFA4L2	chr12	-	57234903	57240715	2806	protein_coding	NADH_dehydrogenase_(ubiquinone)_1_alpha_subcomplex_4-like_2
ENSG00000175318	12.3073424958366	63.3857253334423	2.3532011093592	6.36915723691707e-05	0.0195418625470218	GRAMD2	chr15	-	72159807	72197785	4987	protein_coding	GRAM_domain_containing_2
ENSG00000018510	4697.5142816192	1455.96712067582	-1.68983162036174	6.49178304337423e-05	0.0196967910628245	AGPS	chr2	+	177392644	177543836	8197	protein_coding	alkylglycerone_phosphate_synthase
ENSG00000106078	8.20561332385801	49.7329651973714	2.58176657108524	6.59924007810758e-05	0.0198027965728443	COBL	chr7	-	51016212	51316818	14349	protein_coding	cordon-bleu_WH2_repeat_protein
ENSG00000136244	1116.69951748641	340.341692763247	-1.71380550299742	6.7712126519596e-05	0.0200558226964036	IL6	chr7	+	22725884	22732002	2069	protein_coding	interleukin_6
ENSG00000261643	13.3327753904457	67.2865138491454	2.3248320563712	6.83045193820463e-05	0.0200558226964036	RP11-529E10.6	chr4	-	3503597	3504457	861	sense_overlapping	NA
ENSG00000172967	1.38777878078145e-17	17.5514526194468	7.14437955483058	7.55367711316001e-05	0.0219434320137298	XKR3	chr22	-	16783412	16821699	1690	protein_coding	X-linked_Kx_blood_group_related_3
ENSG00000134245	73.8333618815942	261.35073122059	1.82194543679625	7.91718222437072e-05	0.0227573152632517	WNT2B	chr1	+	112466541	112530165	12561	protein_coding	wingless-type_MMTV_integration_site_family_member_2B
ENSG00000186469	200.987150682793	55.5841481877905	-1.85194558587068	8.21638288202026e-05	0.0233713299332633	GNG2	chr14	+	51826195	51979342	6379	protein_coding	guanine_nucleotide_binding_protein_(G_protein)_gamma_2
ENSG00000145391	1839.63033328163	5819.9739264796	1.6615319646125	8.36756030710683e-05	0.0234828348207354	SETD7	chr4	-	139495941	139606699	13916	protein_coding	SET_domain_containing_(lysine_methyltransferase)_7
ENSG00000175197	510.668152718123	153.103857416391	-1.73702582569137	8.42757466009472e-05	0.0234828348207354	DDIT3	chr12	-	57516588	57520517	1266	protein_coding	DNA_damage_inducible_transcript_3
ENSG00000064300	427.608016420516	126.773536501738	-1.7530046239949	8.70112140351051e-05	0.0238744527456883	NGFR	chr17	+	49495293	49515017	4150	protein_coding	nerve_growth_factor_receptor
ENSG00000168405	82.0368320908179	18.5266503777906	-2.13896809212751	8.74297899648012e-05	0.0238744527456883	CMAHP	chr6	-	25081068	25166555	4570	unitary_pseudogene	cytidine_monophospho-N-acetylneuraminic_acid_hydroxylase_pseudogene
ENSG00000100033	22.5616754052319	97.5176240723282	2.10583413197217	8.95194255198441e-05	0.0242030391353503	PRODH	chr22	-	18912777	18936553	8776	protein_coding	proline_dehydrogenase_(oxidase)_1
ENSG00000234840	5.12932254946148	38.0305986844692	2.86099776532171	9.21983484130957e-05	0.0246829441187883	LINC01239	chr9	+	22646200	22824213	2568	lincRNA	long_intergenic_non-protein_coding_RNA_1239
ENSG00000170703	88.1894347576988	20.477045722395	-2.09968247517149	9.35064773751645e-05	0.0247901104629477	TTLL6	chr17	-	48762235	48817214	5097	protein_coding	tubulin_tyrosine_ligase_like_6
ENSG00000067955	4583.69113190118	1461.81830298618	-1.64865911965354	9.5679957799355e-05	0.0251224289194903	CBFB	chr16	+	67029116	67101058	4129	protein_coding	core-binding_factor_beta_subunit
ENSG00000144476	83.0622658681321	284.755460587138	1.77597001071442	0.000101826023139059	0.0264815544176979	ACKR3	chr2	+	236567787	236582358	2258	protein_coding	atypical_chemokine_receptor_3
ENSG00000249207	22.5616754052319	0.973035572816322	-4.36592493952639	0.000109595668558131	0.0282332917105366	RP11-360F5.1	chr4	-	39112677	39126818	946	antisense	NA
ENSG00000060491	1401.77010868182	4330.8480287742	1.62731568967719	0.000117233961160745	0.0299187642749203	OGFR	chr20	+	62804835	62814000	4702	protein_coding	opioid_growth_factor_receptor
ENSG00000247151	1.38777878078145e-17	16.5762547918508	7.06251713433879	0.00012049913490041	0.0300397336838514	CSTF3-AS1	chr11	+	33161657	33191598	2062	antisense	CSTF3_antisense_RNA_1_(head_to_head)
ENSG00000107187	1.38777878078145e-17	16.5762547918508	7.06251713433879	0.00012049913490041	0.0300397336838514	LHX3	chr9	-	136196250	136205109	3089	protein_coding	LIM_homeobox_3
ENSG00000109586	2032.41188415797	654.35514395483	-1.63485417184595	0.000121008192229965	0.0300397336838514	GALNT7	chr4	+	173168753	173323967	6865	protein_coding	polypeptide_N-acetylgalactosaminyltransferase_7
ENSG00000183615	39.9940477607395	148.227872074986	1.88677145591991	0.000127011226829178	0.0309725553698783	FAM167B	chr1	+	32247233	32248856	936	protein_coding	family_with_sequence_similarity_167_member_B
ENSG00000196517	918.790797696171	292.557037038197	-1.65058500899903	0.000127053685793934	0.0309725553698783	SLC6A9	chr1	-	43991500	44031467	5159	protein_coding	solute_carrier_family_6_(neurotransmitter_transporter_glycine)_member_9
ENSG00000178038	360.954820622055	1129.27610832751	1.64517952096298	0.000128168555930576	0.0309725553698783	ALS2CL	chr3	-	46668997	46693704	9057	protein_coding	ALS2_C-terminal_like
ENSG00000254300	8.20561332385801	46.8073736467909	2.49452969486438	0.000129619300378414	0.0310483704862574	LINC01111	chr8	+	76406654	76524356	1663	lincRNA	long_intergenic_non-protein_coding_RNA_1111
ENSG00000130066	758.82312781025	2337.54525536911	1.62300363337823	0.000132307996078821	0.0314168212949944	SAT1	chrX	+	23783173	23786226	2498	protein_coding	spermidine/spermine_N1-acetyltransferase_1
ENSG00000175582	4973.35596877362	1633.45298408632	-1.60621819910683	0.000140687350093768	0.0331185299052632	RAB6A	chr11	-	73675638	73761137	4896	protein_coding	RAB6A_member_RAS_oncogene_family
ENSG00000154175	675.762991521323	2063.51488386535	1.61034120202631	0.000151470162752071	0.0353521002929129	ABI3BP	chr3	-	100749156	100993515	10978	protein_coding	ABI_family_member_3_binding_protein
ENSG00000151640	16.4090748053078	75.0880907934923	2.18577032966897	0.000153780820333823	0.0355018672699712	DPYSL4	chr10	+	132186900	132205776	3176	protein_coding	dihydropyrimidinase_like_4
ENSG00000269113	3.07847125504794	29.2538229770824	3.19816459199623	0.000154712059366703	0.0355018672699712	TRABD2B	chr1	-	47760528	47996895	7034	protein_coding	TraB_domain_containing_2B
ENSG00000282943	5.12932254946148	36.0802041641894	2.78530427384389	0.000159960547666948	0.0362539859397553	CTC-490G23.6	chr19	+	42977463	43171515	2168	antisense	NA
ENSG00000184292	1489.95741387099	4492.7307393311	1.59224336786124	0.000161058353096844	0.0362539859397553	TACSTD2	chr1	-	58575423	58577773	2351	protein_coding	tumor-associated_calcium_signal_transducer_2
ENSG00000225171	21.5362418728521	0.973035572816322	-4.2991891357645	0.000164370520381886	0.0362539859397553	DUTP6	chr1	+	166868748	166869209	462	processed_pseudogene	deoxyuridine_triphosphatase_pseudogene_6
ENSG00000166897	1257.18394552212	3785.71287695679	1.59027670465354	0.000166076733145235	0.0362539859397553	ELFN2	chr22	-	37367960	37427470	8782	protein_coding	extracellular_leucine-rich_repeat_and_fibronectin_type_III_domain_containing_2
ENSG00000118194	2.0530522020965	25.3530333611917	3.54973351079986	0.000167283195825582	0.0362539859397553	TNNT2	chr1	-	201359008	201377762	7259	protein_coding	troponin_T_type_2_(cardiac)
ENSG00000184156	2.0530522020965	25.3530333611917	3.54973351079986	0.000167283195825582	0.0362539859397553	KCNQ3	chr8	-	132120859	132480953	12478	protein_coding	potassium_channel_voltage_gated_KQT-like_subfamily_Q_member_3
ENSG00000279208	2.0530522020965	25.3530333611917	3.54973351079986	0.000167283195825582	0.0362539859397553	bP-21264C1.1	chr21	-	9369285	9376645	768	unprocessed_pseudogene	NA
ENSG00000163009	102.545507667685	26.3282307982418	-1.95636370039562	0.000170466902761215	0.0364186647065783	C2orf48	chr2	+	10141382	10211725	1897	lincRNA	chromosome_2_open_reading_frame_48
ENSG00000196611	105.621809008091	27.303428211841	-1.94673286916874	0.000171447042776678	0.0364186647065783	MMP1	chr11	-	102789920	102798160	1970	protein_coding	matrix_metallopeptidase_1
ENSG00000139178	546.558335067637	1658.80810743011	1.60148590793758	0.00017204408199907	0.0364186647065783	C1RL	chr12	-	7089587	7109273	5014	protein_coding	complement_component_1_r_subcomponent-like
ENSG00000008516	238.928200607557	72.1624994514594	-1.72545976839072	0.000186489984487635	0.0386631675029165	MMP25	chr16	+	3046681	3060726	4126	protein_coding	matrix_metallopeptidase_25
ENSG00000186973	11.2819097782607	54.6089510316543	2.26285732206181	0.000187233069938181	0.0386631675029165	FAM183A	chr1	+	43145153	43156396	843	protein_coding	family_with_sequence_similarity_183_member_A
ENSG00000102879	304.555962634824	94.5920328019947	-1.68556219758398	0.000190205241421322	0.0386631675029165	CORO1A	chr16	+	30182827	30189076	4871	protein_coding	coronin_actin_binding_protein_1A
ENSG00000103257	58776.8410366862	19841.357133364	-1.56673089291569	0.000190411243099933	0.0386631675029165	SLC7A5	chr16	-	87830023	87869488	4745	protein_coding	solute_carrier_family_7_(amino_acid_transporter_light_chain_L_system)_member_5
ENSG00000187801	182.529342611043	52.6585567091954	-1.79088256641583	0.000190627579771423	0.0386631675029165	ZFP69B	chr1	+	40450102	40463718	2386	protein_coding	ZFP69_zinc_finger_protein_B
ENSG00000249306	50.248385217738	172.607798737261	1.77788762737117	0.000191279525403274	0.0386631675029165	LINC01411	chr5	+	174336295	174532457	3800	lincRNA	long_intergenic_non-protein_coding_RNA_1411
ENSG00000260466	58.4518553125306	11.7002640947778	-2.30815347876174	0.00019277211638773	0.0386631675029165	RP4-536B24.2	chr16	+	87836532	87837663	522	antisense	NA
ENSG00000042980	1.38777878078145e-17	15.6010568835473	6.97572870237416	0.000193974217156757	0.0386631675029165	ADAM28	chr8	+	24294040	24359018	9351	protein_coding	ADAM_metallopeptidase_domain_28
ENSG00000245498	10.2564772895271	50.7081623719887	2.29211909355521	0.000221986393591988	0.0433031682870656	RP11-677M14.7	chr11	+	124800450	124834487	4854	antisense	NA
ENSG00000197301	51.2738189750227	9.74986659078775	-2.37953956746005	0.000221986393591988	0.0433031682870656	RP11-366L20.2	chr12	-	65851340	65882167	6033	antisense	NA
ENSG00000270504	97.4183387687145	312.060978157625	1.67833198271343	0.000222010603881393	0.0433031682870656	RP11-420L9.5	chr6	+	3751111	3753871	2761	antisense	NA
ENSG00000183691	258.411442460094	780.155563708429	1.5936411832613	0.000235561832642709	0.0455675139228164	NOG	chr17	+	56593699	56595590	1892	protein_coding	noggin
ENSG00000107731	113.825279252107	31.2042176712819	-1.86270201773345	0.000236957079761231	0.0455675139228164	UNC5B	chr10	+	71212570	71302864	6841	protein_coding	unc-5_netrin_receptor_B
ENSG00000120889	9063.81132214731	3113.80210843054	-1.54140126249145	0.000245590452286938	0.0468974718923037	TNFRSF10B	chr8	-	23020133	23069179	5158	protein_coding	tumor_necrosis_factor_receptor_superfamily_member_10b
ENSG00000197915	65.6298916954164	215.516469466495	1.71352575295939	0.000248743220753805	0.0471696606189178	HRNR	chr1	-	152212082	152224193	9623	protein_coding	hornerin
ENSG00000165029	856.239337036144	2507.22954234734	1.54987421418295	0.000250802792929888	0.0472322197692169	ABCA1	chr9	-	104781002	104928237	11350	protein_coding	ATP_binding_cassette_subfamily_A_member_1
ENSG00000111981	441.964089361195	144.327083798048	-1.61371865707595	0.000254673930766834	0.0476327467633557	ULBP1	chr6	+	149964007	149973710	3142	protein_coding	UL16_binding_protein_1
ENSG00000248599	8.20561332385801	43.8817820505959	2.40167634139501	0.00025812474041871	0.0479497434463519	FLJ42969	chr8	+	101052054	101076251	1948	lincRNA	uncharacterized_LOC441374
ENSG00000204389	570.14331203983	1672.46086615364	1.55237474795288	0.000260288468391516	0.0480249811241022	HSPA1A	chr6	+	31815464	31817946	2483	protein_coding	heat_shock_protein_family_A_(Hsp70)_member_1A
ENSG00000127366	10.2564772895271	49.7329651973714	2.26417425220793	0.000273263785957051	0.0500806322357664	TAS2R5	chr7	+	141790217	141791367	1151	protein_coding	taste_2_receptor_member_5
ENSG00000189001	73.8333618815942	18.5266503777906	-1.98720878522989	0.000283294196946642	0.0515727642401464	SBSN	chr19	-	35523367	35528351	1986	protein_coding	suprabasin
ENSG00000138448	7969.67347756285	2771.50794332756	-1.52380558253485	0.000288243022887626	0.051958968250631	ITGAV	chr2	+	186590065	186680901	8211	protein_coding	integrin_subunit_alpha_V
ENSG00000266714	171.249571011844	514.901965408565	1.58751888436249	0.000289221195081697	0.051958968250631	MYO15B	chr17	+	75588058	75626501	12761	protein_coding	myosin_XVB
ENSG00000152104	6823.23851013476	2377.52833448484	-1.52094299863112	0.000297350510349616	0.0530702639615488	PTPN14	chr1	-	214348696	214552449	18756	protein_coding	protein_tyrosine_phosphatase_non-receptor_type_14
ENSG00000251095	37.9431803059346	131.649521871014	1.79151851766986	0.000300276293602212	0.0532444464246468	RP11-115D19.1	chr4	+	89551356	89726752	6069	antisense	NA
ENSG00000113356	367.107423311333	119.947156970632	-1.6127587484698	0.000305242673320555	0.0534620351884273	POLR3G	chr5	+	90471748	90514553	4019	protein_coding	polymerase_(RNA)_III_(DNA_directed)_polypeptide_G_(32kD)
ENSG00000164171	1313.58280349233	452.489353996496	-1.53728130219322	0.000311847109762642	0.0534620351884273	ITGA2	chr5	+	52989326	53094779	7910	protein_coding	integrin_subunit_alpha_2
ENSG00000276737	412.226509698168	136.525507232841	-1.59335474243801	0.00031215524774769	0.0534620351884273	FP236383.7	chr21	+	8435246	8435359	114	miRNA	NA
ENSG00000139211	2276.46512409642	789.907534230562	-1.52688550543605	0.000312433075770134	0.0534620351884273	AMIGO2	chr12	-	47075707	47079951	3956	protein_coding	adhesion_molecule_with_Ig-like_domain_2
ENSG00000074935	676.788425302678	229.16922830016	-1.5617538352782	0.000313585815229521	0.0534620351884273	TUBE1	chr6	-	112070777	112087529	6973	protein_coding	tubulin_epsilon_1
ENSG00000230131	1.38777878078145e-17	14.6258588803018	6.88338324758283	0.000315208102879731	0.0534620351884273	RP11-282I1.1	chr10	+	123356450	123517708	1245	lincRNA	NA
ENSG00000129354	1.38777878078145e-17	14.6258588803018	6.88338324758283	0.000315208102879731	0.0534620351884273	AP1M2	chr19	-	10572671	10587315	2214	protein_coding	adaptor_related_protein_complex_1_mu_2_subunit
ENSG00000150281	83.0622658681321	258.425140048182	1.63605847608508	0.000336926517498944	0.0567929161317511	CTF1	chr16	+	30896607	30903560	1664	protein_coding	cardiotrophin_1
ENSG00000105778	3323.4330147515	1168.28399040149	-1.50817971510191	0.00034687061681515	0.0581104044992105	AVL9	chr7	+	32495426	32588721	14751	protein_coding	AVL9_homolog_(S._cerevisiase)
ENSG00000198719	81.0113983137293	21.4522433227254	-1.9106629135539	0.000366545398341187	0.0608492254177146	DLL1	chr6	-	170282206	170306565	3226	protein_coding	delta-like_1_(Drosophila)
ENSG00000128989	9183.78707455253	3258.1312720626	-1.49500750611902	0.000369255367444963	0.0608492254177146	ARPP19	chr15	-	52547045	52569883	6917	protein_coding	cAMP_regulated_phosphoprotein_19kDa
ENSG00000159166	5.12932254946148	33.1546123056776	2.66375301613464	0.000372105259868903	0.0608492254177146	LAD1	chr1	-	201373244	201399915	3482	protein_coding	ladinin_1
ENSG00000099875	3167.56708000203	8922.0757474081	1.49396882315417	0.000373161641006069	0.0608492254177146	MKNK2	chr19	-	2037465	2051244	5221	protein_coding	MAP_kinase_interacting_serine/threonine_kinase_2
ENSG00000168280	1987.29279778271	699.214208367431	-1.50682511355473	0.000376435852041168	0.0608492254177146	KIF5C	chr2	+	148875250	149026759	9215	protein_coding	kinesin_family_member_5C
ENSG00000123610	19.4853749069746	0.973035572816322	-4.15567512201554	0.0003765891198445	0.0608492254177146	TNFAIP6	chr2	+	151357592	151380048	1579	protein_coding	TNF_alpha_induced_protein_6
ENSG00000118898	272.767515403695	787.957140126149	1.53002837796077	0.00039278741495474	0.0630932114127594	PPL	chr16	-	4882507	4960741	7686	protein_coding	periplakin
ENSG00000198768	189.707379083369	552.934650475373	1.5427308032346	0.000416214650915053	0.0664653419446628	APCDD1L	chr20	-	58459101	58515131	3942	protein_coding	adenomatosis_polyposis_coli_down-regulated_1-like
ENSG00000171223	2629.21434484678	937.162289097578	-1.48813279928216	0.000421235674870767	0.0668760614749769	JUNB	chr19	+	12791496	12793315	1820	protein_coding	jun_B_proto-oncogene
ENSG00000148344	1154.64056739399	408.605486576999	-1.49836832880406	0.000445781520545623	0.0703639074077418	PTGES	chr9	-	129738331	129753047	1896	protein_coding	prostaglandin_E_synthase
ENSG00000085831	14.3582084244182	58.5097396376654	2.01764139909374	0.000480428696158862	0.0750077142943188	TTC39A	chr1	-	51287258	51345116	9362	protein_coding	tetratricopeptide_repeat_domain_39A
ENSG00000128923	1559.68691099713	557.810635739794	-1.48319419076037	0.000480695426136368	0.0750077142943188	FAM63B	chr15	+	58771192	58861900	9454	protein_coding	family_with_sequence_similarity_63_member_B
ENSG00000148483	13.3327753904457	55.5841481877905	2.04976050178447	0.000489496359549491	0.0759470289216929	TMEM236	chr10	+	17752252	17800868	5464	protein_coding	transmembrane_protein_236
ENSG00000113494	132.283087311406	39.980993169476	-1.72300424961295	0.000492925668236798	0.0760470125567359	PRLR	chr5	-	35048756	35230589	13108	protein_coding	prolactin_receptor
ENSG00000279532	22.5616754052319	1.94824081453348	-3.45027727443814	0.000506525759171368	0.076842771698292	CTB-96E2.6	chr17	-	28373673	28374301	629	TEC	NA
ENSG00000236474	22.5616754052319	1.94824081453348	-3.45027727443814	0.000506525759171368	0.076842771698292	GCNT1P1	chr20	-	18420160	18421454	1295	processed_pseudogene	glucosaminyl_(N-acetyl)_transferase_1_core_2_pseudogene_1
ENSG00000237596	2.0530522020965	21.4522433227254	3.31001126183783	0.000506525759171368	0.076842771698292	RP13-143G15.4	chr6	-	135991936	136225751	6585	antisense	NA
ENSG00000278597	1.38777878078145e-17	13.6506607641871	6.78472016422875	0.000517264579084686	0.0776095816542062	FP671120.7	chr21	+	8217953	8218001	49	miRNA	NA
ENSG00000133101	14.3582084244182	1.38777878078145e-17	-6.85654764516386	0.000517264579084686	0.0776095816542062	CCNA1	chr13	+	36431520	36442882	2400	protein_coding	cyclin_A1
ENSG00000133466	545.532901286231	1513.50374672732	1.47195042489467	0.000533665421068536	0.0796327959186804	C1QTNF6	chr22	-	37180167	37199385	7143	protein_coding	C1q_and_tumor_necrosis_factor_related_protein_6
ENSG00000168209	3294.7208688766	1200.4654931119	-1.45646343053252	0.000540925334369404	0.0802774353566594	DDIT4	chr10	+	72273920	72276036	2058	protein_coding	DNA_damage_inducible_transcript_4
ENSG00000232860	64.6044579243876	15.6010568835473	-2.04102844617709	0.000543898110614005	0.0802823011164143	SMG7-AS1	chr1	-	183460874	183472265	3383	processed_transcript	SMG7_antisense_RNA_1
ENSG00000172197	267.640346495303	89.7160473361882	-1.57547813448176	0.000567091751341276	0.0822659063452826	MBOAT1	chr6	-	20102145	20212399	1794	protein_coding	membrane_bound_O-acyltransferase_domain_containing_1
ENSG00000058091	478.879705493662	1324.31551868985	1.46728007231487	0.000569412199785564	0.0822659063452826	CDK14	chr7	+	90466424	91210590	6841	protein_coding	cyclin-dependent_kinase_14
ENSG00000270587	58.4518553125306	13.6506607641871	-2.08794022670544	0.000573156951186767	0.0822659063452826	RP11-51F16.9	chr17	-	63610772	63611184	413	processed_pseudogene	NA
ENSG00000146250	18.4599414853127	0.973035572816322	-4.07818330363595	0.000575412462443658	0.0822659063452826	PRSS35	chr6	+	83512538	83525704	2440	protein_coding	protease_serine_35
ENSG00000225213	18.4599414853127	0.973035572816322	-4.07818330363595	0.000575412462443658	0.0822659063452826	RP11-197M22.2	chr10	-	16721352	16748377	697	sense_intronic	NA
ENSG00000278611	1.02762974496948	17.5514526194468	3.94179606076711	0.000575412462443658	0.0822659063452826	CTC-543D15.8	chr19	+	9538733	9539734	865	lincRNA	NA
ENSG00000187815	230.724730353691	77.0384850143819	-1.58091209422269	0.000583452481607135	0.0829809214335731	ZFP69	chr1	+	40477215	40496343	3248	protein_coding	ZFP69_zinc_finger_protein
ENSG00000169297	12.3073424958366	51.683359542529	2.05939628355003	0.000604137218625332	0.0851361474412839	NR0B1	chrX	-	30304206	30309598	2203	protein_coding	nuclear_receptor_subfamily_0_group_B_member_1
ENSG00000153208	232.775597917166	78.0136821228336	-1.57555436672102	0.000604841711048781	0.0851361474412839	MERTK	chr2	+	111898479	112029561	4700	protein_coding	MER_proto-oncogene_tyrosine_kinase
ENSG00000186648	91.2657360934902	26.3282307982418	-1.78845795224841	0.000619207306110817	0.0867112508100928	LRRC16B	chr14	+	24052000	24069728	6665	protein_coding	leucine_rich_repeat_containing_16B
ENSG00000168297	1655.0522526547	606.570488378106	-1.44793449762958	0.000630522000383094	0.0877450899765497	PXK	chr3	+	58332880	58426126	5354	protein_coding	PX_domain_containing_serine/threonine_kinase
ENSG00000095203	137.410256218345	393.977530765642	1.51879973737361	0.000633016542475567	0.0877450899765497	EPB41L4B	chr9	-	109171975	109320964	7879	protein_coding	erythrocyte_membrane_protein_band_4.1_like_4B
ENSG00000058404	60.5027228467805	186.260557627546	1.6203079404606	0.000637119381578361	0.0878677724886885	CAMK2B	chr7	-	44217150	44334577	8159	protein_coding	calcium/calmodulin-dependent_protein_kinase_II_beta
ENSG00000261534	43.0703489704415	136.525507232841	1.66163693763754	0.000647162927634038	0.0883603903245134	RP11-244O19.1	chr9	-	121815674	121819452	3779	sense_overlapping	NA
ENSG00000142619	43.0703489704415	136.525507232841	1.66163693763754	0.000647162927634038	0.0883603903245134	PADI3	chr1	+	17249098	17284233	3189	protein_coding	peptidyl_arginine_deiminase_type_III
ENSG00000261582	30.7651443868086	4.87386403794322	-2.62677235926335	0.000660976656933893	0.0897974605517106	RP4-614O4.11	chr20	-	35267885	35280043	529	protein_coding	NA
ENSG00000116299	90.240302314742	263.301125335317	1.54360339794372	0.000676564220467833	0.0914600948926491	KIAA1324	chr1	+	109113679	109206781	9300	protein_coding	KIAA1324
ENSG00000023445	2299.02466728398	851.344948516426	-1.43306805169288	0.000685365248133602	0.0921934425161787	BIRC3	chr11	+	102317450	102339403	7518	protein_coding	baculoviral_IAP_repeat_containing_3
ENSG00000168918	156.893498068053	440.786989353212	1.48958277581874	0.000708528281659028	0.0944108126500981	INPP5D	chr2	+	233059967	233207903	8681	protein_coding	inositol_polyphosphate-5-phosphatase_D
ENSG00000112419	1215.14116048966	3262.03206026887	1.42455740108617	0.000708763928416527	0.0944108126500981	PHACTR2	chr6	+	143536845	143831185	11224	protein_coding	phosphatase_and_actin_regulator_2
ENSG00000095752	2397.46631028416	891.328027651936	-1.42735046999903	0.00071706040963955	0.0950522747865397	IL11	chr19	-	55364389	55370463	2671	protein_coding	interleukin_11
ENSG00000270344	24.6125425467831	86.7904560465191	1.81307109080623	0.000721041558848632	0.0951182697945875	RP11-734K2.4	chr12	+	89525654	89548005	8041	antisense	NA
ENSG00000185432	368.132857092876	129.699127724241	-1.50412659942647	0.000728748341522973	0.0956727450094607	METTL7A	chr12	+	50923472	50932517	4083	protein_coding	methyltransferase_like_7A
ENSG00000164946	11.2819097782607	47.7825708350158	2.07068268571967	0.000759269429994683	0.0987303348803086	FREM1	chr9	-	14734666	14910995	10762	protein_coding	FRAS1_related_extracellular_matrix_1
ENSG00000224982	48.1975177081586	10.7250654721441	-2.15465286442671	0.000759269429994683	0.0987303348803086	TMEM233	chr12	+	119593459	119643066	3146	protein_coding	transmembrane_protein_233
ENSG00000168615	18700.837998248	7051.64780256939	-1.40705407972351	0.000770468532591332	0.0997117735519977	ADAM9	chr8	+	38996869	39105144	6913	protein_coding	ADAM_metallopeptidase_domain_9
ENSG00000103742	35.892312869368	116.046368658823	1.6896043612569	0.000778827610639419	0.10031813945156	IGDCC4	chr15	-	65381464	65423072	7764	protein_coding	immunoglobulin_superfamily_DCC_subclass_member_4
ENSG00000173706	18275.2829790331	6924.87218586994	-1.40001762743118	0.000817206511165245	0.104767409391499	HEG1	chr3	-	124965710	125055958	9925	protein_coding	heart_development_protein_with_EGF-like_domains_1
ENSG00000185615	16.4090748053078	64.3609224654975	1.9637773294187	0.000851638748825661	0.10686156497191	PDIA2	chr16	+	283152	287215	2248	protein_coding	protein_disulfide_isomerase_family_A_member_2
ENSG00000132692	35.892312869368	115.071171579836	1.67744279825293	0.000855974939026066	0.10686156497191	BCAN	chr1	+	156641390	156659532	4931	protein_coding	brevican
ENSG00000173080	13.3327753904457	1.38777878078145e-17	-6.75058976884451	0.000857570223219349	0.10686156497191	RXFP4	chr1	+	155941710	155942949	1240	protein_coding	relaxin/insulin-like_family_peptide_receptor_4
ENSG00000272273	13.3327753904457	1.38777878078145e-17	-6.75058976884451	0.000857570223219349	0.10686156497191	XXbac-BPG252P9.10	chr6	+	30742929	30743592	527	antisense	NA
ENSG00000263809	1.38777878078145e-17	12.6754625122825	6.67881113978074	0.000857570223219349	0.10686156497191	RP11-849F2.7	chr17	-	8368638	8383187	3087	protein_coding	NA
ENSG00000100577	354.802217932733	953.740638981611	1.42627474924053	0.000857613943751094	0.10686156497191	GSTZ1	chr14	+	77320884	77331597	8477	protein_coding	glutathione_S-transferase_zeta_1
ENSG00000175426	35.892312869368	6.82426746825687	-2.37324062489499	0.000860934716146785	0.10686156497191	PCSK1	chr5	-	96390415	96434143	5307	protein_coding	proprotein_convertase_subtilisin/kexin_type_1
ENSG00000134363	474.77797036788	173.582995801686	-1.45094508512161	0.000877335136846966	0.107391477627196	FST	chr5	+	53480409	53487134	2969	protein_coding	follistatin
ENSG00000142623	5.12932254946148	30.2290203322978	2.53101059627499	0.000883969050650459	0.107391477627196	PADI1	chr1	+	17205126	17246005	4903	protein_coding	peptidyl_arginine_deiminase_type_I
ENSG00000111087	111.774411690756	35.1050068892006	-1.66721397894045	0.000884383124164181	0.107391477627196	GLI1	chr12	+	57460135	57472262	4204	protein_coding	GLI_family_zinc_finger_1
ENSG00000203883	17.4345081147333	0.973035572816322	-3.99629170481841	0.000884859318970172	0.107391477627196	SOX18	chr20	-	64047582	64049641	1864	protein_coding	SRY-box_18
ENSG00000135472	148.690027815046	48.7577680184586	-1.6060409506655	0.000888186293641645	0.107391477627196	FAIM2	chr12	-	49866896	49904217	6057	protein_coding	Fas_apoptotic_inhibitory_molecule_2
ENSG00000162981	12.3073424958366	49.7329651973714	2.00403761981165	0.000890608313202298	0.107391477627196	FAM84A	chr2	+	14632686	14650814	8384	protein_coding	family_with_sequence_similarity_84_member_A
ENSG00000118257	545.532901286231	199.913316495878	-1.44769992721966	0.000892733197398961	0.107391477627196	NRP2	chr2	+	205681990	205798133	13896	protein_coding	neuropilin_2
ENSG00000092621	5285.08783827145	2014.7550312839	-1.39126557839869	0.000906781826854527	0.108603032218932	PHGDH	chr1	+	119659798	119744215	5622	protein_coding	phosphoglycerate_dehydrogenase
ENSG00000139508	205.088885809854	556.835438686919	1.44046702948473	0.000913408452172623	0.108918972067589	SLC46A3	chr13	-	28700064	28718970	3776	protein_coding	solute_carrier_family_46_member_3
ENSG00000197140	180.478475047533	61.4353310625365	-1.55268753494097	0.00092367346030397	0.109596207225578	ADAM32	chr8	+	39106990	39284911	10044	protein_coding	ADAM_metallopeptidase_domain_32
ENSG00000117899	1016.20700691983	2670.08744996285	1.39358694482932	0.000930220597023067	0.109596207225578	MESDC2	chr15	-	80946289	80989878	7510	protein_coding	mesoderm_development_candidate_2
ENSG00000158859	47.1720839561392	10.7250654721441	-2.12370707378105	0.000931128284920863	0.109596207225578	ADAMTS4	chr1	-	161184308	161199056	10334	protein_coding	ADAM_metallopeptidase_with_thrombospondin_type_1_motif_4
ENSG00000230873	17.4345081147333	66.3113167232657	1.91994259728925	0.000951972959638686	0.11156877943714	STMND1	chr6	+	17102258	17131372	2882	protein_coding	stathmin_domain_containing_1
ENSG00000110876	31.7905780680409	102.393609509382	1.68367996772809	0.000983359990659839	0.114754748995505	SELPLG	chr12	-	108622277	108633959	2494	protein_coding	selectin_P_ligand
ENSG00000116701	36.9177465851448	116.046368658823	1.6491014299238	0.000998481764782822	0.116023581067764	NCF2	chr1	-	183555563	183590876	2928	protein_coding	neutrophil_cytosolic_factor_2
ENSG00000049245	3923.31177678004	1507.65256441703	-1.37969159490366	0.00101215746143367	0.116896392060583	VAMP3	chr1	+	7771269	7781432	2760	protein_coding	vesicle_associated_membrane_protein_3
ENSG00000119314	9085.34543155337	3501.93053495342	-1.37535807108292	0.0010145546899461	0.116896392060583	PTBP3	chr9	-	112217716	112333667	8239	protein_coding	polypyrimidine_tract_binding_protein_3
ENSG00000157227	7926.60525875071	3056.26548238787	-1.37489565376784	0.0010221496364986	0.117276639175913	MMP14	chr14	+	22836557	22849027	4464	protein_coding	matrix_metallopeptidase_14
ENSG00000154548	134.333954874122	43.8817820505959	-1.61127771495924	0.00102720785961674	0.117363870387256	SRSF12	chr6	-	89095959	89118081	4548	protein_coding	serine/arginine-rich_splicing_factor_12
ENSG00000171462	220.470392536236	591.942532587666	1.42437823586005	0.00104354652061981	0.118733853494021	DLK2	chr6	-	43450352	43456632	2236	protein_coding	delta-like_2_homolog_(Drosophila)
ENSG00000130956	384.539797597399	1015.17805325545	1.40024773291195	0.00105190022276396	0.119187715282222	HABP4	chr9	+	96450201	96491336	4056	protein_coding	hyaluronan_binding_protein_4
ENSG00000269388	8.20561332385801	38.0305986844692	2.19585554957999	0.00106549908954952	0.120229684455904	AC018755.16	chr19	+	51594561	51606150	1472	transcribed_processed_pseudogene	NA
ENSG00000180818	2.0530522020965	19.5018480762125	3.1733429267863	0.00108458803102097	0.121440984635752	HOXC10	chr12	+	53985065	53990279	2331	protein_coding	homeobox_C10
ENSG00000149968	61.5281566151188	179.434178185445	1.54227988054434	0.00108512836456306	0.121440984635752	MMP3	chr11	-	102835801	102843803	2048	protein_coding	matrix_metallopeptidase_3
ENSG00000185728	3829.99730268677	1482.29744107238	-1.36943103413188	0.00110179440285632	0.122161581938561	YTHDF3	chr8	+	63168553	63212786	6163	protein_coding	YTH_N(6)-methyladenosine_RNA_binding_protein_3
ENSG00000151320	20.5108083716599	73.1376965669659	1.82812094520285	0.00110378466580828	0.122161581938561	AKAP6	chr14	+	32329273	32837681	19748	protein_coding	A-kinase_anchoring_protein_6
ENSG00000229474	7.18018211244116	35.1050068892006	2.27032804953658	0.00111106650576262	0.122161581938561	PATL2	chr15	-	44665732	44711316	4771	protein_coding	protein_associated_with_topoisomerase_II_homolog_2_(yeast)
ENSG00000011332	509.642718936698	190.161345877684	-1.42164637027661	0.0011138254299625	0.122161581938561	DPF1	chr19	-	38211006	38229714	4800	protein_coding	D4_zinc_and_double_PHD_fingers_family_1
ENSG00000153879	2714.32534869047	1049.30995007286	-1.37104339757339	0.00111393539761606	0.122161581938561	CEBPG	chr19	+	33373330	33382686	4411	protein_coding	CCAAT/enhancer_binding_protein_(C/EBP)_gamma
ENSG00000128595	18447.5558542816	7195.00176914486	-1.35834687064378	0.00115094363166446	0.125715270999446	CALU	chr7	+	128739292	128771807	4537	protein_coding	calumenin
ENSG00000231412	3.07847125504794	22.4274408825622	2.81670221258496	0.0011736023733715	0.127196607336834	CTC-490G23.2	chr19	-	43329295	43331430	301	lincRNA	NA
ENSG00000021574	1274.61631980384	490.522039079115	-1.37743860644609	0.00117382154937863	0.127196607336834	SPAST	chr2	+	32063611	32157637	5213	protein_coding	spastin
ENSG00000137814	2272.36338897141	881.57605713127	-1.3659067167277	0.00118497529513656	0.127488636614159	HAUS2	chr15	+	42548810	42569994	4323	protein_coding	HAUS_augmin_like_complex_subunit_2
ENSG00000148357	29.7397107150602	95.5672298928253	1.68009567318132	0.00118585394587455	0.127488636614159	HMCN2	chr9	+	130265882	130434123	20363	protein_coding	hemicentin_2
ENSG00000114790	721.907511682047	275.003490020331	-1.39194323286161	0.00121446377416937	0.130052401102914	ARHGEF26	chr3	+	154121003	154257827	5489	protein_coding	Rho_guanine_nucleotide_exchange_factor_26
ENSG00000160712	271.74208162202	713.842164153013	1.39297187715943	0.00122130255745947	0.13006037240394	IL6R	chr1	+	154405193	154469450	6453	protein_coding	interleukin_6_receptor
ENSG00000108448	617.313265983511	234.045213594857	-1.39871968789327	0.00122406400219038	0.13006037240394	TRIM16L	chr17	+	18697998	18736118	4329	protein_coding	tripartite_motif_containing_16-like
ENSG00000138741	93.3166036514033	29.2538229770824	-1.66915432477046	0.00123994068678391	0.131236667961272	TRPC3	chr4	-	121879027	121951754	4358	protein_coding	transient_receptor_potential_cation_channel_subfamily_C_member_3
ENSG00000224531	2233.39690528381	871.824086610484	-1.35699982762961	0.00128757019507424	0.135672756254511	SMIM13	chr6	+	11094033	11138733	4688	protein_coding	small_integral_membrane_protein_13
ENSG00000102098	674.737557739967	258.425140048182	-1.38413361150676	0.00129179025986643	0.135672756254511	SCML2	chrX	-	18239314	18354727	4203	protein_coding	sex_comb_on_midleg-like_2_(Drosophila)
ENSG00000225383	258.411442460094	676.784676161822	1.38861213485342	0.00130357275228659	0.136385674891533	SFTA1P	chr10	-	10784437	10794980	824	lincRNA	surfactant_associated_1_pseudogene
ENSG00000173156	358.903953058952	928.385515629444	1.37082994014874	0.00132779954176836	0.138390160637667	RHOD	chr11	+	67056818	67072013	1265	protein_coding	ras_homolog_family_member_D
ENSG00000163661	5255.35025861541	2070.34126322674	-1.34386352407072	0.00133313727118743	0.138418172868119	PTX3	chr3	+	157436789	157443628	1940	protein_coding	pentraxin_3
ENSG00000113448	1610.95860006037	629.000020588555	-1.35660609677232	0.00133946923063774	0.138548811670548	PDE4D	chr5	-	58969038	60522120	15979	protein_coding	phosphodiesterase_4D
ENSG00000198890	396.845002975609	1022.97962967094	1.36586254977291	0.00136042731199352	0.14018561739097	PRMT6	chr1	+	107056679	107059294	2616	protein_coding	protein_arginine_methyltransferase_6
ENSG00000267365	1.02762974496948	15.6010568835473	3.77314520831069	0.00136957553325831	0.140597740927386	KCNJ2-AS1	chr17	-	70166961	70169402	2442	antisense	KCNJ2_antisense_RNA_1_(head_to_head)
ENSG00000164509	294.301624818497	761.626819715897	1.37142739025373	0.00137844014596343	0.14097777178211	IL31RA	chr5	+	55851379	55922853	4576	protein_coding	interleukin_31_receptor_A
ENSG00000089597	9612.41839511132	24245.3470180562	1.3347256764846	0.00138920875035538	0.141152590443122	GANAB	chr11	-	62624826	62646726	5027	protein_coding	glucosidase_alpha;_neutral_AB
ENSG00000006534	1242.82787258422	3149.88439933861	1.34158798780422	0.00139714983940857	0.141152590443122	ALDH3B1	chr11	+	68008578	68029282	6626	protein_coding	aldehyde_dehydrogenase_3_family_member_B1
ENSG00000198088	45.1212164584357	10.7250654721441	-2.05974999080672	0.00140428985812648	0.141152590443122	NUP62CL	chrX	-	107123427	107206433	1867	protein_coding	nucleoporin_62kDa_C-terminal_like
ENSG00000186446	65.6298916954164	19.5018480762125	-1.74407118701065	0.00142215957169555	0.141152590443122	ZNF501	chr3	+	44729596	44737083	3910	protein_coding	zinc_finger_protein_501
ENSG00000136010	560.914408007263	215.516469466495	-1.37944824254511	0.00142589929236553	0.141152590443122	ALDH1L2	chr12	-	105019784	105084577	8507	protein_coding	aldehyde_dehydrogenase_1_family_member_L2
ENSG00000139289	6923.73102069645	2747.12801703801	-1.33358441645154	0.00143323914237877	0.141152590443122	PHLDA1	chr12	-	76025447	76033932	8069	protein_coding	pleckstrin_homology-like_domain_family_A_member_1
ENSG00000164796	7.18018211244116	34.1298096033131	2.22983225568119	0.00143609651486793	0.141152590443122	CSMD3	chr8	-	112222928	113437099	20567	protein_coding	CUB_and_Sushi_multiple_domains_3
ENSG00000229544	7.18018211244116	34.1298096033131	2.22983225568119	0.00143609651486793	0.141152590443122	NKX1-2	chr10	-	124445239	124450184	3364	protein_coding	NK1_homeobox_2
ENSG00000237301	1.38777878078145e-17	11.7002640947778	6.56450691217245	0.00143700956323242	0.141152590443122	RP4-680D5.2	chr1	-	15586136	15603626	2845	antisense	NA
ENSG00000235123	1.38777878078145e-17	11.7002640947778	6.56450691217245	0.00143700956323242	0.141152590443122	DSCAM-AS1	chr21	+	40383083	40385358	1769	antisense	DSCAM_antisense_RNA_1
ENSG00000176194	12.3073424958366	1.38777878078145e-17	-6.63622863132374	0.00143700956323242	0.141152590443122	CIDEA	chr18	+	12254319	12277595	1852	protein_coding	cell_death-inducing_DFFA-like_effector_a
ENSG00000181029	16.4090748053078	57.5345424906545	1.80235789798285	0.00146370001397236	0.143258983087969	TRAPPC5	chr19	+	7680843	7687703	5669	protein_coding	trafficking_protein_particle_complex_5
ENSG00000171700	466.57450011628	1190.71352259365	1.35142114433673	0.0014797491965278	0.144312540391374	RGS19	chr20	-	64073181	64079988	2028	protein_coding	regulator_of_G-protein_signaling_19
ENSG00000275216	3264.98328922046	8195.55394401735	1.32773394633441	0.00149528899955622	0.145309098615238	RP11-54H7.4	chr13	+	109269634	109273838	4205	lincRNA	NA
ENSG00000163577	1272.56545224128	500.274009611368	-1.34672239007226	0.00150288376699372	0.145529244770558	EIF5A2	chr3	-	170888415	170908693	5593	protein_coding	eukaryotic_translation_initiation_factor_5A2
ENSG00000259867	6.15475171793626	31.2042176712819	2.31932650663852	0.00151664514445094	0.14582756675888	RP11-525K10.3	chr16	-	80155053	80563135	2990	antisense	NA
ENSG00000233330	6.15475171793626	31.2042176712819	2.31932650663852	0.00151664514445094	0.14582756675888	RP1-12G14.7	chr6	-	149591755	149592663	340	antisense	NA
ENSG00000204388	548.609202630447	1390.62891820941	1.34169557993668	0.00154880733819778	0.148350935797302	HSPA1B	chr6	+	31827735	31830255	2521	protein_coding	heat_shock_protein_family_A_(Hsp70)_member_1B
ENSG00000100206	50.248385217738	144.327083798048	1.51993993342541	0.00155739350675489	0.148350935797302	DMC1	chr22	-	38518949	38570286	3524	protein_coding	DNA_meiotic_recombinase_1
ENSG00000162595	55.3755540181211	14.6258588803018	-1.91144560901436	0.00156395165689733	0.148350935797302	DIRAS3	chr1	-	68045962	68051631	1973	protein_coding	DIRAS_family_GTP-binding_RAS-like_3
ENSG00000271020	30.7651443868086	95.5672298928253	1.63138731991473	0.00156461967662589	0.148350935797302	RP11-10C24.1	chr3	-	33797149	33797681	533	lincRNA	NA
ENSG00000260417	19.4853749069746	1.94824081453348	-3.24002745692729	0.00159793251009649	0.149522446226318	CTD-2542L18.1	chr16	+	85592266	85595720	3455	lincRNA	NA
ENSG00000082684	2.0530522020965	18.5266503777906	3.0998256547442	0.00159793251009649	0.149522446226318	SEMA5B	chr3	-	122909193	123028605	6224	protein_coding	sema_domain_seven_thrombospondin_repeats_(type_1_and_type_1-like)_transmembrane_domain_(TM)_and_short_cytoplasmic_domain_(semaphorin)_5B
ENSG00000234362	19.4853749069746	1.94824081453348	-3.24002745692729	0.00159793251009649	0.149522446226318	AC104654.2	chr2	-	41931599	41933723	898	lincRNA	NA
ENSG00000162961	1666.33202424859	661.18152332233	-1.33338675040194	0.00159887773457666	0.149522446226318	DPY30	chr2	-	31867809	32039812	2745	protein_coding	dpy-30_histone_methyltransferase_complex_regulatory_subunit
ENSG00000268621	9.23104510269702	39.0057959310871	2.06474545963745	0.00160897448140929	0.149953126839057	AC006262.5	chr19	-	46189166	46203083	1751	lincRNA	NA
ENSG00000114423	464.523632553373	179.434178185445	-1.37165763924393	0.0016633507659758	0.153614099509058	CBLB	chr3	-	105655461	105869552	11840	protein_coding	Cbl_proto-oncogene_B_E3_ubiquitin_protein_ligase
ENSG00000188883	3.07847125504794	21.4522433227254	2.75293515154822	0.00166513251015055	0.153614099509058	KLRG2	chr7	-	139452690	139483712	2197	protein_coding	killer_cell_lectin-like_receptor_subfamily_G_member_2
ENSG00000237934	22.5616754052319	2.92345252424357	-2.89456499550329	0.00166513251015055	0.153614099509058	RP11-467D18.2	chr1	+	29223933	29224816	573	antisense	NA
ENSG00000266208	44.0957827131204	127.748733576227	1.53201729208718	0.00167602372960765	0.153951920436326	CTD-2267D19.3	chr17	+	40360655	40364693	2094	antisense	NA
ENSG00000231131	69.7316267849124	21.4522433227254	-1.69470440255472	0.00168007002929744	0.153951920436326	LINC01468	chr10	-	52450874	52470533	1177	lincRNA	long_intergenic_non-protein_coding_RNA_1468
ENSG00000196922	1047.99545413996	415.431865954729	-1.33467664553114	0.00169564116069822	0.154859107609318	ZNF252P	chr8	-	144973589	145002895	9148	unitary_pseudogene	zinc_finger_protein_252_pseudogene
ENSG00000115008	1535.07650024675	612.421670694051	-1.3255295133447	0.00170863487986869	0.155525642215248	IL1A	chr2	-	112773915	112784590	2124	protein_coding	interleukin_1_alpha
ENSG00000181690	57.4264215467338	15.6010568835473	-1.8714515557691	0.00172969691897788	0.156919713510063	PLAG1	chr8	-	56160904	56211324	7833	protein_coding	PLAG1_zinc_finger
ENSG00000196227	457.345596083175	1148.78004936461	1.32851804936734	0.00174725440224002	0.15747361471854	FAM217B	chr20	+	59933764	59948680	5323	protein_coding	family_with_sequence_similarity_217_member_B
ENSG00000109625	34.8668791591309	105.319200764277	1.59150510455647	0.00174733604056534	0.15747361471854	CPZ	chr4	+	8592660	8619759	3447	protein_coding	carboxypeptidase_Z
ENSG00000168135	17.4345081147333	61.4353310625365	1.80997502004439	0.00176666067780294	0.15869145766041	KCNJ4	chr22	-	38426327	38455199	2065	protein_coding	potassium_channel_inwardly_rectifying_subfamily_J_member_4
ENSG00000168661	162.020666976431	58.5097396376654	-1.46739329608412	0.00178740521968692	0.160028440439314	ZNF30	chr19	+	34926903	34945170	2745	protein_coding	zinc_finger_protein_30
ENSG00000214249	13.3327753904457	48.7577680184586	1.86117964275429	0.00180693366722173	0.161248162257594	CTAGE11P	chr13	-	75237944	75240296	2353	processed_pseudogene	CTAGE_family_member_11_pseudogene
ENSG00000163071	100.49464010782	268.17711062142	1.41498853292068	0.00181855905116186	0.161756977231521	SPATA18	chr4	+	52051331	52097292	4941	protein_coding	spermatogenesis_associated_18
ENSG00000146966	248.157104643041	629.975217641143	1.34361829766629	0.00182723042851516	0.162000588673582	DENND2A	chr7	-	140518420	140673993	5148	protein_coding	DENN/MADD_domain_containing_2A
ENSG00000152154	7.18018211244116	33.1546123056776	2.18816685393329	0.00185899090013782	0.163392704946453	TMEM178A	chr2	+	39664982	39717963	2470	protein_coding	transmembrane_protein_178A
ENSG00000147642	32.8160117577424	6.82426746825687	-2.24442681345553	0.00185899090013782	0.163392704946453	SYBU	chr8	-	109573978	109691791	7024	protein_coding	syntabulin
ENSG00000230439	15.3836415697678	53.6337538721779	1.79368451636492	0.00186088296914149	0.163392704946453	RP11-488P3.1	chr1	-	93752924	93775444	1671	sense_intronic	NA
ENSG00000168003	20237.9632363275	8237.48741723321	-1.29677434917408	0.00188088722512993	0.16461983159174	SLC3A2	chr11	+	62856102	62888875	5178	protein_coding	solute_carrier_family_3_(amino_acid_transporter_heavy_chain)_member_2
ENSG00000198113	2953.25141972135	7265.21595685528	1.29866672275348	0.00188774430165584	0.164692120272575	TOR4A	chr9	+	137277749	137282641	4148	protein_coding	torsin_family_4_member_A
ENSG00000196562	1127.97928908057	2784.18550499812	1.3034234929586	0.00190395150618317	0.165577082099821	SULF2	chr20	-	47656348	47786616	6657	protein_coding	sulfatase_2
ENSG00000279069	20.5108083716599	69.2369080952801	1.74918799659396	0.00193400123135765	0.167353369698052	RP11-159D12.6	chr17	+	58006674	58008187	1514	TEC	NA
ENSG00000275591	50.248385217738	140.426295517431	1.48044623573311	0.00194468337738107	0.167353369698052	XKR5	chr8	-	6808517	6835644	5031	protein_coding	X-linked_Kx_blood_group_related_5
ENSG00000169418	26.6634097693696	83.8648647483187	1.64875830060019	0.00194494400794458	0.167353369698052	NPR1	chr1	+	153678637	153693992	5003	protein_coding	natriuretic_peptide_receptor_1
ENSG00000085552	136.384822436919	47.7825708350158	-1.51059468149384	0.00195448068468315	0.167353369698052	IGSF9	chr1	-	159927039	159945604	6628	protein_coding	immunoglobulin_superfamily_member_9
ENSG00000109511	46.1466502061732	11.7002640947778	-1.96793706897917	0.00195501977272049	0.167353369698052	ANXA10	chr4	+	168092515	168187690	1812	protein_coding	annexin_A10
ENSG00000112245	4867.73628930558	1983.54872563164	-1.29511118287584	0.00196681462058549	0.167485667111432	PTP4A1	chr6	+	63521761	63583587	5796	protein_coding	protein_tyrosine_phosphatase_type_IVA_member_1
ENSG00000165355	457.345596083175	179.434178185445	-1.3491963886963	0.00196891915615033	0.167485667111432	FBXO33	chr14	-	39397669	39432500	3853	protein_coding	F-box_protein_33
ENSG00000099998	126.130484623821	43.8817820505959	-1.52045642280282	0.0019749655696298	0.167485667111432	GGT5	chr22	-	24219654	24245142	6054	protein_coding	gamma-glutamyltransferase_5
ENSG00000103196	2071.37836784567	840.617780943117	-1.30093676670619	0.00201971499572831	0.170750332471681	CRISPLD2	chr16	+	84819984	84920768	7965	protein_coding	cysteine-rich_secretory_protein_LCCL_domain_containing_2
ENSG00000228624	16.4090748053078	55.5841481877905	1.75271456101829	0.00204508746539996	0.171831395131313	RP3-399L15.3	chr6	+	113969701	114471705	8063	antisense	NA
ENSG00000123892	56.4009877819072	15.6010568835473	-1.84551330286379	0.00204508746539996	0.171831395131313	RAB38	chr11	-	88113242	88175467	1465	protein_coding	RAB38_member_RAS_oncogene_family
ENSG00000073150	239.953634389284	602.669700167404	1.3281776272646	0.00208850531281822	0.174451164101455	PANX2	chr22	+	50170731	50180294	3102	protein_coding	pannexin_2
ENSG00000118777	325.064638267027	125.798339426918	-1.36870257850326	0.00212478466385458	0.174451164101455	ABCG2	chr4	-	88090264	88231322	4848	protein_coding	ATP_binding_cassette_subfamily_G_member_2_(Junior_blood_group)
ENSG00000078018	11.2819097782607	42.9065848402984	1.91583200134535	0.00212538378046514	0.174451164101455	MAP2	chr2	+	209424058	209734118	11559	protein_coding	microtubule_associated_protein_2
ENSG00000012779	1.02762974496948	14.6258588803018	3.68079975351936	0.00213371638872433	0.174451164101455	ALOX5	chr10	+	45374176	45446119	3730	protein_coding	arachidonate_5-lipoxygenase
ENSG00000113212	1.02762974496948	14.6258588803018	3.68079975351936	0.00213371638872433	0.174451164101455	PCDHB7	chr5	+	141172619	141176383	3765	protein_coding	protocadherin_beta_7
ENSG00000150873	15.3836415697678	0.973035572816322	-3.81708788653746	0.00213371638872433	0.174451164101455	C2orf50	chr2	+	11133053	11146790	2938	protein_coding	chromosome_2_open_reading_frame_50
ENSG00000270171	1.02762974496948	14.6258588803018	3.68079975351936	0.00213371638872433	0.174451164101455	RP11-338N10.1	chr1	-	7693124	7694844	1721	lincRNA	NA
ENSG00000138356	1514.56782462141	3694.0443541105	1.28622761908819	0.00213708626240281	0.174451164101455	AOX1	chr2	+	200585868	200677064	5556	protein_coding	aldehyde_oxidase_1
ENSG00000152580	26.6634097693696	4.87386403794322	-2.42121913728797	0.00214236756985703	0.174451164101455	IGSF10	chr3	-	151425384	151458709	11727	protein_coding	immunoglobulin_superfamily_member_10
ENSG00000232344	5.12932254946148	27.303428211841	2.38480537258216	0.00214236756985703	0.174451164101455	AC087163.2	chr17	+	18010643	18011822	853	processed_pseudogene	NA
ENSG00000247315	942.375774666209	2304.38855561453	1.28990114061488	0.00214654085538832	0.174451164101455	ZCCHC3	chr20	+	296968	300321	3354	protein_coding	zinc_finger_CCHC_domain_containing_3
ENSG00000206561	8.20561332385801	35.1050068892006	2.08077199599622	0.00220539308533185	0.177408453730203	COLQ	chr3	-	15450133	15521751	4175	protein_coding	collagen-like_tail_subunit_(single_strand_of_homotrimer)_of_asymmetric_acetylcholinesterase
ENSG00000271270	8.20561332385801	35.1050068892006	2.08077199599622	0.00220539308533185	0.177408453730203	TMCC1-AS1	chr3	+	129893871	129918575	4623	antisense	TMCC1_antisense_RNA_1_(head_to_head)
ENSG00000197496	422.480847513089	1042.48357070945	1.30282321463879	0.00220656847851322	0.177408453730203	SLC2A10	chr20	+	46709487	46736347	5000	protein_coding	solute_carrier_family_2_(facilitated_glucose_transporter)_member_10
ENSG00000224592	15.3836415697678	52.6585567091954	1.76727440316966	0.00221541299747315	0.177408453730203	RP5-884C9.2	chr1	+	38047314	38119025	684	lincRNA	NA
ENSG00000233327	15.3836415697678	52.6585567091954	1.76727440316966	0.00221541299747315	0.177408453730203	USP32P2	chr17	-	18511262	18525930	6442	transcribed_unprocessed_pseudogene	ubiquitin_specific_peptidase_32_pseudogene_2
ENSG00000197568	45.1212164584357	126.773536501738	1.48789874670505	0.00222352310576581	0.177537267395166	HHLA3	chr1	+	70354805	70385339	1222	protein_coding	HERV-H_LTR-associating_3
ENSG00000100916	824.450889815249	333.515313377358	-1.30534604844682	0.00224073994479844	0.178390337237933	BRMS1L	chr14	+	35826318	35932325	3897	protein_coding	breast_cancer_metastasis-suppressor_1-like
ENSG00000229953	10.2564772895271	39.980993169476	1.95018252923825	0.00232233947239833	0.183283595297055	RP11-284F21.7	chr1	-	156646507	156661424	758	antisense	NA
ENSG00000280727	39.9940477607395	9.74986659078775	-2.02207458675595	0.00232233947239833	0.183283595297055	AC137695.1	chr3	-	129316261	129316391	131	miRNA	NA
ENSG00000163810	10.2564772895271	39.980993169476	1.95018252923825	0.00232233947239833	0.183283595297055	TGM4	chr3	+	44874608	44914990	5443	protein_coding	transglutaminase_4
ENSG00000214140	82.0368320908179	215.516469466495	1.39214611988464	0.00233332044039984	0.183364679534857	PRCD	chr17	+	76527586	76553578	5305	protein_coding	progressive_rod-cone_degeneration
ENSG00000167460	9828.78492295318	23682.6583193257	1.26873575800117	0.00233737489965174	0.183364679534857	TPM4	chr19	+	16067021	16103005	7414	protein_coding	tropomyosin_4
ENSG00000095637	239.953634389284	91.6664415249325	-1.38703034057565	0.00234931711312025	0.183364679534857	SORBS1	chr10	-	95311771	95561414	10819	protein_coding	sorbin_and_SH3_domain_containing_1
ENSG00000185742	18.4599414853127	1.94824081453348	-3.1625356385477	0.0023648225458361	0.183364679534857	C11orf87	chr11	+	109422120	109429114	5884	protein_coding	chromosome_11_open_reading_frame_87
ENSG00000276853	18.4599414853127	1.94824081453348	-3.1625356385477	0.0023648225458361	0.183364679534857	RP11-305O6.4	chr12	+	65171262	65171917	656	sense_intronic	NA
ENSG00000243055	3.07847125504794	20.477045722395	2.68621872489445	0.00237037140205092	0.183364679534857	GK-AS1	chrX	-	30699998	30724174	651	antisense	GK_antisense_RNA_1
ENSG00000173262	3.07847125504794	20.477045722395	2.68621872489445	0.00237037140205092	0.183364679534857	SLC2A14	chr12	-	7812512	7891148	5575	protein_coding	solute_carrier_family_2_(facilitated_glucose_transporter)_member_14
ENSG00000050438	1797.58754825	740.172484565814	-1.27997961004756	0.00239412753305281	0.184679210579303	SLC4A8	chr12	+	51391317	51515763	17980	protein_coding	solute_carrier_family_4_sodium_bicarbonate_cotransporter_member_8
ENSG00000132821	139.461123781251	354.969648586982	1.34707878828882	0.00240230579325096	0.184696421970251	VSTM2L	chr20	+	37903104	37945350	1959	protein_coding	V-set_and_transmembrane_domain_containing_2_like
ENSG00000271643	73.8333618815942	196.012528249768	1.40713774119409	0.00241792774779141	0.184696421970251	RP11-10C24.3	chr3	-	33795688	33796950	1263	lincRNA	NA
ENSG00000100985	55.3755540181211	16.5762547918508	-1.73231172225839	0.00241917569685057	0.184696421970251	MMP9	chr20	+	46008908	46016561	2336	protein_coding	matrix_metallopeptidase_9
ENSG00000238195	1.38777878078145e-17	10.7250654721441	6.44036106232511	0.00243493287103271	0.184696421970251	CTA-503F6.2	chr22	+	27204211	27205126	308	lincRNA	NA
ENSG00000224764	11.2819097782607	1.38777878078145e-17	-6.51201564056766	0.00243493287103271	0.184696421970251	RP11-54O15.3	chr9	-	94928551	94934946	487	antisense	NA
ENSG00000224520	1.38777878078145e-17	10.7250654721441	6.44036106232511	0.00243493287103271	0.184696421970251	KRT8P45	chr1	+	157073257	157074703	1447	processed_pseudogene	keratin_8_pseudogene_45
ENSG00000069812	24.6125425467831	77.0384850143819	1.6413809348906	0.00249963585072343	0.189079102979792	HES2	chr1	-	6412418	6424670	5407	protein_coding	hes_family_bHLH_transcription_factor_2
ENSG00000165389	2186.22695134615	907.906377536806	-1.26770693372893	0.00255185289941951	0.192495710288532	SPTSSA	chr14	-	34432789	34462356	2777	protein_coding	serine_palmitoyltransferase_small_subunit_A
ENSG00000131018	539.380298597787	218.442060646265	-1.30354187182152	0.00257746721457556	0.193892278866157	SYNE1	chr6	-	152121684	152637801	46064	protein_coding	spectrin_repeat_containing_nuclear_envelope_1
ENSG00000258768	62.5535903841969	19.5018480762125	-1.67494336029852	0.00259576046604212	0.19473195342366	CTD-2292M16.8	chr14	-	20260480	20264308	3829	lincRNA	NA
ENSG00000117013	45.1212164584357	124.82314235176	1.46555313100345	0.00261437654354156	0.195591178834218	KCNQ4	chr1	+	40784012	40840452	4183	protein_coding	potassium_channel_voltage_gated_KQT-like_subfamily_Q_member_4
ENSG00000167550	427.608016420516	171.632601672699	-1.31631216977177	0.00271983107207047	0.202924664166744	RHEBL1	chr12	-	49064685	49070025	1290	protein_coding	Ras_homolog_enriched_in_brain_like_1
ENSG00000166046	258.411442460094	101.418412423237	-1.34822989537047	0.00273434608869261	0.203451740174193	TCP11L2	chr12	+	106301929	106347015	6558	protein_coding	t-complex_11_testis-specific-like_2
ENSG00000122641	448.116692050009	181.384572312352	-1.30420801507798	0.00274561870352688	0.20373535309024	INHBA	chr7	-	41685114	41703108	7532	protein_coding	inhibin_beta_A
ENSG00000198732	585.524818760693	1407.20726808907	1.26486023042472	0.00279558572960785	0.206880920104069	SMOC1	chr14	+	69854131	70032366	4369	protein_coding	SPARC_related_modular_calcium_binding_1
ENSG00000002746	8.20561332385801	34.1298096033131	2.04027620214083	0.00281747405356548	0.207529141891861	HECW1	chr7	+	43112599	43566001	13965	protein_coding	HECT_C2_and_WW_domain_containing_E3_ubiquitin_protein_ligase_1
ENSG00000170835	17.4345081147333	58.5097396376654	1.73973210533925	0.00282198854200737	0.207529141891861	CEL	chr9	+	133061978	133087355	2681	protein_coding	carboxyl_ester_lipase
ENSG00000250132	24.6125425467831	76.063287904617	1.62303235752897	0.0028347445682669	0.207529141891861	RP11-359B12.2	chr12	-	974133	991190	3669	antisense	NA
ENSG00000184160	24.6125425467831	76.063287904617	1.62303235752897	0.0028347445682669	0.207529141891861	ADRA2C	chr4	+	3766348	3768526	2179	protein_coding	adrenoceptor_alpha_2C
ENSG00000168874	2276.46512409642	955.691033085596	-1.25206524917337	0.00286298931736027	0.209036495425553	ATOH8	chr2	+	85751344	85788066	6076	protein_coding	atonal_bHLH_transcription_factor_8
ENSG00000162692	25.6379761492844	4.87386403794322	-2.36490479669242	0.0028896198095545	0.20914200311097	VCAM1	chr1	+	100719742	100739045	6049	protein_coding	vascular_cell_adhesion_molecule_1
ENSG00000268879	5.12932254946148	26.3282307982418	2.33258134889972	0.0028896198095545	0.20914200311097	IGFL1P1	chr19	+	46196238	46197323	360	unprocessed_pseudogene	IGF_like_family_member_1_pseudogene_1
ENSG00000259475	49.2229514620729	13.6506607641871	-1.84058968168682	0.00289507002511982	0.20914200311097	RP11-654A16.3	chr15	-	98954149	99105824	588	antisense	NA
ENSG00000168481	49.2229514620729	13.6506607641871	-1.84058968168682	0.00289507002511982	0.20914200311097	LGI3	chr8	-	22146825	22157084	4514	protein_coding	leucine-rich_repeat_LGI_family_member_3
ENSG00000229207	44.0957827131204	11.7002640947778	-1.90252993946649	0.00290973155564053	0.209578825268597	SERPINH1P1	chr9	+	34318407	34319655	1249	processed_pseudogene	serpin_peptidase_inhibitor_clade_H1_pseudogene_1
ENSG00000240859	32.8160117577424	94.5920328019947	1.52386516742806	0.00291646835446522	0.209578825268597	AC093627.10	chr7	+	149597	155465	5149	lincRNA	NA
ENSG00000164117	332.242674738162	132.62471894395	-1.32403967717291	0.00292414151782822	0.209578825268597	FBXO8	chr4	-	174236658	174284264	2810	protein_coding	F-box_protein_8
ENSG00000168477	176.376739920535	432.985412923625	1.29507697220311	0.0029653710468865	0.211977453343795	TNXB	chr6	-	32041154	32115334	15623	protein_coding	tenascin_XB
ENSG00000122203	5214.3329073657	2207.84404750512	-1.23979539923449	0.00300003964582318	0.213895777045675	KIAA1191	chr5	-	176346061	176361968	3973	protein_coding	KIAA1191
ENSG00000247400	28.7142770539648	84.8400618487166	1.55897798379399	0.00305345100300767	0.217136944112319	DNAJC3-AS1	chr13	-	95648733	95676925	3010	lincRNA	DNAJC3_antisense_RNA_1_(head_to_head)
ENSG00000134333	56926.9584953286	24249.2478062623	-1.23116757941635	0.00310088246281584	0.21827747689651	LDHA	chr11	+	18394388	18408425	6210	protein_coding	lactate_dehydrogenase_A
ENSG00000168890	370.183724655957	150.178266212161	-1.30082414564325	0.00311062926407605	0.21827747689651	TMEM150A	chr2	-	85598548	85603196	3094	protein_coding	transmembrane_protein_150A
ENSG00000228663	30.7651443868086	6.82426746825687	-2.15168224120812	0.00312822438120309	0.21827747689651	PSMD10P1	chr20	+	50913731	50914411	681	processed_pseudogene	proteasome_26S_subunit_non-ATPase_10_pseudogene_1
ENSG00000123243	7.18018211244116	31.2042176712819	2.10104252281441	0.00312822438120309	0.21827747689651	ITIH5	chr10	-	7559270	7666998	14628	protein_coding	inter-alpha-trypsin_inhibitor_heavy_chain_family_member_5
ENSG00000205426	791.637008812853	330.589722211669	-1.25946672706038	0.0031335944118513	0.21827747689651	KRT81	chr12	-	52285913	52291534	1929	protein_coding	keratin_81_type_II
ENSG00000157193	2121.62462312715	897.17920996428	-1.24158058438467	0.0031420366019625	0.21827747689651	LRP8	chr1	-	53242364	53328070	10258	protein_coding	LDL_receptor_related_protein_8
ENSG00000249641	15.3836415697678	50.7081623719887	1.71295797184527	0.00314482710971593	0.21827747689651	HOXC13-AS	chr12	-	53935328	53939643	1408	antisense	HOXC13_antisense_RNA
ENSG00000182175	4.10389531197671	23.4026384064367	2.47688014424207	0.00314942417318727	0.21827747689651	RGMA	chr15	-	93035273	93089204	13141	protein_coding	repulsive_guidance_molecule_family_member_a
ENSG00000245685	4.10389531197671	22.4274408825622	2.41581268330586	0.00314942417318727	0.21827747689651	AF146191.4	chr4	-	189780336	189940271	2304	lincRNA	NA
ENSG00000177839	4.10389531197671	22.4274408825622	2.41581268330586	0.00314942417318727	0.21827747689651	PCDHB9	chr5	+	141187127	141191541	4415	protein_coding	protocadherin_beta_9
ENSG00000162006	79.9859645368792	204.789301801474	1.35500248240189	0.00318026815808348	0.219793482298403	MSLNL	chr16	-	769428	783370	2356	protein_coding	mesothelin-like
ENSG00000187391	37.9431803059346	106.294397848113	1.48321353794191	0.00318739586883098	0.219793482298403	MAGI2	chr7	-	78017057	79453574	10218	protein_coding	membrane_associated_guanylate_kinase_WW_and_PDZ_domain_containing_2
ENSG00000065325	19.4853749069746	63.3857253334423	1.69558938456745	0.0032150741209631	0.221143649927303	GLP2R	chr17	+	9822206	9892102	6052	protein_coding	glucagon-like_peptide_2_receptor
ENSG00000100626	433.760619109399	178.458981121807	-1.28068840078441	0.00324693145367157	0.222773761822637	GALNT16	chr14	+	69259277	69357033	10802	protein_coding	polypeptide_N-acetylgalactosaminyltransferase_16
ENSG00000134775	1400.74467490055	591.942532587666	-1.24248189778544	0.00326609023173834	0.223526631473882	FHOD3	chr18	+	36297714	36780055	7965	protein_coding	formin_homology_2_domain_containing_3
ENSG00000074317	69.7316267849124	23.4026384064367	-1.56986988058177	0.00330737561996497	0.223587190849272	SNCB	chr5	-	176620084	176630556	2006	protein_coding	synuclein_beta
ENSG00000139304	1.02762974496948	13.6506607641871	3.58213667016528	0.00334605524595406	0.223587190849272	PTPRQ	chr12	+	80402178	80680234	12440	protein_coding	protein_tyrosine_phosphatase_receptor_type_Q
ENSG00000244556	14.3582084244182	0.973035572816322	-3.71838241106392	0.00334605524595406	0.223587190849272	ODCP	chr7	+	129028889	129030527	1639	processed_pseudogene	ornithine_decarboxylase_pseudogene
ENSG00000238178	14.3582084244182	0.973035572816322	-3.71838241106392	0.00334605524595406	0.223587190849272	RP11-431J24.2	chrX	-	16152941	16170869	1219	antisense	NA
ENSG00000197561	1.02762974496948	13.6506607641871	3.58213667016528	0.00334605524595406	0.223587190849272	ELANE	chr19	+	851014	856247	1028	protein_coding	elastase_neutrophil_expressed
ENSG00000231201	14.3582084244182	0.973035572816322	-3.71838241106392	0.00334605524595406	0.223587190849272	AF127577.11	chr21	+	14971470	14992854	824	antisense	NA
ENSG00000181013	1.02762974496948	13.6506607641871	3.58213667016528	0.00334605524595406	0.223587190849272	C17orf47	chr17	-	58541587	58544368	2123	protein_coding	chromosome_17_open_reading_frame_47
ENSG00000251791	14.3582084244182	0.973035572816322	-3.71838241106392	0.00334605524595406	0.223587190849272	SCARNA6	chr2	+	233288676	233288940	265	scaRNA	small_Cajal_body-specific_RNA_6
ENSG00000270179	1.02762974496948	13.6506607641871	3.58213667016528	0.00334605524595406	0.223587190849272	RP11-159N11.4	chr11	+	113368478	113369117	640	sense_intronic	NA
ENSG00000204160	1041.8428514522	2442.86653694202	1.2293423066649	0.00338026364806617	0.223587190849272	ZDHHC18	chr1	+	26826710	26857602	5436	protein_coding	zinc_finger_DHHC-type_containing_18
ENSG00000110900	36.9177465851448	102.393609509382	1.4687360785455	0.00338350961971575	0.223587190849272	TSPAN11	chr12	+	30926428	30996599	7113	protein_coding	tetraspanin_11
ENSG00000166432	3.07847125504794	19.5018480762125	2.61626681649669	0.00338513180761868	0.223587190849272	ZMAT1	chrX	-	101882288	101932031	7514	protein_coding	zinc_finger_matrin-type_1
ENSG00000187510	3.07847125504794	19.5018480762125	2.61626681649669	0.00338513180761868	0.223587190849272	PLEKHG7	chr12	+	92721505	92772455	3998	protein_coding	pleckstrin_homology_and_RhoGEF_domain_containing_G7
ENSG00000229771	3.07847125504794	19.5018480762125	2.61626681649669	0.00338513180761868	0.223587190849272	RP4-644L1.2	chr20	-	40696499	40698616	1669	lincRNA	NA
ENSG00000164512	53.3246864939842	15.6010568835473	-1.76477730260383	0.00338979371632177	0.223587190849272	ANKRD55	chr5	-	56099678	56233359	2979	protein_coding	ankyrin_repeat_domain_55
ENSG00000179111	191.758246646898	75.0880907934923	-1.3511175757969	0.00339895638503362	0.223651330135212	HES7	chr17	-	8120590	8124092	1868	protein_coding	hes_family_bHLH_transcription_factor_7
ENSG00000263004	23.5871089644201	72.1624994514594	1.60829509495928	0.00347918400369433	0.226188347670397	RP11-166P13.3	chr17	-	57078298	57085024	855	lincRNA	NA
ENSG00000129244	71.7824943324595	24.3778358982094	-1.55302913330946	0.00347918400369433	0.226188347670397	ATP1B2	chr17	+	7646627	7657768	3276	protein_coding	ATPase_Na+/K+_transporting_beta_2_polypeptide
ENSG00000078053	27.6888434048764	5.84906637201725	-2.21840396568889	0.00348955402844375	0.226188347670397	AMPH	chr7	-	38383704	38631567	5636	protein_coding	amphiphysin
ENSG00000149256	18.4599414853127	59.4849367819031	1.6816368456137	0.00351463213969734	0.226188347670397	TENM4	chr11	-	78652831	79440948	16332	protein_coding	teneurin_transmembrane_protein_4
ENSG00000248840	17.4345081147333	1.94824081453348	-3.08064403973017	0.00351515759944554	0.226188347670397	RP11-357G3.2	chr4	+	3312512	3313058	547	transcribed_processed_pseudogene	NA
ENSG00000120055	2.0530522020965	16.5762547918508	2.94049754287031	0.00351515759944554	0.226188347670397	C10orf95	chr10	-	102449837	102451543	1469	lincRNA	chromosome_10_open_reading_frame_95
ENSG00000279923	2.0530522020965	16.5762547918508	2.94049754287031	0.00351515759944554	0.226188347670397	CTD-2008E3.1	chr5	+	31558573	31559875	1303	TEC	NA
ENSG00000189108	2.0530522020965	16.5762547918508	2.94049754287031	0.00351515759944554	0.226188347670397	IL1RAPL2	chrX	+	104566315	105767829	3147	protein_coding	interleukin_1_receptor_accessory_protein-like_2
ENSG00000134757	2.0530522020965	16.5762547918508	2.94049754287031	0.00351515759944554	0.226188347670397	DSG3	chr18	+	31447795	31478702	5525	protein_coding	desmoglein_3
ENSG00000155269	47.1720839561392	125.798339426918	1.41281211879548	0.00352505121181156	0.226188347670397	GPR78	chr4	+	8558725	8619761	8362	protein_coding	G_protein-coupled_receptor_78
ENSG00000259673	26.6634097693696	78.9888792300165	1.56247603637021	0.00352862768182477	0.226188347670397	IQCH-AS1	chr15	-	67403619	67521844	6732	lincRNA	IQCH_antisense_RNA_1
ENSG00000116017	570.14331203983	1338.94347446636	1.2315246449302	0.00355527633902118	0.227362836041338	ARID3A	chr19	+	925781	975934	7210	protein_coding	AT-rich_interaction_domain_3A
ENSG00000170458	606.033494388362	1421.83522386517	1.23012136484265	0.00356702513964064	0.227581204411605	CD14	chr5	-	140631728	140633701	1886	protein_coding	CD14_molecule
ENSG00000233895	8.20561332385801	33.1546123056776	1.99861080039292	0.00360343023937619	0.228963840989281	RP1-122P22.2	chr20	+	19757708	19809675	1089	lincRNA	NA
ENSG00000231948	10.2564772895271	38.0305986844692	1.87826323070268	0.00360546569104591	0.228963840989281	HS1BP3-IT1	chr2	-	20590775	20592548	600	sense_intronic	HS1BP3_intronic_transcript_1
ENSG00000269925	55.3755540181211	17.5514526194468	-1.65044930176661	0.00362946115154376	0.229305663631408	RP3-467L1.6	chr1	+	7776383	7776775	393	sense_intronic	NA
ENSG00000230615	103.570941447743	257.449942990626	1.31267442267917	0.00363580777691568	0.229305663631408	RP5-1198O20.4	chr1	+	44030443	44115913	7999	lincRNA	NA
ENSG00000212719	632.694772704096	266.226716507099	-1.24844610962187	0.0036360402956165	0.229305663631408	C17orf51	chr17	-	21524790	21574458	8760	protein_coding	chromosome_17_open_reading_frame_51
ENSG00000198176	7386.20165603644	3192.79306960762	-1.20998018814553	0.00371368003283577	0.233662351743425	TFDP1	chr13	+	113584721	113641470	3741	protein_coding	transcription_factor_Dp-1
ENSG00000012124	15.3836415697678	49.7329651973714	1.68501313049798	0.00374952024896029	0.23507270808393	CD22	chr19	+	35319261	35347355	6159	protein_coding	CD22_molecule
ENSG00000074416	1018.25787448242	2364.85077281401	1.21554965676343	0.00375331236403096	0.23507270808393	MGLL	chr3	-	127689062	127823250	10102	protein_coding	monoglyceride_lipase
ENSG00000163435	549.634636411851	231.119622418218	-1.24936275577992	0.00377931396948797	0.23615955735654	ELF3	chr1	+	202007945	202017188	7191	protein_coding	E74-like_factor_3_(ets_domain_transcription_factor_epithelial-specific_)
ENSG00000130985	15371.2545105597	6669.37055836786	-1.20459644809529	0.00381767020347544	0.238011690060054	UBA1	chrX	+	47190861	47215128	6437	protein_coding	ubiquitin-like_modifier_activating_enzyme_1
ENSG00000142609	34.8668791591309	96.5424269829298	1.46612964014654	0.0038413925870561	0.238945119304649	CFAP74	chr1	-	1921951	2003837	10422	protein_coding	cilia_and_flagella_associated_protein_74
ENSG00000172543	45.1212164584357	12.6754625122825	-1.82129991335109	0.00387003440155013	0.24017961227984	CTSW	chr11	+	65879809	65883741	1719	protein_coding	cathepsin_W
ENSG00000071967	4334.51072305897	1879.20264110605	-1.20569186264026	0.0038985340625586	0.240655879789161	CYBRD1	chr2	+	171522247	171558133	5176	protein_coding	cytochrome_b_reductase_1
ENSG00000165799	5.12932254946148	25.3530333611917	2.27839563795992	0.00390491865910474	0.240655879789161	RNASE7	chr14	+	21042226	21044234	1499	protein_coding	ribonuclease_RNase_A_family_7
ENSG00000113578	159.969799413061	385.200757277464	1.26717936191766	0.00391126887249207	0.240655879789161	FGF1	chr5	-	142592178	142698070	5275	protein_coding	fibroblast_growth_factor_1_(acidic)
ENSG00000108861	2878.39475369025	6628.41228220338	1.20336496422113	0.00391296043601961	0.240655879789161	DUSP3	chr17	-	43766121	43778988	5012	protein_coding	dual_specificity_phosphatase_3
ENSG00000070961	5400.96185555188	2354.12360524638	-1.19798124556868	0.00409433670809821	0.24955749303912	ATP2B1	chr12	-	89588049	89709300	9493	protein_coding	ATPase_Ca++_transporting_plasma_membrane_1
ENSG00000176171	6607.89741607397	2883.6556042592	-1.1962556780943	0.00412256206293111	0.24955749303912	BNIP3	chr10	-	131966455	131982013	5325	protein_coding	BCL2/adenovirus_E1B_19kDa_interacting_protein_3
ENSG00000135437	21.5362418728521	66.3113167232657	1.61704516634315	0.00412781813276723	0.24955749303912	RDH5	chr12	+	55720367	55724705	2983	protein_coding	retinol_dehydrogenase_5_(11-cis/9-cis)
ENSG00000264235	10.2564772895271	1.38777878078145e-17	-6.37609199892746	0.00417417063605608	0.24955749303912	RP13-270P17.1	chr18	-	3255436	3261850	1063	antisense	NA
ENSG00000206652	1.38777878078145e-17	9.74986659078775	6.30451782399653	0.00417417063605608	0.24955749303912	RNU1-1	chr1	-	16514122	16514285	164	snRNA	RNA_U1_small_nuclear_1
ENSG00000214999	1.38777878078145e-17	9.74986659078775	6.30451782399653	0.00417417063605608	0.24955749303912	AC129492.6	chr17	+	8079482	8081565	1804	antisense	NA
ENSG00000259470	10.2564772895271	1.38777878078145e-17	-6.37609199892746	0.00417417063605608	0.24955749303912	KRT8P9	chr15	+	70858714	70860162	1449	processed_pseudogene	keratin_8_pseudogene_9
ENSG00000214435	1.38777878078145e-17	9.74986659078775	6.30451782399653	0.00417417063605608	0.24955749303912	AS3MT	chr10	+	102869516	102901899	2404	protein_coding	arsenite_methyltransferase
ENSG00000265451	1.38777878078145e-17	9.74986659078775	6.30451782399653	0.00417417063605608	0.24955749303912	RP11-204L24.2	chr2	+	121530422	121532705	682	antisense	NA
ENSG00000278873	1.38777878078145e-17	9.74986659078775	6.30451782399653	0.00417417063605608	0.24955749303912	PRO1804	chr17	-	69232963	69235012	2050	TEC	uncharacterized_LOC100133319
ENSG00000186231	1.38777878078145e-17	9.74986659078775	6.30451782399653	0.00417417063605608	0.24955749303912	KLHL32	chr6	+	96924620	97140754	4124	protein_coding	kelch_like_family_member_32
ENSG00000236123	14.3582084244182	46.8073736467909	1.69648172975067	0.00417650325260475	0.24955749303912	CEACAMP11	chr19	-	43278933	43284318	583	unprocessed_pseudogene	carcinoembryonic_antigen-related_cell_adhesion_molecule_pseudogene_11
ENSG00000253667	47.1720839561392	13.6506607641871	-1.77934797187741	0.00417650325260475	0.24955749303912	RP11-30L15.4	chr8	+	53971231	53974210	2479	processed_pseudogene	NA
ENSG00000111912	4089.43204934164	1784.60852709564	-1.19623349095562	0.00419004854587513	0.249820208825791	NCOA7	chr6	+	125781161	125932030	7820	protein_coding	nuclear_receptor_coactivator_7
ENSG00000143217	382.488930034349	891.328027651936	1.22028085884972	0.00422146654718173	0.251145069725254	PVRL4	chr1	-	161070995	161089599	3502	protein_coding	poliovirus_receptor-related_4
ENSG00000099958	78.9605307602804	196.987725311437	1.3175897415646	0.00424120362225214	0.251770755027912	DERL3	chr22	-	23834503	23839128	3796	protein_coding	derlin_3
ENSG00000223692	4.10389531197671	21.4522433227254	2.35204562226912	0.00436854826243531	0.25837871168778	DIP2A-IT1	chr21	+	46462471	46469306	428	sense_intronic	DIP2A_intronic_transcript_1
ENSG00000008283	1877.57138318819	818.188248743834	-1.19823342853036	0.00437144193063151	0.25837871168778	CYB561	chr17	-	63432304	63446378	5320	protein_coding	cytochrome_b561
ENSG00000060982	5003.09354842966	2194.19128878252	-1.18908301683868	0.00438212672529498	0.258450830426847	BCAT1	chr12	-	24810022	24949459	11775	protein_coding	branched_chain_amino-acid_transaminase_1_cytosolic
ENSG00000112144	925.96883416532	399.828713090514	-1.21131460007183	0.00440595136020565	0.259295934899	ICK	chr6	-	53001279	53061802	6259	protein_coding	intestinal_cell_(MAK-like)_kinase
ENSG00000165997	2995.2942047525	1312.61315406858	-1.19017545887052	0.00444732710374098	0.261168088649151	ARL5B	chr10	+	18659405	18681639	7196	protein_coding	ADP_ribosylation_factor_like_GTPase_5B
ENSG00000079156	758.82312781025	326.68893399045	-1.21551866548083	0.00447555996945467	0.262262051686478	OSBPL6	chr2	+	178194481	178402891	11486	protein_coding	oxysterol_binding_protein_like_6
ENSG00000111252	4805.18482864974	2113.24993349819	-1.18507867307006	0.00451874085650349	0.262772414518022	SH2B3	chr12	+	111405948	111451623	5682	protein_coding	SH2B_adaptor_protein_3
ENSG00000160179	112.799845471406	273.053095906544	1.27451734877901	0.0045197572270728	0.262772414518022	ABCG1	chr21	+	42199689	42297244	6121	protein_coding	ATP_binding_cassette_subfamily_G_member_1
ENSG00000114450	2714.32534869047	1190.71352259365	-1.18867867591601	0.00452241435635672	0.262772414518022	GNB4	chr3	-	179396089	179451590	7035	protein_coding	guanine_nucleotide_binding_protein_(G_protein)_beta_polypeptide_4
ENSG00000171217	56.4009877819072	18.5266503777906	-1.59939675902526	0.00452276100719487	0.262772414518022	CLDN20	chr6	+	155264013	155276548	1209	protein_coding	claudin_20
ENSG00000205464	200.987150682793	471.993295065944	1.23116993019531	0.00458325385758353	0.265721683840835	ATP6AP1L	chr5	+	82279462	82386977	7185	protein_coding	ATPase_H+_transporting_lysosomal_accessory_protein_1-like
ENSG00000260060	31.7905780680409	7.79946772145904	-2.00940005818041	0.00461336880419837	0.266436598077943	RP11-388M20.1	chr16	+	31196131	31196963	833	antisense	NA
ENSG00000104419	2283.64316056519	5181.21985772111	1.18191234547316	0.00461509909147351	0.266436598077943	NDRG1	chr8	-	133237171	133302022	9823	protein_coding	N-myc_downstream_regulated_1
ENSG00000124875	736.26358462083	317.912160491395	-1.21125841942359	0.00464177122804328	0.267411069460291	CXCL6	chr4	+	73836497	73849064	2183	protein_coding	chemokine_(C-X-C_motif)_ligand_6
ENSG00000185862	151.766329159856	60.4601339234887	-1.32593450362461	0.00466955408549677	0.267831056393396	EVI2B	chr17	-	31303766	31314112	2072	protein_coding	ecotropic_viral_integration_site_2B
ENSG00000119915	34.8668791591309	94.5920328019947	1.43672431352792	0.00468342021197317	0.267831056393396	ELOVL3	chr10	+	102226328	102229589	1371	protein_coding	ELOVL_fatty_acid_elongase_3
ENSG00000261526	13.3327753904457	43.8817820505959	1.70958625260065	0.00468829402556279	0.267831056393396	CTB-31O20.2	chr19	-	1874871	1876169	1299	lincRNA	NA
ENSG00000182667	44.0957827131204	12.6754625122825	-1.78822571185819	0.00468829402556279	0.267831056393396	NTM	chr11	+	131370478	132336822	6956	protein_coding	neurotrimin
ENSG00000164855	205.088885809854	478.819674439519	1.22275204626096	0.00479033989593556	0.271898894778785	TMEM184A	chr7	-	1542235	1560821	7805	protein_coding	transmembrane_protein_184A
ENSG00000154822	47.1720839561392	121.897551124183	1.36741495983916	0.00482994883422738	0.271898894778785	PLCL2	chr3	+	16802651	17090594	5146	protein_coding	phospholipase_C_like_2
ENSG00000231852	19.4853749069746	2.92345252424357	-2.68431517799243	0.00484911421090812	0.271898894778785	CYP21A2	chr6	+	32038265	32041670	2909	protein_coding	cytochrome_P450_family_21_subfamily_A_member_2
ENSG00000226330	19.4853749069746	2.92345252424357	-2.68431517799243	0.00484911421090812	0.271898894778785	RP11-739N20.2	chr1	+	204377850	204435846	486	antisense	NA
ENSG00000185860	3.07847125504794	18.5266503777906	2.54274954445459	0.00484911421090812	0.271898894778785	CCDC190	chr1	-	162824458	162868815	4316	protein_coding	coiled-coil_domain_containing_190
ENSG00000274911	3.07847125504794	18.5266503777906	2.54274954445459	0.00484911421090812	0.271898894778785	RP11-12A20.7	chr9	+	67725890	67726544	655	unprocessed_pseudogene	NA
ENSG00000270760	19.4853749069746	2.92345252424357	-2.68431517799243	0.00484911421090812	0.271898894778785	AD001527.7	chr19	-	36144081	36148348	379	antisense	NA
ENSG00000158296	3.07847125504794	18.5266503777906	2.54274954445459	0.00484911421090812	0.271898894778785	SLC13A3	chr20	-	46557823	46684467	6055	protein_coding	solute_carrier_family_13_(sodium-dependent_dicarboxylate_transporter)_member_3
ENSG00000196932	19.4853749069746	2.92345252424357	-2.68431517799243	0.00484911421090812	0.271898894778785	TMEM26	chr10	-	61406643	61453450	6907	protein_coding	transmembrane_protein_26
ENSG00000168824	32.8160117577424	89.7160473361882	1.44761771849696	0.00489166945946247	0.27318507042456	NSG1	chr4	+	4348140	4419058	4355	protein_coding	neuron_specific_gene_family_member_1
ENSG00000160013	86.1385672013142	209.665287104944	1.28217490506057	0.00489206062319588	0.27318507042456	PTGIR	chr19	-	46620468	46625118	3546	protein_coding	prostaglandin_I2_(prostacyclin)_receptor_(IP)
ENSG00000198576	38.9686140312709	10.7250654721441	-1.8488748978871	0.00491367421684084	0.273832044569945	ARC	chr8	-	142611044	142614472	2991	protein_coding	activity-regulated_cytoskeleton-associated_protein
ENSG00000126351	873.671711318503	1980.62313447673	1.18068092795121	0.00494301546085417	0.274906157208849	THRA	chr17	+	40058290	40093867	6959	protein_coding	thyroid_hormone_receptor_alpha
ENSG00000188372	52.2992527338078	132.62471894395	1.3404843862971	0.00495333685788747	0.274920263370596	ZP3	chr7	+	76397518	76442071	2716	protein_coding	zona_pellucida_glycoprotein_3_(sperm_receptor)
ENSG00000281468	14.3582084244182	45.8321764535122	1.666189804024	0.00501982402069452	0.278045303312587	CTC-459F4.9	chr19	+	27802838	27803472	635	sense_intronic	NA
ENSG00000124767	5775.24518570538	2569.64215364926	-1.16827409363039	0.00507651813925231	0.280616357952556	GLO1	chr6	-	38675925	38703141	2352	protein_coding	glyoxalase_I
ENSG00000171992	2586.14612603428	5811.19715301575	1.16799462430385	0.00508822651151077	0.280695356262272	SYNPO	chr5	+	150601080	150659220	10258	protein_coding	synaptopodin
ENSG00000155330	876.748012662444	384.225560223155	-1.18993393662924	0.00511410246837226	0.280786944547187	C16orf87	chr16	-	46796607	46831411	7443	protein_coding	chromosome_16_open_reading_frame_87
ENSG00000259118	33.8414454550298	8.77466737616322	-1.93185977021167	0.00512977993355925	0.280786944547187	RP11-840I19.3	chr14	+	65082034	65094212	1377	antisense	NA
ENSG00000233421	9.23104510269702	34.1298096033131	1.87275835627356	0.00512977993355925	0.280786944547187	RP5-875O13.1	chr1	-	16533886	16536172	2068	lincRNA	NA
ENSG00000159556	190.732812865133	78.0136821228336	-1.28833530909437	0.00513739916800695	0.280786944547187	ISL2	chr15	+	76336724	76342476	2221	protein_coding	ISL_LIM_homeobox_2
ENSG00000131019	256.360574896697	107.269594931408	-1.25591668088277	0.00515750180805915	0.280786944547187	ULBP3	chr6	-	150063150	150069095	988	protein_coding	UL16_binding_protein_3
ENSG00000148730	5811.13536804886	2591.09648878424	-1.16521708422513	0.00518911242835096	0.280786944547187	EIF4EBP2	chr10	+	70404379	70428618	7257	protein_coding	eukaryotic_translation_initiation_factor_4E_binding_protein_2
ENSG00000162444	38.9686140312709	102.393609509382	1.39098975219945	0.00520022085872775	0.280786944547187	RBP7	chr1	+	9997206	10016020	861	protein_coding	retinol_binding_protein_7
ENSG00000275956	16.4090748053078	1.94824081453348	-2.9938228104225	0.00524730524756345	0.280786944547187	RP5-966M1.7	chr3	+	52732547	52733867	1321	processed_pseudogene	NA
ENSG00000261737	2.0530522020965	15.6010568835473	2.85370911090567	0.00524730524756345	0.280786944547187	RP4-612B15.3	chr1	-	86703502	86704462	961	antisense	NA
ENSG00000139970	2.0530522020965	15.6010568835473	2.85370911090567	0.00524730524756345	0.280786944547187	RTN1	chr14	-	59595976	59870966	6209	protein_coding	reticulon_1
ENSG00000256594	194.834547992195	79.9640763359728	-1.28344458269231	0.00526714445257493	0.280786944547187	RP11-705C15.2	chr12	+	9617284	9658412	3197	transcribed_unprocessed_pseudogene	NA
ENSG00000187550	75.8842294321414	186.260557627546	1.2941005198472	0.00527669543773486	0.280786944547187	SBK2	chr19	-	55529733	55537089	1092	protein_coding	SH3_domain_binding_kinase_family_member_2
ENSG00000240219	1.02762974496948	12.6754625122825	3.47622764571727	0.00528154359696995	0.280786944547187	RP11-430C7.5	chr1	+	204626775	204629712	2219	lincRNA	NA
ENSG00000236616	1.02762974496948	12.6754625122825	3.47622764571727	0.00528154359696995	0.280786944547187	BAK1P2	chr11	-	130546799	130547429	631	processed_pseudogene	BCL2-antagonist/killer_1_pseudogene_2
ENSG00000250986	1.02762974496948	12.6754625122825	3.47622764571727	0.00528154359696995	0.280786944547187	AC141928.1	chr4	-	3758748	3763390	4525	lincRNA	NA
ENSG00000258581	13.3327753904457	0.973035572816322	-3.61242453474457	0.00528154359696995	0.280786944547187	RP11-638I2.10	chr14	+	100366628	100366920	293	processed_pseudogene	NA
ENSG00000143512	23.5871089644201	4.87386403794322	-2.24521897633032	0.00528627763808465	0.280786944547187	HHIPL2	chr1	-	222522258	222548103	3289	protein_coding	HHIP-like_2
ENSG00000161958	28.7142770539648	6.82426746825687	-2.05256340573932	0.00529072349790638	0.280786944547187	FGF11	chr17	+	7438273	7444937	5565	protein_coding	fibroblast_growth_factor_11
ENSG00000157111	270.716647840343	114.095974500415	-1.24558466928432	0.00529180785743359	0.280786944547187	TMEM171	chr5	+	73120292	73131817	1535	protein_coding	transmembrane_protein_171
ENSG00000184574	41.0194814939713	11.7002640947778	-1.79849902349172	0.00530837811494485	0.280786944547187	LPAR5	chr12	-	6618835	6636447	3258	protein_coding	lysophosphatidic_acid_receptor_5
ENSG00000267395	12.3073424958366	40.9561904001608	1.72470429056067	0.00530837811494485	0.280786944547187	AC074212.6	chr19	+	45767796	45772504	1027	antisense	NA
ENSG00000115129	912.638195008323	2051.81251924583	1.16867913857365	0.00533504221044298	0.280786944547187	TP53I3	chr2	-	24077433	24085861	2312	protein_coding	tumor_protein_p53_inducible_protein_3
ENSG00000135116	15.3836415697678	47.7825708350158	1.62744520564993	0.00533666914051305	0.280786944547187	HRK	chr12	-	116856144	116881441	6853	protein_coding	harakiri_BCL2_interacting_protein
ENSG00000164484	48.1975177081586	14.6258588803018	-1.71163067916899	0.00533666914051305	0.280786944547187	TMEM200A	chr6	+	130365734	130443063	6137	protein_coding	transmembrane_protein_200A
ENSG00000101333	1213.0902929271	2718.8473025421	1.16422952694265	0.00540062835690726	0.283440608709647	PLCB4	chr20	+	9068763	9481242	6900	protein_coding	phospholipase_C_beta_4
ENSG00000137821	430.684317764961	186.260557627546	-1.20873632619577	0.0054078645452714	0.283440608709647	LRRC49	chr15	+	70853239	71053657	9991	protein_coding	leucine_rich_repeat_containing_49
ENSG00000198133	73.8333618815942	181.384572312352	1.29531898353362	0.00542631955931686	0.283863042540739	TMEM229B	chr14	-	67447084	67533739	6377	protein_coding	transmembrane_protein_229B
ENSG00000131634	29.7397107150602	81.9144705443668	1.45801720376464	0.00555751593205252	0.290170339496287	TMEM204	chr16	+	1528688	1555580	2047	protein_coding	transmembrane_protein_204
ENSG00000261556	442.989523142666	192.111740002117	-1.20477315418758	0.00558074607961182	0.29082716258771	SMG1P7	chr16	-	70219574	70245616	4360	transcribed_unprocessed_pseudogene	SMG1_pseudogene_7
ENSG00000115844	138.43568999979	55.5841481877905	-1.31445633325545	0.0056073761480839	0.291481979779168	DLX2	chr2	-	172099439	172102900	2970	protein_coding	distal-less_homeobox_2
ENSG00000156042	10.2564772895271	36.0802041641894	1.80256973922486	0.00561466002723999	0.291481979779168	CFAP70	chr10	-	73253759	73358859	7428	protein_coding	cilia_and_flagella_associated_protein_70
ENSG00000260920	129.2067859675	50.7081623719887	-1.34715277135804	0.00563170136842849	0.291811896143599	RP1-228H13.5	chr1	+	40464319	40466767	2449	sense_overlapping	NA
ENSG00000246575	38.9686140312709	101.418412423237	1.37720086099021	0.00569816708666015	0.294696683021645	AC093162.5	chr2	+	85315041	85316529	704	unprocessed_pseudogene	NA
ENSG00000101384	1268.46371711617	564.637015109791	-1.1675017783413	0.00574877190377029	0.296551357566871	JAG1	chr20	-	10637684	10674107	8534	protein_coding	jagged_1
ENSG00000153317	11115.7043184106	5012.51076780435	-1.14897340674418	0.0057557483249878	0.296551357566871	ASAP1	chr8	-	130052104	130443660	8280	protein_coding	ArfGAP_with_SH3_domain_ankyrin_repeat_and_PH_domain_1
ENSG00000084444	2638.44324887802	1184.86234028268	-1.15487998715639	0.00577869248157425	0.297172797729469	FAM234B	chr12	+	13044284	13142521	6807	protein_coding	family_with_sequence_similarity_234_member_B
ENSG00000161835	67.6807592391541	24.3778358982094	-1.46829217838139	0.00585888898011233	0.300351369551498	GRASP	chr12	+	52006940	52015889	2829	protein_coding	GRP1_(general_receptor_for_phosphoinositides_1)-associated_scaffold_protein
ENSG00000187372	31.7905780680409	85.8152589481063	1.42920573413717	0.0058703147877948	0.300351369551498	PCDHB13	chr5	+	141213919	141218979	5061	protein_coding	protocadherin_beta_13
ENSG00000133740	164.071534539824	67.2865138491454	-1.28429396358508	0.00587349878567767	0.300351369551498	E2F5	chr8	+	85177225	85217158	5928	protein_coding	E2F_transcription_factor_5_p130-binding
ENSG00000258302	30.7651443868086	7.79946772145904	-1.96228263234302	0.00591186124468408	0.301748028053436	RP11-981P6.1	chr12	+	89561129	89594878	1711	antisense	NA
ENSG00000273151	244.055369516175	554.885044581156	1.18458477333568	0.00595504366644864	0.303385032462151	RP11-449P15.2	chr7	-	879790	886547	6758	antisense	NA
ENSG00000185482	61.5281566151188	21.4522433227254	-1.514476221847	0.00602795729985375	0.306527802583066	STAC3	chr12	-	57243453	57251193	2096	protein_coding	SH3_and_cysteine_rich_domain_3
ENSG00000111863	11.2819097782607	38.0305986844692	1.74233958906248	0.00606866913150665	0.30802443861348	ADTRP	chr6	-	11712054	11807046	4150	protein_coding	androgen-dependent_TFPI-regulating_protein
ENSG00000197506	6.15475171793626	26.3282307982418	2.07527917052247	0.00612771284824355	0.309481232489914	SLC28A3	chr9	-	84275457	84340683	5063	protein_coding	solute_carrier_family_28_(concentrative_nucleoside_transporter)_member_3
ENSG00000167945	6.15475171793626	26.3282307982418	2.07527917052247	0.00612771284824355	0.309481232489914	PRR25	chr16	+	805443	813861	1209	protein_coding	proline_rich_25
ENSG00000074527	1284.87065761661	2843.6725251445	1.14605873547491	0.00613137095898646	0.309481232489914	NTN4	chr12	-	95657807	95791152	4166	protein_coding	netrin_4
ENSG00000122756	34.8668791591309	91.6664415249325	1.39146106576176	0.00630929786025396	0.317874532601393	CNTFR	chr9	-	34551432	34590140	2111	protein_coding	ciliary_neurotrophic_factor_receptor
ENSG00000112276	796.76417771949	355.944845641753	-1.16220665327019	0.00636840839170332	0.320261745768403	BVES	chr6	-	105096822	105137174	5808	protein_coding	blood_vessel_epicardial_substance
ENSG00000088899	2224.16800125253	4890.61113636147	1.13670679525342	0.00640002339808457	0.321259998035837	RP5-1187M17.10	chr20	-	3162617	3173592	5395	protein_coding	Leucine_zipper_putative_tumor_suppressor_3_
ENSG00000170396	9.23104510269702	33.1546123056776	1.83109295452565	0.0064852695873487	0.324738523541648	ZNF804A	chr2	+	184598366	184939492	4694	protein_coding	zinc_finger_protein_804A
ENSG00000204866	12.3073424958366	39.980993169476	1.69004589684197	0.00649310557196836	0.324738523541648	IGFL2	chr19	+	46143106	46161299	2426	protein_coding	IGF_like_family_member_2
ENSG00000026297	171.249571011844	71.1873023343829	-1.26487057689065	0.00652692238736693	0.325833034061844	RNASET2	chr6	-	166929504	166957191	7643	protein_coding	ribonuclease_T2
ENSG00000124882	173.300438575312	72.1624994514594	-1.26243862651578	0.00659852570954736	0.328690214069968	EREG	chr4	+	74365143	74388751	5717	protein_coding	epiregulin
ENSG00000263327	27.6888434048764	76.063287904617	1.45391740000183	0.00660822966727991	0.328690214069968	TAPT1-AS1	chr4	+	16226685	16320140	2763	antisense	TAPT1_antisense_RNA_1_(head_to_head)
ENSG00000132510	983.393125918292	2162.00978607918	1.13643745780726	0.00667750078416954	0.331241318758776	KDM6B	chr17	+	7839904	7854796	7258	protein_coding	lysine_(K)-specific_demethylase_6B
ENSG00000113638	343.522446335526	766.502804977152	1.15761002731548	0.00668377949375932	0.331241318758776	TTC33	chr5	-	40714475	40755975	2612	protein_coding	tetratricopeptide_repeat_domain_33
ENSG00000155966	98.443772548318	38.0305986844692	-1.36912675746459	0.00671475640296496	0.331659915633592	AFF2	chrX	+	148500619	149000663	14006	protein_coding	AF4/FMR2_family_member_2
ENSG00000228106	58.4518553125306	20.477045722395	-1.50734596428164	0.00671651713280025	0.331659915633592	RP11-452F19.3	chr1	+	222815022	222837384	1069	lincRNA	NA
ENSG00000104903	77.9350969839476	29.2538229770824	-1.40966794611547	0.00678005288080289	0.334192967538059	LYL1	chr19	-	13099033	13103161	3119	protein_coding	lymphoblastic_leukemia_associated_hematopoiesis_regulator_1
ENSG00000176912	33.8414454550298	88.7408502405319	1.38764419706472	0.00682680738108042	0.335478206080676	TYMSOS	chr18	-	641320	658340	976	processed_transcript	TYMS_opposite_strand
ENSG00000250565	49.2229514620729	121.897551124183	1.30617325002976	0.00683182141837215	0.335478206080676	ATP6V1E2	chr2	-	46490750	46542557	5283	protein_coding	ATPase_H+_transporting_lysosomal_31kDa_V1_subunit_E2
ENSG00000224536	38.9686140312709	99.4680182490832	1.34922129543505	0.00684298387911292	0.335478206080676	RP11-134G8.7	chr1	+	201507241	201534784	1516	antisense	NA
ENSG00000171307	1044.91915279608	2289.76059984042	1.1317159059841	0.00687456058691063	0.336422268721807	ZDHHC16	chr10	+	97446131	97457370	3078	protein_coding	zinc_finger_DHHC-type_containing_16
ENSG00000021762	515.795321625238	1139.02807884609	1.14275009605682	0.00689196417105422	0.336670600391731	OSBPL5	chr11	-	3087116	3166739	7466	protein_coding	oxysterol_binding_protein_like_5
ENSG00000062038	76.9096632078959	183.334966438778	1.25194227857185	0.00694188256377822	0.337877453809587	CDH3	chr16	+	68636189	68722616	6236	protein_coding	cadherin_3_type_1_P-cadherin_(placental)
ENSG00000111644	3.07847125504794	17.5514526194468	2.46528385307248	0.00696616276027384	0.337877453809587	ACRBP	chr12	-	6638075	6647460	2843	protein_coding	acrosin_binding_protein
ENSG00000179869	3.07847125504794	17.5514526194468	2.46528385307248	0.00696616276027384	0.337877453809587	ABCA13	chr7	+	48171458	48647496	19074	protein_coding	ATP_binding_cassette_subfamily_A_member_13
ENSG00000272156	3.07847125504794	17.5514526194468	2.46528385307248	0.00696616276027384	0.337877453809587	RP11-477N3.1	chr2	+	54082554	54085066	732	lincRNA	NA
ENSG00000134684	5391.73295152069	2474.07284259311	-1.12381985447358	0.00698563900829364	0.338221355318217	YARS	chr1	-	32775237	32818153	8212	protein_coding	tyrosyl-tRNA_synthetase
ENSG00000065618	10.2564772895271	35.1050068892006	1.76317967711891	0.00701326971967909	0.338958152628809	COL17A1	chr10	-	104031286	104086002	6426	protein_coding	collagen_type_XVII_alpha_1
ENSG00000106554	3067.07456943982	1405.25687398559	-1.12595673082373	0.00703069740637983	0.339200095540661	CHCHD3	chr7	-	132784868	133082088	3718	protein_coding	coiled-coil-helix-coiled-coil-helix_domain_containing_3
ENSG00000280798	252.258839769882	562.6866210041	1.15705020443021	0.00706611508826486	0.339231748315764	LINC00294	chr11	+	33076149	33079454	3306	lincRNA	long_intergenic_non-protein_coding_RNA_294
ENSG00000183690	5.12932254946148	23.4026384064367	2.16350791097084	0.00716778383359179	0.339231748315764	EFHC2	chrX	-	44147882	44343672	3319	protein_coding	EF-hand_domain_(C-terminal)_containing_2
ENSG00000110203	21.5362418728521	61.4353310625365	1.5070775890983	0.00718393583423017	0.339231748315764	FOLR3	chr11	+	72114869	72139892	1396	protein_coding	folate_receptor_3_(gamma)
ENSG00000106484	6713.51709554188	3091.37257624443	-1.11878833740734	0.00719688425698673	0.339231748315764	MEST	chr7	+	130486171	130506296	4631	protein_coding	mesoderm_specific_transcript
ENSG00000110448	1.38777878078145e-17	8.77466737616322	6.15454137694365	0.00724341375080321	0.339231748315764	CD5	chr11	+	61102395	61127852	3221	protein_coding	CD5_molecule
ENSG00000176907	9.23104510269702	1.38777878078145e-17	-6.22601752591742	0.00724341375080321	0.339231748315764	C8orf4	chr8	+	40153455	40155308	1854	protein_coding	chromosome_8_open_reading_frame_4
ENSG00000281881	9.23104510269702	1.38777878078145e-17	-6.22601752591742	0.00724341375080321	0.339231748315764	SPRY4-IT1	chr5	-	142317620	142318322	703	lincRNA	SPRY4_intronic_transcript_1
ENSG00000200026	1.38777878078145e-17	8.77466737616322	6.15454137694365	0.00724341375080321	0.339231748315764	U8	chr9	+	38147428	38147561	134	snoRNA	U8_small_nucleolar_RNA
ENSG00000237988	9.23104510269702	1.38777878078145e-17	-6.22601752591742	0.00724341375080321	0.339231748315764	OR2I1P	chr6	+	29553219	29554166	948	unprocessed_pseudogene	olfactory_receptor_family_2_subfamily_I_member_1_pseudogene
ENSG00000231346	1.38777878078145e-17	8.77466737616322	6.15454137694365	0.00724341375080321	0.339231748315764	LINC01160	chr1	-	111599655	111608723	1377	lincRNA	long_intergenic_non-protein_coding_RNA_1160
ENSG00000151224	1.38777878078145e-17	8.77466737616322	6.15454137694365	0.00724341375080321	0.339231748315764	MAT1A	chr10	-	80271820	80289684	3690	protein_coding	methionine_adenosyltransferase_I_alpha
ENSG00000189334	9.23104510269702	1.38777878078145e-17	-6.22601752591742	0.00724341375080321	0.339231748315764	S100A14	chr1	-	153614255	153616986	1277	protein_coding	S100_calcium_binding_protein_A14
ENSG00000267605	1.38777878078145e-17	8.77466737616322	6.15454137694365	0.00724341375080321	0.339231748315764	CTD-3220F14.1	chr19	-	37265939	37271518	2781	lincRNA	NA
ENSG00000182183	1.38777878078145e-17	8.77466737616322	6.15454137694365	0.00724341375080321	0.339231748315764	FAM159A	chr1	+	52633344	52669683	2508	protein_coding	family_with_sequence_similarity_159_member_A
ENSG00000207445	9.23104510269702	1.38777878078145e-17	-6.22601752591742	0.00724341375080321	0.339231748315764	SNORD15B	chr11	+	75404421	75404566	146	snoRNA	small_nucleolar_RNA_C/D_box_15B
ENSG00000206647	9.23104510269702	1.38777878078145e-17	-6.22601752591742	0.00724341375080321	0.339231748315764	SNORA2	chr2	-	10155072	10155206	135	snoRNA	Small_nucleolar_RNA_SNORA2/SNORA34_family
ENSG00000182870	1.38777878078145e-17	8.77466737616322	6.15454137694365	0.00724341375080321	0.339231748315764	GALNT9	chr12	-	132196372	132329349	6969	protein_coding	polypeptide_N-acetylgalactosaminyltransferase_9
ENSG00000185186	14.3582084244182	43.8817820505959	1.6036283762813	0.00725996712960258	0.339231748315764	LINC00313	chr21	-	43462094	43479534	2303	lincRNA	long_intergenic_non-protein_coding_RNA_313
ENSG00000214279	53.3246864939842	18.5266503777906	-1.51866075876531	0.00726738831672179	0.339231748315764	SCART1	chr10	+	133453928	133523558	8015	unitary_pseudogene	scavenger_receptor_protein_family_member
ENSG00000158246	528.100527002257	1157.55682283124	1.13202133356719	0.00733051823990635	0.341594644329561	FAM46B	chr1	-	27005020	27012836	2368	protein_coding	family_with_sequence_similarity_46_member_B
ENSG00000148411	2188.27781890866	4743.35638157833	1.11607001506903	0.00740782423205277	0.344608954522428	NACC2	chr9	-	136006537	136095285	7212	protein_coding	NACC_family_member_2_BEN_and_BTB_(POZ)_domain_containing
ENSG00000131477	27.6888434048764	75.0880907934923	1.43533245111426	0.00743095703008907	0.344764337109645	RAMP2	chr17	+	42758447	42763041	1148	protein_coding	receptor_(G_protein-coupled)_activity_modifying_protein_2
ENSG00000117245	66.6553254670168	159.930236886277	1.2611401021385	0.00743641537179407	0.344764337109645	KIF17	chr1	-	20664014	20718017	4470	protein_coding	kinesin_family_member_17
ENSG00000276180	73.8333618815942	174.558192865974	1.24001478996865	0.00751039786136346	0.347604126102122	HIST1H4I	chr6	+	27138588	27139881	1294	protein_coding	histone_cluster_1_H4i
ENSG00000139269	29.7397107150602	7.79946772145904	-1.91357427907644	0.00758204336277266	0.349885744319896	INHBE	chr12	+	57452323	57459280	3015	protein_coding	inhibin_beta_E
ENSG00000160588	62.5535903841969	151.153463280438	1.27123135987186	0.00758532100330972	0.349885744319896	MPZL3	chr11	-	118226690	118252350	3968	protein_coding	myelin_protein_zero-like_3
ENSG00000147251	672.686690177254	305.234598767074	-1.13967929250402	0.00761698586391308	0.350753849891862	DOCK11	chrX	+	118495898	118686163	6721	protein_coding	dedicator_of_cytokinesis_11
ENSG00000197587	57.4264215467338	20.477045722395	-1.48186583149072	0.00778765613459804	0.35707982131975	DMBX1	chr1	+	46506996	46514226	2896	protein_coding	diencephalon/mesencephalon_homeobox_1
ENSG00000151491	1509.44065571508	695.313420157853	-1.11813252683074	0.00784457666946241	0.35707982131975	EPS8	chr12	-	15620158	15882329	6200	protein_coding	epidermal_growth_factor_receptor_pathway_substrate_8
ENSG00000124602	2.0530522020965	14.6258588803018	2.76136365611434	0.00786477280471945	0.35707982131975	UNC5CL	chr6	-	41026911	41039217	3136	protein_coding	unc-5_family_C-terminal_like
ENSG00000011590	2.0530522020965	14.6258588803018	2.76136365611434	0.00786477280471945	0.35707982131975	ZBTB32	chr19	+	35704527	35717038	2770	protein_coding	zinc_finger_and_BTB_domain_containing_32
ENSG00000230366	15.3836415697678	1.94824081453348	-2.90144022144922	0.00786477280471945	0.35707982131975	DSCR9	chr21	+	37208503	37221736	1901	lincRNA	Down_syndrome_critical_region_9_(non-protein_coding)
ENSG00000118514	2.0530522020965	14.6258588803018	2.76136365611434	0.00786477280471945	0.35707982131975	ALDH8A1	chr6	-	134917390	134950122	2868	protein_coding	aldehyde_dehydrogenase_8_family_member_A1
ENSG00000259656	15.3836415697678	1.94824081453348	-2.90144022144922	0.00786477280471945	0.35707982131975	RP11-325E5.1	chr15	+	49101791	49103264	743	lincRNA	NA
ENSG00000145817	3150.13470572083	1459.86790888273	-1.10950639941777	0.00787472250110988	0.35707982131975	YIPF5	chr5	-	144158159	144170714	3701	protein_coding	Yip1_domain_family_member_5
ENSG00000180332	243.029935734454	106.294397848113	-1.19207418832231	0.00788834178035576	0.35707982131975	KCTD4	chr13	-	45192853	45194717	1865	protein_coding	potassium_channel_tetramerization_domain_containing_4
ENSG00000165272	105.621809008091	242.821987121717	1.20006911268146	0.00788834178035576	0.35707982131975	AQP3	chr9	-	33441154	33447611	2928	protein_coding	aquaporin_3_(Gill_blood_group)
ENSG00000213713	79.9859645368792	187.235754690244	1.22580194188784	0.00789820236851829	0.35707982131975	PIGCP1	chr11	-	33075566	33076460	895	processed_pseudogene	phosphatidylinositol_glycan_anchor_biosynthesis_class_C_pseudogene_1
ENSG00000251257	30.7651443868086	80.9392734407434	1.39205733381527	0.00792524124642982	0.35771002101861	CTD-2263F21.1	chr5	-	38460925	38468339	726	antisense	NA
ENSG00000187566	12.3073424958366	39.0057959310871	1.65453435423113	0.00794553586783861	0.358034237529817	NHLRC1	chr6	-	18121419	18122606	1188	protein_coding	NHL_repeat_containing_E3_ubiquitin_protein_ligase_1
ENSG00000178202	2776.87680934665	1289.2084248259	-1.10689931348581	0.00806869255958863	0.362984823269665	KDELC2	chr11	-	108472105	108498432	4993	protein_coding	KDEL_motif_containing_2
ENSG00000223745	167.14783588495	372.523195570341	1.15563769427267	0.00813067908479887	0.36356803577258	CCDC18-AS1	chr1	-	93262186	93346025	4786	processed_transcript	CCDC18_antisense_RNA_1
ENSG00000146666	24.6125425467831	5.84906637201725	-2.04928900816176	0.00813533053223077	0.36356803577258	LINC00525	chr7	+	47761476	47766772	1188	antisense	long_intergenic_non-protein_coding_RNA_525
ENSG00000251756	24.6125425467831	5.84906637201725	-2.04928900816176	0.00813533053223077	0.36356803577258	RNA5SP385	chr14	+	51692752	51692861	110	rRNA	RNA_5S_ribosomal_pseudogene_385
ENSG00000162188	24.6125425467831	5.84906637201725	-2.04928900816176	0.00813533053223077	0.36356803577258	GNG3	chr11	+	62707658	62709201	882	protein_coding	guanine_nucleotide_binding_protein_(G_protein)_gamma_3
ENSG00000116983	151.766329159856	64.3609224654975	-1.23591704212853	0.00814822711732592	0.36356803577258	HPCAL4	chr1	-	39678648	39691689	4962	protein_coding	hippocalcin_like_4
ENSG00000177294	31.7905780680409	8.77466737616322	-1.84200436773991	0.00820426147912178	0.364250271599415	FBXO39	chr17	+	6776223	6797101	2918	protein_coding	F-box_protein_39
ENSG00000279549	31.7905780680409	8.77466737616322	-1.84200436773991	0.00820426147912178	0.364250271599415	AP000437.3	chr11	-	61143380	61145464	2085	TEC	NA
ENSG00000161860	21.5362418728521	60.4601339234887	1.48404120766886	0.00825456077786798	0.364250271599415	SYCE2	chr19	-	12898786	12919276	1458	protein_coding	synaptonemal_complex_central_element_protein_2
ENSG00000112378	792.66244259418	1709.51835411732	1.10869504900532	0.00829344057960398	0.364250271599415	PERP	chr6	-	138088505	138107511	4290	protein_coding	PERP_TP53_apoptosis_effector
ENSG00000139209	128.181352186247	52.6585567091954	-1.2813518528144	0.0083375095589115	0.364250271599415	SLC38A4	chr12	-	46764761	46832408	4145	protein_coding	solute_carrier_family_38_member_4
ENSG00000228526	145.613726470332	326.68893399045	1.16511567771027	0.0083741185929144	0.364250271599415	MIR34AHG	chr1	-	9148011	9196983	4571	lincRNA	MIR34A_host_gene
ENSG00000154978	2528.72183428428	5412.34155893627	1.09780832742337	0.00837759782904022	0.364250271599415	VOPP1	chr7	-	55436056	55572988	5364	protein_coding	vesicular_overexpressed_in_cancer_prosurvival_protein_1
ENSG00000249604	12.3073424958366	0.973035572816322	-3.49806339722379	0.00839028164338931	0.364250271599415	RP11-286E11.2	chr4	-	107936031	107941255	3147	antisense	NA
ENSG00000170298	1.02762974496948	11.7002640947778	3.36192341810898	0.00839028164338931	0.364250271599415	LGALS9B	chr17	-	20449395	20467539	2670	protein_coding	lectin_galactoside-binding_soluble_9B
ENSG00000055118	12.3073424958366	0.973035572816322	-3.49806339722379	0.00839028164338931	0.364250271599415	KCNH2	chr7	-	150944961	150978315	5877	protein_coding	potassium_channel_voltage_gated_eag_related_subfamily_H_member_2
ENSG00000171916	1.02762974496948	11.7002640947778	3.36192341810898	0.00839028164338931	0.364250271599415	LGALS9C	chr17	+	18476737	18494945	4754	protein_coding	lectin_galactoside-binding_soluble_9C
ENSG00000216906	12.3073424958366	0.973035572816322	-3.49806339722379	0.00839028164338931	0.364250271599415	RP11-350J20.9	chr6	+	149904243	149906418	2176	processed_pseudogene	NA
ENSG00000275620	1.02762974496948	11.7002640947778	3.36192341810898	0.00839028164338931	0.364250271599415	FLJ16779	chr20	+	63253978	63261615	7638	antisense	uncharacterized_LOC100192386
ENSG00000273245	1.02762974496948	11.7002640947778	3.36192341810898	0.00839028164338931	0.364250271599415	RP11-434P11.2	chr2	-	73750256	73750786	531	lincRNA	NA
ENSG00000179136	12.3073424958366	0.973035572816322	-3.49806339722379	0.00839028164338931	0.364250271599415	LINC00670	chr17	+	12549782	12642854	3410	lincRNA	long_intergenic_non-protein_coding_RNA_670
ENSG00000225572	12.3073424958366	0.973035572816322	-3.49806339722379	0.00839028164338931	0.364250271599415	DOCK4-AS1	chr7	+	111808516	111821773	2494	antisense	DOCK4_antisense_RNA_1
ENSG00000279372	12.3073424958366	0.973035572816322	-3.49806339722379	0.00839028164338931	0.364250271599415	RP11-1182P23.5	chr17	-	82035403	82035800	398	TEC	NA
ENSG00000273786	20.5108083716599	3.89865980004263	-2.35766903052604	0.00845893383545744	0.36548750988107	RP11-133K1.11	chr15	+	40226386	40227069	684	sense_intronic	NA
ENSG00000158164	20.5108083716599	3.89865980004263	-2.35766903052604	0.00845893383545744	0.36548750988107	TMSB15A	chrX	-	102513676	102516784	685	protein_coding	thymosin_beta_15a
ENSG00000232810	20.5108083716599	3.89865980004263	-2.35766903052604	0.00845893383545744	0.36548750988107	TNF	chr6	+	31575567	31578336	1676	protein_coding	tumor_necrosis_factor
ENSG00000122861	8368.56721846575	3919.31487301975	-1.09435357183493	0.00849530520128165	0.366422031005942	PLAU	chr10	+	73909177	73917497	2950	protein_coding	plasminogen_activator_urokinase
ENSG00000236028	149.715461596639	334.490510432546	1.15910674474621	0.00850739984830875	0.366422031005942	RP11-323C15.2	chr20	-	46901143	46901726	423	lincRNA	NA
ENSG00000012232	1216.16659427094	2605.72444455808	1.09926829170267	0.00854082247848782	0.367282266803255	EXTL3	chr8	+	28600469	28755599	13220	protein_coding	exostosin-like_glycosyltransferase_3
ENSG00000051108	2128.80265959593	992.748521060634	-1.10044064266015	0.00857104051121884	0.367551636763684	HERPUD1	chr16	+	56932048	56944863	5155	protein_coding	homocysteine-inducible_endoplasmic_reticulum_stress-inducible_ubiquitin-like_domain_member_1
ENSG00000123473	2876.34388612775	1343.81945972518	-1.09782207150108	0.00857400639464117	0.367551636763684	STIL	chr1	-	47250139	47314147	7291	protein_coding	SCL/TAL1_interrupting_locus
ENSG00000071073	99.4692063280213	228.194031241038	1.19696170010864	0.00860560613136994	0.368328035469152	MGAT4A	chr2	-	98619106	98731126	9630	protein_coding	mannosyl_(alpha-13-)-glycoprotein_beta-14-N-acetylglucosaminyltransferase_isozyme_A
ENSG00000119888	29.7397107150602	78.0136821228336	1.38773774290641	0.00868456301715045	0.371125762612406	EPCAM	chr2	+	47345158	47387601	2519	protein_coding	epithelial_cell_adhesion_molecule
ENSG00000183929	33.8414454550298	9.74986659078775	-1.78188332315879	0.00876482423092577	0.373386981706537	DUSP5P1	chr1	+	228650241	228651379	1139	processed_pseudogene	dual_specificity_phosphatase_5_pseudogene_1
ENSG00000234997	10.2564772895271	34.1298096033131	1.72268388326351	0.00876482423092577	0.373386981706537	AC016745.3	chr2	+	113424495	113425324	508	antisense	NA
ENSG00000228989	65.6298916954164	155.054251551566	1.23883210314366	0.00880778157375722	0.374632541175372	AC133528.2	chr2	+	241690414	241694289	415	antisense	NA
ENSG00000165511	79.9859645368792	31.2042176712819	-1.35435757508138	0.00883850672483252	0.375354748265944	C10orf25	chr10	-	44997698	45000888	3078	antisense	chromosome_10_open_reading_frame_25
ENSG00000074410	616.287832202136	282.805066474051	-1.12343592397623	0.00886725781768117	0.375991008117112	CA12	chr15	-	63321378	63382161	7313	protein_coding	carbonic_anhydrase_XII
ENSG00000189241	1137.20819311214	2426.28818706485	1.09317423889108	0.00894184721082138	0.378066471176373	TSPYL1	chr6	-	116276578	116279903	3326	protein_coding	TSPY-like_1
ENSG00000065320	1387.41403574402	2956.7953831274	1.09157028861929	0.00894401658642678	0.378066471176373	NTN1	chr17	+	9021542	9244000	6383	protein_coding	netrin_1
ENSG00000258674	7.18018211244116	27.303428211841	1.9092192103808	0.00898543010193233	0.378066471176373	CTC-260F20.3	chr19	+	19516227	19536076	1846	protein_coding	NA
ENSG00000227470	26.6634097693696	6.82426746825687	-1.94612901923274	0.00898543010193233	0.378066471176373	AC073415.2	chr2	+	108878308	108878460	153	processed_pseudogene	NA
ENSG00000272121	7.18018211244116	27.303428211841	1.9092192103808	0.00898543010193233	0.378066471176373	RP4-555D20.4	chr3	-	43998081	43999149	1069	lincRNA	NA
ENSG00000170430	116.9015805945	263.301125335317	1.17060008823298	0.00900691121299129	0.378387268451005	MGMT	chr10	+	129467184	129768007	3557	protein_coding	O-6-methylguanine-DNA_methyltransferase
ENSG00000160678	15.3836415697678	44.8569792548861	1.53654270449905	0.00908382696025099	0.380609881825376	S100A1	chr1	+	153627926	153632039	3030	protein_coding	S100_calcium_binding_protein_A1
ENSG00000138757	4016.62625087329	8518.34416807427	1.08456619394054	0.00908769337349929	0.380609881825376	G3BP2	chr4	-	75642782	75724525	7183	protein_coding	GTPase_activating_protein_(SH3_domain)_binding_protein_2
ENSG00000141576	921.867099040093	1965.01998165055	1.09181435092754	0.00915199761877208	0.382716078064026	RNF157	chr17	-	76142453	76240373	7802	protein_coding	ring_finger_protein_157
ENSG00000165097	1054.14805682772	492.472433185618	-1.0977586198175	0.00934543534077899	0.390207649618734	KDM1B	chr6	+	18155329	18223853	4595	protein_coding	lysine_(K)-specific_demethylase_1B
ENSG00000153904	1880.64768453197	884.501648287482	-1.08817989618195	0.00937554072523309	0.390867008525099	DDAH1	chr1	-	85318481	85578363	4572	protein_coding	dimethylarginine_dimethylaminohydrolase_1
ENSG00000164082	47.1720839561392	15.6010568835473	-1.588339433732	0.00940600099950177	0.391539130020419	GRM2	chr3	+	51707070	51718613	7096	protein_coding	glutamate_receptor_metabotropic_2
ENSG00000142677	325.064638267027	147.252675006081	-1.1417336932303	0.00945656949331861	0.393044966748936	IL22RA1	chr1	-	24119771	24143121	2798	protein_coding	interleukin_22_receptor_subunit_alpha_1
ENSG00000187266	556.812672881665	257.449942990626	-1.11250658932153	0.00947322065568372	0.393138657210875	EPOR	chr19	-	11377205	11384342	3079	protein_coding	erythropoietin_receptor
ENSG00000145022	396.845002975609	852.320145568537	1.10258833827258	0.00949812804046433	0.393574176632715	TCTA	chr3	+	49412206	49416475	2747	protein_coding	T-cell_leukemia_translocation_altered
ENSG00000225783	90.240302314742	36.0802041641894	-1.31945563157169	0.0095224117176408	0.393982570869117	MIAT	chr22	+	26646428	26676475	11505	lincRNA	myocardial_infarction_associated_transcript_(non-protein_coding)
ENSG00000177854	318.912035577427	686.536646686162	1.10588956547918	0.00957457635130718	0.394408159911043	TMEM187	chrX	+	153972327	153983195	1924	protein_coding	transmembrane_protein_187
ENSG00000137166	1080.8093351413	2290.73579689203	1.08361509041521	0.00957658820366834	0.394408159911043	FOXP4	chr6	+	41546426	41602384	6170	protein_coding	forkhead_box_P4
ENSG00000111859	242.004501952732	108.244792014176	-1.15977611204972	0.00969576570512486	0.394408159911043	NEDD9	chr6	-	11183298	11382348	10359	protein_coding	neural_precursor_cell_expressed_developmentally_down-regulated_9
ENSG00000250645	49.2229514620729	17.5514526194468	-1.48093029108499	0.00970392109346689	0.394408159911043	CTD-2228K2.1	chr5	+	418703	419109	407	processed_pseudogene	NA
ENSG00000251003	62.5535903841969	147.252675006081	1.23354326162128	0.00972841544110566	0.394408159911043	ZFPM2-AS1	chr8	-	105780246	106060524	2213	processed_transcript	ZFPM2_antisense_RNA_1
ENSG00000242474	81.0113983137293	185.285360564737	1.19235513540241	0.00972846458686324	0.394408159911043	AC093627.9	chr7	-	135853	149466	1766	lincRNA	NA
ENSG00000231856	8.20561332385801	29.2538229770824	1.81876061370418	0.00973081567844218	0.394408159911043	RP11-327P2.5	chr13	+	51803838	51813832	2469	antisense	NA
ENSG00000128917	28.7142770539648	7.79946772145904	-1.86316379687423	0.00973081567844218	0.394408159911043	DLL4	chr15	+	40929340	40939072	4753	protein_coding	delta-like_4_(Drosophila)
ENSG00000153294	28.7142770539648	7.79946772145904	-1.86316379687423	0.00973081567844218	0.394408159911043	ADGRF4	chr6	+	47685864	47722021	3391	protein_coding	adhesion_G_protein-coupled_receptor_F4
ENSG00000250508	22.5616754052319	4.87386403794322	-2.1814342140435	0.00973269425512659	0.394408159911043	RP11-757G1.6	chr11	+	68870664	68874542	3252	lincRNA	NA
ENSG00000144229	5.12932254946148	21.4522433227254	2.03867338899789	0.00973269425512659	0.394408159911043	THSD7B	chr2	+	136765545	137677717	6761	protein_coding	thrombospondin_type_1_domain_containing_7B
ENSG00000279659	5.12932254946148	21.4522433227254	2.03867338899789	0.00973269425512659	0.394408159911043	RP11-177G23.1	chr6	+	79573877	79575530	1654	TEC	NA
ENSG00000249931	22.5616754052319	4.87386403794322	-2.1814342140435	0.00973269425512659	0.394408159911043	GOLGA8K	chr15	-	32392782	32403292	3231	protein_coding	golgin_A8_family_member_K
ENSG00000101290	3093.73584775225	6518.21501537989	1.07509776134034	0.00974642843607268	0.394408159911043	CDS2	chr20	+	5126786	5197887	11893	protein_coding	CDP-diacylglycerol_synthase_2
ENSG00000165238	37.9431803059346	93.6168357104169	1.3002210941541	0.0097613172694998	0.394408159911043	WNK2	chr9	+	93184916	93320572	13198	protein_coding	WNK_lysine_deficient_protein_kinase_2
ENSG00000100784	858.290204598777	400.803910144615	-1.09831819773014	0.00976379375617479	0.394408159911043	RPS6KA5	chr14	-	90847862	91060636	27726	protein_coding	ribosomal_protein_S6_kinase_90kDa_polypeptide_5
ENSG00000126803	236.877333044099	512.95157130235	1.11429182288398	0.00980232971631174	0.39537993731658	HSPA2	chr14	+	64535905	64546173	5777	protein_coding	heat_shock_protein_family_A_(Hsp70)_member_2
ENSG00000237975	151.766329159856	333.515313377358	1.1352835211065	0.00988490117519387	0.397710202142196	FLG-AS1	chr1	+	152168125	152445456	7691	antisense	FLG_antisense_RNA_1
ENSG00000166257	23.5871089644201	64.3609224654975	1.44353810311624	0.00988923086587875	0.397710202142196	SCN3B	chr11	-	123629187	123655244	9464	protein_coding	sodium_channel_voltage_gated_type_III_beta_subunit
ENSG00000244300	496.31207977812	1056.13632943624	1.08929312078705	0.00991794276508101	0.398242545521168	GATA2-AS1	chr3	+	128489212	128502348	2283	antisense	GATA2_antisense_RNA_1
ENSG00000108846	1811.94362118764	3815.943985555	1.07445215964649	0.00994161174213876	0.398242545521168	ABCC3	chr17	+	50634777	50692252	9614	protein_coding	ATP_binding_cassette_subfamily_C_member_3
ENSG00000260368	17.4345081147333	2.92345252424357	-2.52493176079531	0.0100337229032323	0.398242545521168	RP11-521I2.3	chr8	-	100913247	100914388	1142	sense_overlapping	NA
ENSG00000075290	3.07847125504794	16.5762547918508	2.3834214325807	0.0100337229032323	0.398242545521168	WNT8B	chr10	+	100463041	100483744	2112	protein_coding	wingless-type_MMTV_integration_site_family_member_8B
ENSG00000158014	3.07847125504794	16.5762547918508	2.3834214325807	0.0100337229032323	0.398242545521168	SLC30A2	chr1	-	26037252	26046133	3498	protein_coding	solute_carrier_family_30_(zinc_transporter)_member_2
ENSG00000198478	3.07847125504794	16.5762547918508	2.3834214325807	0.0100337229032323	0.398242545521168	SH3BGRL2	chr6	+	79631283	79703659	4653	protein_coding	SH3_domain_binding_glutamate-rich_protein_like_2
ENSG00000163536	3.07847125504794	16.5762547918508	2.3834214325807	0.0100337229032323	0.398242545521168	SERPINI1	chr3	+	167735243	167825568	2418	protein_coding	serpin_peptidase_inhibitor_clade_I_(neuroserpin)_member_1
ENSG00000180871	3.07847125504794	16.5762547918508	2.3834214325807	0.0100337229032323	0.398242545521168	CXCR2	chr2	+	218125289	218137253	3231	protein_coding	chemokine_(C-X-C_motif)_receptor_2
ENSG00000214432	3.07847125504794	16.5762547918508	2.3834214325807	0.0100337229032323	0.398242545521168	AC068831.10	chr15	+	91022619	91036611	3429	antisense	NA
ENSG00000255566	39.9940477607395	12.6754625122825	-1.64778127097174	0.0101384208243485	0.401620874625002	RP11-114F3.5	chr12	-	64442510	64443330	504	processed_pseudogene	NA
ENSG00000104660	2498.98425462801	1186.81273438634	-1.0741659899056	0.0101482551540356	0.401620874625002	LEPROTL1	chr8	+	30095398	30177208	5421	protein_coding	leptin_receptor_overlapping_transcript-like_1
ENSG00000206417	165.096968321528	72.1624994514594	-1.19252772146787	0.0102889862869052	0.406361216757111	H1FX-AS1	chr3	+	129315392	129326225	3420	antisense	H1FX_antisense_RNA_1
ENSG00000138413	1768.87540237473	838.667386838861	-1.07654342953666	0.0102977977073981	0.406361216757111	IDH1	chr2	-	208236227	208266074	4721	protein_coding	isocitrate_dehydrogenase_1_(NADP+)
ENSG00000168899	9.23104510269702	31.2042176712819	1.74396862340677	0.0103844463174681	0.40859953255202	VAMP5	chr2	+	85584408	85593412	819	protein_coding	vesicle_associated_membrane_protein_5
ENSG00000183833	30.7651443868086	8.77466737616322	-1.79488694190253	0.0103844463174681	0.40859953255202	MAATS1	chr3	+	119703022	119767102	7106	protein_coding	MYCBP-associated_testis_expressed_1
ENSG00000167646	107.672676568727	44.8569792548861	-1.26081239747869	0.0104750262568804	0.411193893918007	DNAAF3	chr19	-	55158661	55166722	3302	protein_coding	dynein_axonemal_assembly_factor_3
ENSG00000151917	239.953634389284	108.244792014176	-1.14750414607758	0.0104804976807021	0.411193893918007	BEND6	chr6	+	56955126	57027342	5588	protein_coding	BEN_domain_containing_6
ENSG00000138271	91.2657360934902	203.81410474053	1.15806726520328	0.0106939901927506	0.418968135141235	GPR87	chr3	-	151294086	151316952	1698	protein_coding	G_protein-coupled_receptor_87
ENSG00000119681	1004.92723532556	2106.42355413683	1.0676151942191	0.0107245862080976	0.419065717270244	LTBP2	chr14	-	74498170	74612378	9091	protein_coding	latent_transforming_growth_factor_beta_binding_protein_2
ENSG00000137868	603.982626825602	282.805066474051	-1.09434452567176	0.0107271738518292	0.419065717270244	STRA6	chr15	-	74179466	74212267	7690	protein_coding	stimulated_by_retinoic_acid_6
ENSG00000141682	3388.03534297001	1621.75061946607	-1.0628362302821	0.0107965840880634	0.419445178235439	PMAIP1	chr18	+	59899948	59904306	2235	protein_coding	phorbol-12-myristate-13-acetate-induced_protein_1
ENSG00000226648	23.5871089644201	5.84906637201725	-1.98820531343664	0.0108117135540044	0.419445178235439	PLCG1-AS1	chr20	-	41098329	41138003	1462	antisense	PLCG1_antisense_RNA_1
ENSG00000214243	6.15475171793626	24.3778358982094	1.96479291668359	0.0108117135540044	0.419445178235439	AC004980.10	chr7	-	76650401	76650897	497	processed_pseudogene	NA
ENSG00000281186	6.15475171793626	24.3778358982094	1.96479291668359	0.0108117135540044	0.419445178235439	LINC00706	chr10	-	6774307	6779180	699	lincRNA	long_intergenic_non-protein_coding_RNA_706
ENSG00000272447	49.2229514620729	116.046368658823	1.23528121787438	0.0108136889983429	0.419445178235439	RP11-182L21.6	chr10	+	79825902	79827602	1701	lincRNA	NA
ENSG00000215866	15.3836415697678	43.8817820505959	1.50492290080775	0.0108507847600581	0.420287063039584	LINC01356	chr1	-	112820170	112850643	1823	lincRNA	long_intergenic_non-protein_coding_RNA_1356
ENSG00000178184	420.429979950112	890.352830599875	1.08229601801367	0.0108845629421734	0.420998243997067	PARD6G	chr18	-	80157232	80247546	4224	protein_coding	par-6_family_cell_polarity_regulator_gamma
ENSG00000125347	4164.28871537246	2000.12707550941	-1.05792935707874	0.0110753928555799	0.427773341877397	IRF1	chr5	-	132481609	132490798	7799	protein_coding	interferon_regulatory_factor_1
ENSG00000183668	16.4090748053078	45.8321764535122	1.47510173957718	0.0111590979125961	0.430397580083704	PSG9	chr19	-	43211791	43269530	5048	protein_coding	pregnancy_specific_beta-1-glycoprotein_9
ENSG00000126562	43.0703489704415	103.368806594926	1.26069747155303	0.0112011827366301	0.431411420295005	WNK4	chr17	+	42780678	42796936	5089	protein_coding	WNK_lysine_deficient_protein_kinase_4
ENSG00000159388	600.90632548146	1259.95251327222	1.0680079326043	0.0112396505192028	0.432283291166016	BTG2	chr1	+	203305491	203309602	2757	protein_coding	BTG_family_member_2
ENSG00000169902	1350.49841961821	644.603173429583	-1.06685566801266	0.0113335893558327	0.43528315687725	TPST1	chr7	+	66205199	66420543	2871	protein_coding	tyrosylprotein_sulfotransferase_1
ENSG00000171860	48.1975177081586	17.5514526194468	-1.45063437192124	0.0114401652168022	0.437193897801962	C3AR1	chr12	-	8058302	8066471	2145	protein_coding	complement_component_3a_receptor_1
ENSG00000171126	48.1975177081586	17.5514526194468	-1.45063437192124	0.0114401652168022	0.437193897801962	KCNG3	chr2	-	42442017	42494097	3824	protein_coding	potassium_channel_voltage_gated_modifier_subfamily_G_member_3
ENSG00000235848	48.1975177081586	17.5514526194468	-1.45063437192124	0.0114401652168022	0.437193897801962	RMDN2-AS1	chr2	-	37949911	38067041	3282	antisense	RMDN2_antisense_RNA_1
ENSG00000261777	11.2819097782607	35.1050068892006	1.62725603547871	0.0114633914683489	0.437193897801962	RP11-529K1.2	chr16	-	70315640	70346747	1508	processed_transcript	NA
ENSG00000219992	11.2819097782607	35.1050068892006	1.62725603547871	0.0114633914683489	0.437193897801962	RP11-420L9.2	chr6	+	3754099	3754840	436	processed_pseudogene	NA
ENSG00000185963	949.553811135337	1975.74714921855	1.05698281179495	0.0115624965241068	0.440358567062462	BICD2	chr9	-	92711363	92764812	6427	protein_coding	bicaudal_D_homolog_2_(Drosophila)
ENSG00000109576	171.249571011844	76.063287904617	-1.16945497491173	0.0116823378594596	0.441181795481711	AADAT	chr4	-	170060222	170091699	2981	protein_coding	aminoadipate_aminotransferase
ENSG00000233452	75.8842294321414	170.657404607995	1.16797123355798	0.0116823378594596	0.441181795481711	STXBP5-AS1	chr6	-	146841901	147204614	6011	antisense	STXBP5_antisense_RNA_1
ENSG00000254388	50.248385217738	18.5266503777906	-1.43313738193008	0.0116969549188703	0.441181795481711	DUTP2	chr8	+	123352181	123352643	463	processed_pseudogene	deoxyuridine_triphosphatase_pseudogene_2
ENSG00000089195	1932.9448073761	930.335909733481	-1.05487151194612	0.011731767995945	0.441181795481711	TRMT6	chr20	-	5937235	5950558	3776	protein_coding	tRNA_methyltransferase_6
ENSG00000275894	68.7061930117959	27.303428211841	-1.32723728698811	0.0117497222508732	0.441181795481711	RP3-453C12.14	chr20	-	45345115	45345823	709	sense_intronic	NA
ENSG00000124145	13081.4608770493	6337.80356084577	-1.04545344260075	0.0117792769545965	0.441181795481711	SDC4	chr20	-	45325288	45348424	2613	protein_coding	syndecan_4
ENSG00000179195	2127.77722581468	4401.06221648566	1.04846301808937	0.0117847877711041	0.441181795481711	ZNF664	chr12	+	123971845	124015439	6340	protein_coding	zinc_finger_protein_664
ENSG00000178947	4.10389531197671	18.5266503777906	2.14186001517549	0.011803030626533	0.441181795481711	SMIM10L2A	chrX	+	135421943	135428074	5230	protein_coding	small_integral_membrane_protein_10_like_2A
ENSG00000266411	4.10389531197671	18.5266503777906	2.14186001517549	0.011803030626533	0.441181795481711	RP11-180P8.3	chr17	-	62966817	62968549	912	lincRNA	NA
ENSG00000237548	4.10389531197671	18.5266503777906	2.14186001517549	0.011803030626533	0.441181795481711	TTLL11-IT1	chr9	-	121884636	121963719	1052	lincRNA	TTLL11_intronic_transcript_1
ENSG00000188486	4436.0286674021	2145.43143620167	-1.04795541547949	0.0118167785962933	0.441181795481711	H2AFX	chr11	-	119093854	119095467	1614	protein_coding	H2A_histone_family_member_X
ENSG00000127774	2.0530522020965	13.6506607641871	2.66270057276026	0.0118324272465622	0.441181795481711	EMC6	chr17	+	3668815	3669668	769	protein_coding	ER_membrane_protein_complex_subunit_6
ENSG00000141968	2.0530522020965	13.6506607641871	2.66270057276026	0.0118324272465622	0.441181795481711	VAV1	chr19	+	6772714	6857366	4305	protein_coding	vav_guanine_nucleotide_exchange_factor_1
ENSG00000236908	2.0530522020965	13.6506607641871	2.66270057276026	0.0118324272465622	0.441181795481711	RP5-1063M23.2	chr12	+	3318718	3325343	3004	lincRNA	NA
ENSG00000249119	2.0530522020965	13.6506607641871	2.66270057276026	0.0118324272465622	0.441181795481711	MTND6P4	chr5	+	134924123	134924644	522	processed_pseudogene	mitochondrially_encoded_NADH:ubiquinone_oxidoreductase_core_subunit_6_pseudogene_4
ENSG00000237523	237.902766825829	505.149994877253	1.08595787288152	0.0118426138385064	0.441181795481711	LINC00857	chr10	+	80207710	80219657	2171	lincRNA	long_intergenic_non-protein_coding_RNA_857
ENSG00000179913	12.3073424958366	37.0554014290472	1.58077621938846	0.0119088450306636	0.442602525053836	B3GNT3	chr19	+	17794828	17813082	2301	protein_coding	UDP-GlcNAc:betaGal_beta-13-N-acetylglucosaminyltransferase_3
ENSG00000178607	1654.02681887344	795.758716543763	-1.05545650081787	0.0119131671701237	0.442602525053836	ERN1	chr17	-	64039142	64130819	10864	protein_coding	endoplasmic_reticulum_to_nucleus_signaling_1
ENSG00000224635	98.443772548318	40.9561904001608	-1.26254906521033	0.0120360115180093	0.442855130631331	RP4-564F22.5	chr20	-	38406011	38416797	2004	lincRNA	NA
ENSG00000153310	2607.68023544053	1260.92771032402	-1.04820401446248	0.0120472266069148	0.442855130631331	FAM49B	chr8	-	129839593	130017129	9131	protein_coding	family_with_sequence_similarity_49_member_B
ENSG00000024422	6321.80139110746	13017.9033638299	1.04207554099145	0.0120508785512526	0.442855130631331	EHD2	chr19	+	47713343	47743134	3923	protein_coding	EH_domain_containing_2
ENSG00000167244	296.352492381775	137.500704304379	-1.10714069220353	0.0121106711328809	0.442855130631331	IGF2	chr11	-	2129112	2141238	6259	protein_coding	insulin_like_growth_factor_2
ENSG00000183773	42.0449152306369	99.4680182490832	1.23993428894392	0.0121171460572523	0.442855130631331	AIFM3	chr22	+	20965108	20981360	5401	protein_coding	apoptosis_inducing_factor_mitochondria_associated_3
ENSG00000100360	510.668152718123	1064.91310290338	1.06010284167872	0.012131390225372	0.442855130631331	IFT27	chr22	-	36758202	36776256	8009	protein_coding	intraflagellar_transport_27
ENSG00000258056	29.7397107150602	75.0880907934923	1.33268607370007	0.0121451516593515	0.442855130631331	RP11-644F5.11	chr12	+	55729104	55730852	1443	antisense	NA
ENSG00000134548	74.8587956567012	30.2290203322978	-1.30455213531436	0.0121451516593515	0.442855130631331	SPX	chr12	+	21526307	21537377	3359	protein_coding	spexin_hormone
ENSG00000239218	54.3501202554523	20.477045722395	-1.40260867129025	0.012147795329589	0.442855130631331	RPS20P22	chr8	-	38434347	38435664	1318	transcribed_processed_pseudogene	ribosomal_protein_S20_pseudogene_22
ENSG00000184517	521.947924313757	246.722775354494	-1.08061178405877	0.0121798931675169	0.442855130631331	ZFP1	chr16	+	75148492	75172236	3761	protein_coding	ZFP1_zinc_finger_protein
ENSG00000182700	230.724730353691	488.571644972585	1.08200472575748	0.0122057304150762	0.442855130631331	IGIP	chr5	+	140125935	140129392	3458	protein_coding	IgA-inducing_protein
ENSG00000101955	489.134043308072	231.119622418218	-1.08115958189121	0.0122057304150762	0.442855130631331	SRPX	chrX	-	38149336	38220924	1987	protein_coding	sushi-repeat_containing_protein_X-linked
ENSG00000099250	5249.19765592796	2549.16301556584	-1.04203515135597	0.0122354503452373	0.442855130631331	NRP1	chr10	-	33177492	33336262	11522	protein_coding	neuropilin_1
ENSG00000087253	2074.45466918944	1003.47568863212	-1.04762925760143	0.0122510287129299	0.442855130631331	LPCAT2	chr16	+	55508998	55586670	7439	protein_coding	lysophosphatidylcholine_acyltransferase_2
ENSG00000147883	1235.64983611526	2551.11340966902	1.04578550623274	0.0122647420812238	0.442855130631331	CDKN2B	chr9	-	22002903	22009363	4058	protein_coding	cyclin-dependent_kinase_inhibitor_2B_(p15_inhibits_CDK4)
ENSG00000162894	164.071534539824	351.068860367721	1.09687137769815	0.0122951284057961	0.442855130631331	FCMR	chr1	-	206904386	206923247	2348	protein_coding	Fc_fragment_of_IgM_receptor
ENSG00000138131	13.3327753904457	39.0057959310871	1.54017321671036	0.0123028267554492	0.442855130631331	LOXL4	chr10	-	98247690	98268250	3653	protein_coding	lysyl_oxidase_like_4
ENSG00000116747	2632.29064619052	1276.53086315268	-1.04401412728463	0.0123805880377579	0.442855130631331	TROVE2	chr1	+	193059422	193091777	9102	protein_coding	TROVE_domain_family_member_2
ENSG00000121579	8292.68511865389	4036.33851920608	-1.03876810056327	0.0123894881336299	0.442855130631331	NAA50	chr3	-	113716460	113746300	6436	protein_coding	N(alpha)-acetyltransferase_50_NatE_catalytic_subunit
ENSG00000268894	8.20561332385801	28.2786256041547	1.77006258272543	0.0124954013757569	0.442855130631331	PLCE1-AS1	chr10	-	94279277	94287478	2317	antisense	PLCE1_antisense_RNA_1
ENSG00000278783	27.6888434048764	7.79946772145904	-1.81092790166224	0.0124954013757569	0.442855130631331	MIR6071	chr2	-	85783600	85783677	78	miRNA	microRNA_6071
ENSG00000007237	8.20561332385801	28.2786256041547	1.77006258272543	0.0124954013757569	0.442855130631331	GAS7	chr17	-	9910609	10198551	10100	protein_coding	growth_arrest_specific_7
ENSG00000198105	342.497012553954	716.767755310068	1.06515270403432	0.012557075775183	0.442855130631331	ZNF248	chr10	-	37776526	37858106	7289	protein_coding	zinc_finger_protein_248
ENSG00000232774	113.825279252107	48.7577680184586	-1.22091875545884	0.0126035537983893	0.442855130631331	FLJ22447	chr14	+	61570540	61658696	2653	lincRNA	uncharacterized_LOC400221
ENSG00000174348	34.8668791591309	84.8400618487166	1.27997372217765	0.0126711955752862	0.442855130631331	PODN	chr1	+	53062052	53085502	4900	protein_coding	podocan
ENSG00000279345	85.113133423391	35.1050068892006	-1.27457368581492	0.0126711955752862	0.442855130631331	RP3-522J7.7	chr22	+	49805452	49807208	1757	antisense	NA
ENSG00000212342	8.20561332385801	1.38777878078145e-17	-6.05849968005015	0.0127308484105026	0.442855130631331	SNORA12	chr8	+	130162972	130163127	156	snoRNA	Small_nucleolar_RNA_SNORA12
ENSG00000233800	8.20561332385801	1.38777878078145e-17	-6.05849968005015	0.0127308484105026	0.442855130631331	RP11-295G24.4	chr9	+	132947069	132951560	645	sense_intronic	NA
ENSG00000217325	1.38777878078145e-17	7.79946772145904	5.98714568650315	0.0127308484105026	0.442855130631331	PRELID1P1	chr6	+	126643488	126644390	903	transcribed_processed_pseudogene	PRELI_domain_containing_1_pseudogene_1
ENSG00000143226	8.20561332385801	1.38777878078145e-17	-6.05849968005015	0.0127308484105026	0.442855130631331	FCGR2A	chr1	+	161505430	161524013	5314	protein_coding	Fc_fragment_of_IgG_low_affinity_IIa_receptor_(CD32)
ENSG00000139946	1.38777878078145e-17	7.79946772145904	5.98714568650315	0.0127308484105026	0.442855130631331	PELI2	chr14	+	56117814	56301526	6278	protein_coding	pellino_E3_ubiquitin_protein_ligase_family_member_2
ENSG00000138135	8.20561332385801	1.38777878078145e-17	-6.05849968005015	0.0127308484105026	0.442855130631331	CH25H	chr10	-	89205629	89207314	1686	protein_coding	cholesterol_25-hydroxylase
ENSG00000240589	8.20561332385801	1.38777878078145e-17	-6.05849968005015	0.0127308484105026	0.442855130631331	RN7SL258P	chr17	-	44409059	44409358	300	misc_RNA	RNA_7SL_cytoplasmic_258_pseudogene
ENSG00000010327	8.20561332385801	1.38777878078145e-17	-6.05849968005015	0.0127308484105026	0.442855130631331	STAB1	chr3	+	52495338	52524495	10588	protein_coding	stabilin_1
ENSG00000259453	8.20561332385801	1.38777878078145e-17	-6.05849968005015	0.0127308484105026	0.442855130631331	RP11-815J21.1	chr15	+	85701109	85702771	746	sense_intronic	NA
ENSG00000256263	1.38777878078145e-17	7.79946772145904	5.98714568650315	0.0127308484105026	0.442855130631331	DDX11L8	chr12	+	12310	13501	366	unprocessed_pseudogene	DEAD/H_(Asp-Glu-Ala-Asp/His)_box_helicase_11_like_8
ENSG00000228290	1.38777878078145e-17	7.79946772145904	5.98714568650315	0.0127308484105026	0.442855130631331	TBX18-AS1	chr6	+	84687712	84709578	2076	antisense	TBX18_antisense_RNA_1
ENSG00000257957	8.20561332385801	1.38777878078145e-17	-6.05849968005015	0.0127308484105026	0.442855130631331	QRSL1P3	chr14	+	35765795	35767110	1316	processed_pseudogene	glutaminyl-tRNA_synthase_(glutamine-hydrolyzing)-like_1_pseudogene_3
ENSG00000236924	8.20561332385801	1.38777878078145e-17	-6.05849968005015	0.0127308484105026	0.442855130631331	RP11-390F4.6	chr9	+	6645956	6670635	526	lincRNA	NA
ENSG00000223505	1.38777878078145e-17	7.79946772145904	5.98714568650315	0.0127308484105026	0.442855130631331	RP11-397P13.7	chr1	-	203835585	203835912	328	processed_pseudogene	NA
ENSG00000248240	8.20561332385801	1.38777878078145e-17	-6.05849968005015	0.0127308484105026	0.442855130631331	RP11-159F24.5	chr5	+	43515274	43525310	512	antisense	NA
ENSG00000250514	1.38777878078145e-17	7.79946772145904	5.98714568650315	0.0127308484105026	0.442855130631331	RP11-96P7.1	chr16	+	76634998	76658478	2198	lincRNA	NA
ENSG00000274769	8.20561332385801	1.38777878078145e-17	-6.05849968005015	0.0127308484105026	0.442855130631331	RP11-493E12.3	chr2	+	61115787	61164825	1383	processed_transcript	NA
ENSG00000241939	8.20561332385801	1.38777878078145e-17	-6.05849968005015	0.0127308484105026	0.442855130631331	RN7SL517P	chr3	+	43314951	43315255	305	misc_RNA	RNA_7SL_cytoplasmic_517_pseudogene
ENSG00000166035	1.38777878078145e-17	7.79946772145904	5.98714568650315	0.0127308484105026	0.442855130631331	LIPC	chr15	+	58410569	58569843	5184	protein_coding	lipase_hepatic
ENSG00000260747	1.38777878078145e-17	7.79946772145904	5.98714568650315	0.0127308484105026	0.442855130631331	RP11-421N8.1	chr18	-	68277802	68278243	442	processed_pseudogene	NA
ENSG00000249006	8.20561332385801	1.38777878078145e-17	-6.05849968005015	0.0127308484105026	0.442855130631331	RP11-317B7.2	chr4	-	2088718	2090617	1900	processed_pseudogene	NA
ENSG00000236932	1.38777878078145e-17	7.79946772145904	5.98714568650315	0.0127308484105026	0.442855130631331	CEACAMP8	chr19	-	43035869	43041248	580	unprocessed_pseudogene	carcinoembryonic_antigen-related_cell_adhesion_molecule_pseudogene_8
ENSG00000267922	1.38777878078145e-17	7.79946772145904	5.98714568650315	0.0127308484105026	0.442855130631331	AC007193.6	chr19	+	46101122	46196218	332	lincRNA	NA
ENSG00000239542	8.20561332385801	1.38777878078145e-17	-6.05849968005015	0.0127308484105026	0.442855130631331	RN7SL399P	chr17	-	41730127	41730405	279	misc_RNA	RNA_7SL_cytoplasmic_399_pseudogene
ENSG00000204923	243.029935734454	112.14558034023	-1.11485684849996	0.0128261243837766	0.445577856493373	FBXO48	chr2	-	68459419	68467258	5666	protein_coding	F-box_protein_48
ENSG00000253719	1053.12262304643	2165.91057428565	1.04021660588311	0.0128417538748411	0.445577856493373	ATXN7L3B	chr12	+	74537827	74545430	7604	protein_coding	ataxin_7-like_3B
ENSG00000172738	54.3501202554523	123.847945276257	1.18643713366911	0.0128816644258252	0.446395444766509	TMEM217	chr6	-	37212180	37258155	2737	protein_coding	transmembrane_protein_217
ENSG00000253522	715.754908993982	344.242480983319	-1.05575576490015	0.0130708547958436	0.447730955178996	MIR3142HG	chr5	+	160468268	160487426	2301	lincRNA	MIR3142_host_gene
ENSG00000123689	2483.60274790925	1211.19266068192	-1.03592610243355	0.0130977471283991	0.447730955178996	G0S2	chr1	+	209675420	209676388	866	protein_coding	G0/G1_switch_2
ENSG00000105173	571.168745821224	273.053095906544	-1.06437468042055	0.0131017474893346	0.447730955178996	CCNE1	chr19	+	29811898	29824308	2550	protein_coding	cyclin_E1
ENSG00000274214	29.7397107150602	8.77466737616322	-1.74617858863594	0.0131493170897346	0.447730955178996	RP11-757O6.6	chr18	+	14253548	14254075	528	processed_pseudogene	NA
ENSG00000140379	29.7397107150602	8.77466737616322	-1.74617858863594	0.0131493170897346	0.447730955178996	BCL2A1	chr15	-	79960889	79971446	1089	protein_coding	BCL2-related_protein_A1
ENSG00000116044	3854.60771343664	1885.05382341593	-1.03192707556578	0.0132008845871036	0.447730955178996	NFE2L2	chr2	-	177227595	177392697	5979	protein_coding	nuclear_factor_erythroid_2_like_2
ENSG00000262580	42.0449152306369	98.4928211610397	1.22573835169322	0.0132132221509144	0.447730955178996	RP11-334C17.5	chr17	-	80200673	80205949	5122	antisense	NA
ENSG00000132669	689.093630678923	1417.93443565822	1.04089101019838	0.0132259378140113	0.447730955178996	RIN2	chr20	+	19886521	20002457	5053	protein_coding	Ras_and_Rab_interactor_2
ENSG00000261542	21.5362418728521	4.87386403794322	-2.11469841028162	0.0132310503373166	0.447730955178996	RP11-16E18.3	chr8	+	63215981	63218034	2054	lincRNA	NA
ENSG00000260230	5.12932254946148	20.477045722395	1.97195696234412	0.0132310503373166	0.447730955178996	FRRS1L	chr9	-	109130293	109167291	8197	protein_coding	ferric-chelate_reductase_1-like
ENSG00000231249	5.12932254946148	20.477045722395	1.97195696234412	0.0132310503373166	0.447730955178996	ITPR1-AS1	chr3	-	4490891	4493163	858	antisense	ITPR1_antisense_RNA_1_(head_to_head)
ENSG00000196132	5.12932254946148	20.477045722395	1.97195696234412	0.0132310503373166	0.447730955178996	MYT1	chr20	+	64151791	64242253	6265	protein_coding	myelin_transcription_factor_1
ENSG00000223612	16.4090748053078	44.8569792548861	1.44416011552577	0.0132401936029792	0.447730955178996	RP11-289I10.2	chr1	+	145233001	145233519	519	processed_pseudogene	NA
ENSG00000166920	67.6807592391541	27.303428211841	-1.30558190086007	0.0132567167569693	0.447730955178996	C15orf48	chr15	+	45430529	45448761	1405	protein_coding	chromosome_15_open_reading_frame_48
ENSG00000168228	621.415001109008	298.408219375203	-1.05794087819425	0.0133001205248253	0.447730955178996	ZCCHC4	chr4	+	25312785	25370383	4400	protein_coding	zinc_finger_CCHC_domain_containing_4
ENSG00000171298	6797.60266560371	13852.6720399376	1.02705350498254	0.0133081296334115	0.447730955178996	GAA	chr17	+	80101556	80119879	5156	protein_coding	glucosidase_alpha;_acid
ENSG00000167740	355.82765171429	739.197287513515	1.0545308248597	0.0133195505989162	0.447730955178996	CYB5D2	chr17	+	4143168	4187310	2182	protein_coding	cytochrome_b5_domain_containing_2
ENSG00000102760	11.2819097782607	0.973035572816322	-3.37385040646772	0.0134120892568359	0.447730955178996	RGCC	chr13	+	41457559	41470882	1032	protein_coding	regulator_of_cell_cycle
ENSG00000177984	1.02762974496948	10.7250654721441	3.23777756826164	0.0134120892568359	0.447730955178996	LCN15	chr9	-	136759634	136766255	2887	protein_coding	lipocalin_15
ENSG00000267049	11.2819097782607	0.973035572816322	-3.37385040646772	0.0134120892568359	0.447730955178996	AC002398.13	chr19	-	35769144	35771028	427	antisense	NA
ENSG00000248607	11.2819097782607	0.973035572816322	-3.37385040646772	0.0134120892568359	0.447730955178996	RP11-158I23.1	chr3	+	126056923	126058228	379	antisense	NA
ENSG00000268460	1.02762974496948	10.7250654721441	3.23777756826164	0.0134120892568359	0.447730955178996	DKFZp434J0226	chr19	+	46203426	46214837	5911	processed_transcript	uncharacterized_LOC93429
ENSG00000228412	1.02762974496948	10.7250654721441	3.23777756826164	0.0134120892568359	0.447730955178996	RP4-625H18.2	chr6	-	19802164	19804752	2301	lincRNA	NA
ENSG00000268223	1.02762974496948	10.7250654721441	3.23777756826164	0.0134120892568359	0.447730955178996	ARL14EPL	chr5	+	116032324	116060118	1914	protein_coding	ADP_ribosylation_factor_like_GTPase_14_effector_protein_like
ENSG00000252481	11.2819097782607	0.973035572816322	-3.37385040646772	0.0134120892568359	0.447730955178996	SCARNA13	chr14	-	95533355	95533629	275	scaRNA	small_Cajal_body-specific_RNA_13
ENSG00000278598	11.2819097782607	0.973035572816322	-3.37385040646772	0.0134120892568359	0.447730955178996	MIR6775	chr16	-	87834592	87834660	69	miRNA	microRNA_6775
ENSG00000263396	11.2819097782607	0.973035572816322	-3.37385040646772	0.0134120892568359	0.447730955178996	RP11-288C17.3	chr18	+	1357651	1357942	292	processed_pseudogene	NA
ENSG00000164520	11.2819097782607	0.973035572816322	-3.37385040646772	0.0134120892568359	0.447730955178996	RAET1E	chr6	-	149883375	149898102	3004	protein_coding	retinoic_acid_early_transcript_1E
ENSG00000229558	11.2819097782607	0.973035572816322	-3.37385040646772	0.0134120892568359	0.447730955178996	SACS-AS1	chr13	+	23418971	23428869	2234	lincRNA	SACS_antisense_RNA_1
ENSG00000253586	11.2819097782607	0.973035572816322	-3.37385040646772	0.0134120892568359	0.447730955178996	RP11-723D22.2	chr8	+	38799643	38802296	356	sense_intronic	NA
ENSG00000119812	1726.83261734304	843.54337209949	-1.0334794566707	0.0135739410457854	0.452580718116314	FAM98A	chr2	-	33583658	33599382	4921	protein_coding	family_with_sequence_similarity_98_member_A
ENSG00000221926	404.023039446164	192.111740002117	-1.07197671023377	0.0136374269037432	0.454142946903068	TRIM16	chr17	-	15627960	15684311	5640	protein_coding	tripartite_motif_containing_16
ENSG00000115112	75.8842294321414	167.731813413017	1.14304328793379	0.013697035393351	0.455039793351815	TFCP2L1	chr2	-	121216587	121285207	9372	protein_coding	transcription_factor_CP2-like_1
ENSG00000154589	10.2564772895271	32.1794149953506	1.63811389566736	0.0137050355327956	0.455039793351815	LY96	chr8	+	73991352	74029087	607	protein_coding	lymphocyte_antigen_96
ENSG00000117266	1085.93650404775	2217.59601802125	1.02997629187807	0.0137143497978007	0.455039793351815	CDK18	chr1	+	205504595	205532793	6831	protein_coding	cyclin-dependent_kinase_18
ENSG00000064205	118.952448156314	51.683359542529	-1.20056018435832	0.0137432560667421	0.455445501716658	WISP2	chr20	+	44714844	44728509	4981	protein_coding	WNT1_inducible_signaling_pathway_protein_2
ENSG00000246640	78.9605307602804	173.582995801686	1.13523500057841	0.0137746863544034	0.455933770035994	RP11-1094H24.4	chr17	-	50050349	50055739	2533	lincRNA	NA
ENSG00000102048	123.054183280402	53.6337538721779	-1.19610659514898	0.0138259310643022	0.457075907473243	ASB9	chrX	-	15235288	15270467	2363	protein_coding	ankyrin_repeat_and_SOCS_box_containing_9
ENSG00000257923	3121.42255984592	6341.70434905191	1.02263907600981	0.0138547236285937	0.457473927600979	CUX1	chr7	+	101815904	102283957	17788	protein_coding	cut-like_homeobox_1
ENSG00000151892	1537.12736780928	3126.47967010095	1.02424576247961	0.0139995406225551	0.461697410362456	GFRA1	chr10	-	116056925	116273467	9678	protein_coding	GDNF_family_receptor_alpha_1
ENSG00000132613	1142.33536201857	2325.84289074986	1.02569107263971	0.0140653744989335	0.463000539509943	MTSS1L	chr16	-	70661204	70686066	4999	protein_coding	metastasis_suppressor_1-like
ENSG00000218358	53.3246864939842	20.477045722395	-1.37519157832545	0.0140899201059348	0.463000539509943	RAET1K	chr6	-	149998019	150005157	1896	transcribed_unprocessed_pseudogene	retinoic_acid_early_transcript_1K_pseudogene
ENSG00000215156	53.3246864939842	20.477045722395	-1.37519157832545	0.0140899201059348	0.463000539509943	RP11-1023L17.2	chr5	+	34190056	34193653	3598	processed_pseudogene	NA
ENSG00000206075	133.308521092753	282.805066474051	1.08435820080993	0.0141203193790109	0.463441780387801	SERPINB5	chr18	+	63476761	63505085	3939	protein_coding	serpin_peptidase_inhibitor_clade_B_(ovalbumin)_member_5
ENSG00000123560	33.8414454550298	10.7250654721441	-1.64604008483021	0.0141787199929611	0.464209238311276	PLP1	chrX	+	103773718	103792619	6078	protein_coding	proteolipid_protein_1
ENSG00000133393	892.129519382128	1817.76522685201	1.02674300077502	0.0141895912446223	0.464209238311276	FOPNL	chr16	-	15865720	15888625	2391	protein_coding	FGFR1OP_N-terminal_like
ENSG00000248323	37.9431803059346	89.7160473361882	1.23890416065132	0.0141947015047393	0.464209238311276	LUCAT1	chr5	-	91303029	91314402	2904	lincRNA	lung_cancer_associated_transcript_1_(non-protein_coding)
ENSG00000168461	3815.64122974934	1881.15303520935	-1.02025732412526	0.0142565490899182	0.465674145931095	RAB31	chr18	+	9708165	9862551	5586	protein_coding	RAB31_member_RAS_oncogene_family
ENSG00000180287	6.15475171793626	23.4026384064367	1.90620573259358	0.0143802242497025	0.469152668562277	PLD5	chr1	-	242082986	242524696	9545	protein_coding	phospholipase_D_family_member_5
ENSG00000169242	1982.16562887643	975.19497412525	-1.02321639416256	0.0144173047035194	0.469801121168263	EFNA1	chr1	+	155127460	155134857	2539	protein_coding	ephrin-A1
ENSG00000235513	3.07847125504794	15.6010568835473	2.29663300061606	0.0144854260375257	0.470231026066992	RP4-756G23.5	chr22	-	41209122	41217627	2500	antisense	NA
ENSG00000261669	3.07847125504794	15.6010568835473	2.29663300061606	0.0144854260375257	0.470231026066992	CTD-2515A14.1	chr16	-	24803451	24819739	579	antisense	NA
ENSG00000007255	336.344409864495	691.412631948237	1.03934596602435	0.0144933121890631	0.470231026066992	TRAPPC6A	chr19	-	45162928	45178237	933	protein_coding	trafficking_protein_particle_complex_6A
ENSG00000161920	78.9605307602804	172.607798737261	1.12711298308163	0.0144993783260119	0.470231026066992	MED11	chr17	+	4731428	4733610	1477	protein_coding	mediator_complex_subunit_11
ENSG00000104381	504.515550029565	242.821987121717	-1.05459628554798	0.0145730748709227	0.471717069530407	GDAP1	chr8	+	74321130	74488872	4052	protein_coding	ganglioside_induced_differentiation_associated_protein_1
ENSG00000165195	515.795321625238	248.673169470581	-1.05215451274249	0.0146002528079303	0.471717069530407	PIGA	chrX	-	15319451	15335580	6015	protein_coding	phosphatidylinositol_glycan_anchor_biosynthesis_class_A
ENSG00000213020	515.795321625238	248.673169470581	-1.05215451274249	0.0146002528079303	0.471717069530407	ZNF611	chr19	-	52702813	52735073	7148	protein_coding	zinc_finger_protein_611
ENSG00000186063	2973.7600953463	1468.64468234826	-1.01773766706664	0.0146286404605237	0.471717069530407	AIDA	chr1	-	222668013	222713210	4232	protein_coding	axin_interactor_dorsalization_associated
ENSG00000177888	780.357237218233	380.32477200578	-1.03664806050258	0.0146315727795896	0.471717069530407	ZBTB41	chr1	-	197153680	197200542	8562	protein_coding	zinc_finger_and_BTB_domain_containing_41
ENSG00000110619	3091.68498018975	1528.13170250298	-1.01656182499789	0.0147173380340779	0.473922582189345	CARS	chr11	-	3000922	3057613	10037	protein_coding	cysteinyl-tRNA_synthetase
ENSG00000067445	63.5790241539675	25.3530333611917	-1.32196535544284	0.0147643092034357	0.474875137123931	TRO	chrX	+	54920462	54931431	6716	protein_coding	trophinin
ENSG00000175600	163.046100758125	342.292086873321	1.06939689813226	0.0148007910717499	0.475488472701498	SUGCT	chr7	+	40134977	40860763	2857	protein_coding	succinyl-CoA:glutarate-CoA_transferase
ENSG00000161509	64.6044579243876	26.3282307982418	-1.2908183353431	0.0148649169617396	0.476987411838101	GRIN2C	chr17	-	74842023	74861504	8574	protein_coding	glutamate_receptor_ionotropic_N-methyl_D-aspartate_2C
ENSG00000138771	1222.31919695863	600.71930606203	-1.02469804967194	0.0150289631723249	0.48009823763653	SHROOM3	chr4	+	76435100	76783253	13159	protein_coding	shroom_family_member_3
ENSG00000108830	444.014956924136	214.541272406425	-1.04889807831327	0.0150304286478434	0.48009823763653	RND2	chr17	+	43025241	43032036	4353	protein_coding	Rho_family_GTPase_2
ENSG00000106799	3336.7636539077	6719.10560799614	1.00979387346543	0.0150522406492236	0.48009823763653	TGFBR1	chr9	+	99104038	99154192	6844	protein_coding	transforming_growth_factor_beta_receptor_I
ENSG00000108960	1476.62677471451	728.470119938092	-1.01923195371902	0.0150552141867373	0.48009823763653	MMD	chr17	-	55392613	55421992	3177	protein_coding	monocyte_to_macrophage_differentiation-associated
ENSG00000265688	293.276191036856	139.451098446668	-1.07179106106615	0.0150933763577125	0.48009823763653	MAFG-AS1	chr17	+	81927829	81930753	1895	antisense	MAFG_antisense_RNA_1_(head_to_head)
ENSG00000216937	70.7570605584756	29.2538229770824	-1.2704991743274	0.0151179991371513	0.48009823763653	CCDC7	chr10	+	32446140	32574564	5690	protein_coding	coiled-coil_domain_containing_7
ENSG00000140836	1687.8661336551	3403.43563274569	1.01174020234745	0.0151374056547503	0.48009823763653	ZFHX3	chr16	-	72782885	73059698	17503	protein_coding	zinc_finger_homeobox_3
ENSG00000133104	4147.88177487256	2058.63889860722	-1.01063767852614	0.0151389170175923	0.48009823763653	SPG20	chr13	-	36301638	36370180	6387	protein_coding	spastic_paraplegia_20_(Troyer_syndrome)
ENSG00000119471	1470.4741720269	2966.54735364315	1.01244464207702	0.0151506267337607	0.48009823763653	HSDL2	chr9	+	112379937	112472410	3455	protein_coding	hydroxysteroid_dehydrogenase_like_2
ENSG00000122376	931.096003071851	1883.10342931264	1.01601742349497	0.0151688107099033	0.48009823763653	FAM35A	chr10	+	87094161	87191468	4242	protein_coding	family_with_sequence_similarity_35_member_A
ENSG00000152359	1033.63938120185	508.07558603671	-1.02442864158853	0.0151732743887598	0.48009823763653	POC5	chr5	-	75674124	75717481	3448	protein_coding	POC5_centriolar_protein
ENSG00000155100	849.061300566924	416.407063008646	-1.027642798458	0.0152150931097609	0.48009823763653	OTUD6B	chr8	+	91070196	91087095	3977	protein_coding	OTU_domain_containing_6B
ENSG00000223784	14.3582084244182	39.980993169476	1.46972688300184	0.0152297279798919	0.48009823763653	RP11-554I8.2	chr10	+	6737382	6739026	917	lincRNA	NA
ENSG00000219201	39.9940477607395	13.6506607641871	-1.54187224652373	0.0152297279798919	0.48009823763653	RP11-181C21.4	chr1	-	77810861	77811781	921	processed_pseudogene	NA
ENSG00000126259	39.9940477607395	13.6506607641871	-1.54187224652373	0.0152297279798919	0.48009823763653	KIRREL2	chr19	+	35855861	35867109	3382	protein_coding	kin_of_IRRE_like_2_(Drosophila)
ENSG00000003137	365.056555748245	175.533389930128	-1.05581609246385	0.0152431673941067	0.48009823763653	CYP26B1	chr2	-	72129238	72148038	5015	protein_coding	cytochrome_P450_family_26_subfamily_B_member_1
ENSG00000174059	174.32587235705	79.9640763359728	-1.12308869639995	0.0152723233026606	0.480395845372963	CD34	chr1	-	207880972	207911402	9219	protein_coding	CD34_molecule
ENSG00000204362	7.18018211244116	25.3530333611917	1.80280947575856	0.0153053936893279	0.480395845372963	RP11-380J14.1	chr1	+	17189783	17197617	4676	lincRNA	NA
ENSG00000262686	24.6125425467831	6.82426746825687	-1.8312125530002	0.0153053936893279	0.480395845372963	GLIS2-AS1	chr16	-	4324667	4328340	340	lincRNA	GLIS2_antisense_RNA_1
ENSG00000012171	2028.31014903295	4077.29679537124	1.00729229120138	0.0154856108406277	0.484990138812992	SEMA3B	chr3	+	50267558	50277546	5768	protein_coding	sema_domain_immunoglobulin_domain_(Ig)_short_basic_domain_secreted_(semaphorin)_3B
ENSG00000145107	15.3836415697678	41.9313876236215	1.4395250792147	0.0154872890117893	0.484990138812992	TM4SF19	chr3	-	196319342	196338503	1899	protein_coding	transmembrane_4_L_six_family_member_19
ENSG00000159884	39.9940477607395	92.6416386180704	1.20942848309743	0.0156537351740984	0.489640946619822	CCDC107	chr9	+	35658290	35661511	1459	protein_coding	coiled-coil_domain_containing_107
ENSG00000100344	803.942214188774	394.952727819819	-1.02516825109078	0.0157202679044524	0.490638036321907	PNPLA3	chr22	+	43923739	43964488	3232	protein_coding	patatin_like_phospholipase_domain_containing_3
ENSG00000184481	406.073907009171	825.989825161063	1.02416722717452	0.0157215469213633	0.490638036321907	FOXO4	chrX	+	71096197	71103535	3447	protein_coding	forkhead_box_O4
ENSG00000256073	52.2992527338078	117.021565737386	1.16009319910105	0.0159017751449737	0.495528766709013	URB1-AS1	chr21	+	32393130	32393960	831	lincRNA	URB1_antisense_RNA_1_(head_to_head)
ENSG00000242861	53.3246864939842	118.971959893282	1.15596647309717	0.0159145540851725	0.495528766709013	RP11-285F7.2	chr1	-	225840883	225846522	348	antisense	NA
ENSG00000102854	2321.58421047153	4647.78707052692	1.00139746759278	0.0160272535615537	0.498018152254296	MSLN	chr16	+	643262	768865	2642	protein_coding	mesothelin
ENSG00000171451	148.690027815046	68.2617109731258	-1.12166818081318	0.0160309794496476	0.498018152254296	DSEL	chr18	-	67506582	67516980	9531	protein_coding	dermatan_sulfate_epimerase-like
ENSG00000187605	1933.97024115736	3872.50541454517	1.00165736152871	0.0160859883159298	0.499159185162609	TET3	chr2	+	73986404	74108176	12271	protein_coding	tet_methylcytosine_dioxygenase_3
ENSG00000117758	1121.82668639285	2250.75271777605	1.00448122593296	0.0161630382784017	0.500980801666645	STX12	chr1	+	27773183	27824452	3846	protein_coding	syntaxin_12
ENSG00000228997	18.4599414853127	49.7329651973714	1.4239177133995	0.0162156541038432	0.502041798881686	RP1-186E20.1	chr10	-	10776223	10776661	439	processed_pseudogene	NA
ENSG00000228343	52.2992527338078	20.477045722395	-1.34724333846026	0.0163423149497345	0.5049003450826	RP11-1148L6.5	chrX	-	48579774	48581157	450	antisense	NA
ENSG00000108176	54.3501202554523	21.4522433227254	-1.33589224463647	0.0164526894190929	0.5049003450826	DNAJC12	chr10	-	67796665	67838166	2121	protein_coding	DnaJ_heat_shock_protein_family_(Hsp40)_member_C12
ENSG00000229020	18.4599414853127	3.89865980004263	-2.20663640957873	0.0164928812324195	0.5049003450826	AKR7A2P1	chr1	+	112923423	112924337	915	processed_pseudogene	aldo-keto_reductase_family_7_member_A2_pseudogene_1
ENSG00000205572	18.4599414853127	3.89865980004263	-2.20663640957873	0.0164928812324195	0.5049003450826	SERF1B	chr5	+	70025247	70043113	3051	protein_coding	small_EDRK-rich_factor_1B_(centromeric)
ENSG00000272389	18.4599414853127	3.89865980004263	-2.20663640957873	0.0164928812324195	0.5049003450826	CTC-487M23.7	chr5	+	112898023	112898371	349	antisense	NA
ENSG00000240093	4.10389531197671	17.5514526194468	2.06439432379339	0.0164928812324195	0.5049003450826	AC093627.12	chr7	-	182935	194180	574	antisense	NA
ENSG00000262576	4.10389531197671	17.5514526194468	2.06439432379339	0.0164928812324195	0.5049003450826	PCDHGA4	chr5	+	141355025	141512979	4887	protein_coding	protocadherin_gamma_subfamily_A_4
ENSG00000198771	18.4599414853127	3.89865980004263	-2.20663640957873	0.0164928812324195	0.5049003450826	RCSD1	chr1	+	167630093	167706249	5718	protein_coding	RCSD_domain_containing_1
ENSG00000246323	4.10389531197671	17.5514526194468	2.06439432379339	0.0164928812324195	0.5049003450826	RP11-325L7.1	chr5	+	138032774	138037266	1253	antisense	NA
ENSG00000145934	4.10389531197671	17.5514526194468	2.06439432379339	0.0164928812324195	0.5049003450826	TENM2	chr5	+	167284799	168264157	11070	protein_coding	teneurin_transmembrane_protein_2
ENSG00000237945	223.546693881486	459.31573337117	1.03851646901373	0.016631176455022	0.507296194994698	LINC00649	chr21	+	33915534	33977691	14336	antisense	long_intergenic_non-protein_coding_RNA_649
ENSG00000223658	22.5616754052319	57.5345424906545	1.3459034339672	0.0166329237002971	0.507296194994698	C1GALT1C1L	chr2	-	43675151	43676322	1172	protein_coding	C1GALT1-specific_chaperone_1_like
ENSG00000246228	9.23104510269702	29.2538229770824	1.65124276783691	0.0166546375844885	0.507296194994698	CASC8	chr8	-	127289817	127482139	2342	antisense	cancer_susceptibility_candidate_8_(non-protein_coding)
ENSG00000197557	250.207972206465	118.971959893282	-1.0716745151905	0.0166549278198936	0.507296194994698	TTC30A	chr2	-	177612992	177618966	5975	protein_coding	tetratricopeptide_repeat_domain_30A
ENSG00000060762	440.938655579724	215.516469466495	-1.0323314992755	0.0166640307214357	0.507296194994698	MPC1	chr6	-	166364919	166383013	1546	protein_coding	mitochondrial_pyruvate_carrier_1
ENSG00000027075	189.707379083369	88.7408502405319	-1.09497542864253	0.0168369741151	0.51199025853122	PRKCH	chr14	+	61187559	61550976	8809	protein_coding	protein_kinase_C_eta
ENSG00000260727	67.6807592391541	28.2786256041547	-1.25518247497507	0.0169165605574886	0.513294329464194	SLC7A5P1	chr16	-	29613104	29613640	537	unprocessed_pseudogene	solute_carrier_family_7_(amino_acid_transporter_light_chain_L_system)_member_5_pseudogene_1
ENSG00000184588	157.918931849715	73.1376965669659	-1.10911490802832	0.0169547274406217	0.513294329464194	PDE4B	chr1	+	65792514	66374579	8644	protein_coding	phosphodiesterase_4B
ENSG00000113739	50122.1799230174	25254.6759663856	-0.98889490918506	0.0169599728802766	0.513294329464194	STC2	chr5	-	173314713	173329503	6128	protein_coding	stanniocalcin_2
ENSG00000081277	314.810300450999	152.128660348513	-1.04854929383126	0.0169846129487131	0.513294329464194	PKP1	chr1	+	201283452	201332993	6211	protein_coding	plakophilin_1
ENSG00000187994	66.6553254670168	146.277477936959	1.13251190989646	0.0170007857586877	0.513294329464194	RINL	chr19	-	38867834	38878279	4201	protein_coding	Ras_and_Rab_interactor_like
ENSG00000177427	837.781528972419	1676.36165436035	1.00058526601894	0.0170017463468914	0.513294329464194	MIEF2	chr17	+	18260534	18266552	3969	protein_coding	mitochondrial_elongation_factor_2
ENSG00000189410	644.999978080506	1293.10921303303	1.0033401227128	0.0170188990394998	0.513294329464194	SH2D5	chr1	-	20719732	20732837	4423	protein_coding	SH2_domain_containing_5
ENSG00000124507	31.7905780680409	76.063287904617	1.25544524348367	0.0170355574748035	0.513294329464194	PACSIN1	chr6	+	34466061	34535231	4807	protein_coding	protein_kinase_C_and_casein_kinase_substrate_in_neurons_1
ENSG00000146243	107.672676568727	47.7825708350158	-1.16990989632781	0.0171226124096302	0.513294329464194	IRAK1BP1	chr6	+	78867472	78946440	7542	protein_coding	interleukin_1_receptor_associated_kinase_1_binding_protein_1
ENSG00000163376	92.2911698723796	39.980993169476	-1.20421998386736	0.0171262458959247	0.513294329464194	KBTBD8	chr3	+	66998307	67011210	4736	protein_coding	kelch_repeat_and_BTB_(POZ)_domain_containing_8
ENSG00000132170	45.1212164584357	102.393609509382	1.18011465927982	0.0171304614480493	0.513294329464194	PPARG	chr3	+	12287368	12434356	4046	protein_coding	peroxisome_proliferator-activated_receptor_gamma
ENSG00000228817	30.7651443868086	9.74986659078775	-1.64491049484964	0.0171430193163418	0.513294329464194	BACH1-IT2	chr21	+	29370497	29373709	1291	lincRNA	BACH1_intronic_transcript_2
ENSG00000204052	30.7651443868086	9.74986659078775	-1.64491049484964	0.0171430193163418	0.513294329464194	LRRC73	chr6	-	43506969	43510686	2121	protein_coding	leucine_rich_repeat_containing_73
ENSG00000223820	30.7651443868086	9.74986659078775	-1.64491049484964	0.0171430193163418	0.513294329464194	CFL1P1	chr10	+	87817928	87845612	2695	transcribed_unprocessed_pseudogene	cofilin_1_(non-muscle)_pseudogene_1
ENSG00000119227	334.293542301331	674.834282056923	1.01315934399003	0.0172702615180581	0.516379254624556	PIGZ	chr3	-	196946343	196969060	3211	protein_coding	phosphatidylinositol_glycan_anchor_biosynthesis_class_Z
ENSG00000280128	331.217240956576	668.983099742162	1.01393101117997	0.0172838700233217	0.516379254624556	XXbac-BPG283O16.9	chr6	-	30282349	30286054	3706	TEC	NA
ENSG00000230487	110.748977910161	233.070016536037	1.07265699229857	0.0173437377674206	0.517601581655689	PSMG3-AS1	chr7	+	1570073	1589626	6355	lincRNA	PSMG3_antisense_RNA_1_(head_to_head)
ENSG00000166822	1147.462530925	573.41378858518	-1.00063337911955	0.0174580872611548	0.519306165870536	TMEM170A	chr16	-	75443054	75465497	5572	protein_coding	transmembrane_protein_170A
ENSG00000149596	518.8716229695	1039.5579795537	1.00235548957252	0.0174857839409487	0.519306165870536	JPH2	chr20	-	44111695	44187578	5943	protein_coding	junctophilin_2
ENSG00000280055	32.8160117577424	10.7250654721441	-1.60181182876848	0.0175390690866381	0.519306165870536	TMEM75	chr8	-	127946559	127948723	2165	TEC	transmembrane_protein_75
ENSG00000260806	11.2819097782607	33.1546123056776	1.54509483987541	0.0175390690866381	0.519306165870536	RP11-872J21.3	chr14	-	96500810	96502321	1512	antisense	NA
ENSG00000167105	11.2819097782607	33.1546123056776	1.54509483987541	0.0175390690866381	0.519306165870536	TMEM92	chr17	+	50271406	50281485	3101	protein_coding	transmembrane_protein_92
ENSG00000157423	32.8160117577424	10.7250654721441	-1.60181182876848	0.0175390690866381	0.519306165870536	HYDIN	chr16	-	70807378	71230722	23408	protein_coding	HYDIN_axonemal_central_pair_apparatus_protein
ENSG00000169105	1060.30065951548	2109.3491452917	0.992244264854135	0.0175403148412944	0.519306165870536	CHST14	chr15	+	40470998	40474571	3574	protein_coding	carbohydrate_(N-acetylgalactosamine_4-0)_sulfotransferase_14
ENSG00000116918	1174.12380923839	587.066547323995	-0.999827351950219	0.0175529934118909	0.519306165870536	TSNAX	chr1	+	231528653	231566524	6241	protein_coding	translin-associated_factor_X
ENSG00000163739	6922.70558691521	3496.07935264405	-0.985571237956175	0.0175869072237705	0.519746402120672	CXCL1	chr4	+	73869393	73871242	1296	protein_coding	chemokine_(C-X-C_motif)_ligand_1_(melanoma_growth_stimulating_activity_alpha)
ENSG00000146592	1348.44755205566	2676.91382932395	0.989208344068295	0.0176680441735031	0.521579764590106	CREB5	chr7	+	28299321	28825894	11674	protein_coding	cAMP_responsive_element_binding_protein_5
ENSG00000154760	218.419524972731	445.662974621403	1.02845137929793	0.0176905959872027	0.52168153846927	SLFN13	chr17	-	35435096	35448837	9329	protein_coding	schlafen_family_member_13
ENSG00000151414	3473.14634681341	1752.42702439076	-0.986835274945945	0.0177454888545664	0.522156789660052	NEK7	chr1	+	198156963	198322420	5485	protein_coding	NIMA-related_kinase_7
ENSG00000235284	13.3327753904457	1.94824081453348	-2.69677686965632	0.0178622178785732	0.522156789660052	SNORD62A	chr9	+	131485665	131485750	86	snoRNA	small_nucleolar_RNA_C/D_box_62A
ENSG00000111728	2.0530522020965	12.6754625122825	2.55679154831225	0.0178622178785732	0.522156789660052	ST8SIA1	chr12	-	22063773	22437041	14483	protein_coding	ST8_alpha-N-acetyl-neuraminide_alpha-28-sialyltransferase_1
ENSG00000243926	2.0530522020965	12.6754625122825	2.55679154831225	0.0178622178785732	0.522156789660052	TIPARP-AS1	chr3	-	156671862	156674378	1254	antisense	TIPARP_antisense_RNA_1
ENSG00000179564	2.0530522020965	12.6754625122825	2.55679154831225	0.0178622178785732	0.522156789660052	LSMEM2	chr3	+	50279027	50288114	1494	protein_coding	leucine-rich_single-pass_membrane_protein_2
ENSG00000267655	13.3327753904457	1.94824081453348	-2.69677686965632	0.0178622178785732	0.522156789660052	CTD-2286N8.2	chr18	+	79117207	79117920	714	sense_intronic	NA
ENSG00000250892	2.0530522020965	12.6754625122825	2.55679154831225	0.0178622178785732	0.522156789660052	RP11-1365D11.1	chr4	-	201409	205009	950	unprocessed_pseudogene	NA
ENSG00000270490	2.0530522020965	12.6754625122825	2.55679154831225	0.0178622178785732	0.522156789660052	RP11-622C24.1	chr15	+	66808404	66810560	2157	processed_pseudogene	NA
ENSG00000140044	1444.83832749517	726.519725833443	-0.991704592792682	0.0179806567053265	0.522156789660052	JDP2	chr14	+	75427716	75474111	6235	protein_coding	Jun_dimerization_protein_2
ENSG00000228707	5.12932254946148	19.5018480762125	1.90200505394637	0.0180031668391758	0.522156789660052	RP11-787B4.2	chr9	+	116012361	116012965	509	lincRNA	NA
ENSG00000224945	20.5108083716599	4.87386403794322	-2.04472519910037	0.0180031668391758	0.522156789660052	RP11-82L18.2	chr9	-	89088604	89109934	1038	sense_intronic	NA
ENSG00000113296	5.12932254946148	19.5018480762125	1.90200505394637	0.0180031668391758	0.522156789660052	THBS4	chr5	+	79991311	80083287	4605	protein_coding	thrombospondin_4
ENSG00000205869	5.12932254946148	19.5018480762125	1.90200505394637	0.0180031668391758	0.522156789660052	KRTAP5-1	chr11	-	1584342	1585283	942	protein_coding	keratin_associated_protein_5-1
ENSG00000168306	20.5108083716599	4.87386403794322	-2.04472519910037	0.0180031668391758	0.522156789660052	ACOX2	chr3	-	58505136	58537319	3859	protein_coding	acyl-CoA_oxidase_2_branched_chain
ENSG00000280231	5.12932254946148	19.5018480762125	1.90200505394637	0.0180031668391758	0.522156789660052	LA16c-380F5.3	chr16	-	1553655	1554130	476	TEC	NA
ENSG00000204524	146.639160251891	68.2617109731258	-1.1016473708976	0.0180126596059534	0.522156789660052	ZNF805	chr19	+	57240685	57255135	2523	protein_coding	zinc_finger_protein_805
ENSG00000112679	523.998791876593	1045.40916186521	0.996269479381932	0.0180896520722011	0.522916048150333	DUSP22	chr6	+	291630	351355	5686	protein_coding	dual_specificity_phosphatase_22
ENSG00000140538	36.9177465851448	12.6754625122825	-1.5326784940854	0.0181211222691607	0.522916048150333	NTRK3	chr15	-	87859751	88256768	26750	protein_coding	neurotrophic_tyrosine_kinase_receptor_type_3
ENSG00000272217	13.3327753904457	37.0554014290472	1.46641508186769	0.0181211222691607	0.522916048150333	XXbac-BPG157A10.21	chr6	-	33246075	33246856	594	lincRNA	NA
ENSG00000231007	36.9177465851448	12.6754625122825	-1.5326784940854	0.0181211222691607	0.522916048150333	CDC20P1	chr9	+	87011652	87013151	1500	processed_pseudogene	cell_division_cycle_20_pseudogene_1
ENSG00000104081	697.297100929731	347.168072148174	-1.00586549481182	0.0181345990990722	0.522916048150333	BMF	chr15	-	40087890	40108892	5447	protein_coding	Bcl2_modifying_factor
ENSG00000166165	3741.8099974997	1894.80579393239	-0.98163694975835	0.0182977757402106	0.526391763603487	CKB	chr14	-	103519659	103523111	2669	protein_coding	creatine_kinase_brain
ENSG00000116717	10539.4105333532	5348.95375058615	-0.97844809507839	0.0182980466704347	0.526391763603487	GADD45A	chr1	+	67685061	67688338	2069	protein_coding	growth_arrest_and_DNA_damage_inducible_alpha
ENSG00000170345	121.003315718286	54.6089510316543	-1.14594852958544	0.0183184908383833	0.526391763603487	FOS	chr14	+	75278774	75282230	3238	protein_coding	FBJ_murine_osteosarcoma_viral_oncogene_homolog
ENSG00000256546	14.3582084244182	39.0057959310871	1.43421534039101	0.0183322432778011	0.526391763603487	AC156455.1	chr12	+	122063306	122068616	1831	processed_transcript	NA
ENSG00000100697	3281.3902297204	1661.73369858515	-0.981561685495199	0.0183872230350882	0.527415860734405	DICER1	chr14	-	95086228	95158010	12294	protein_coding	dicer_1_ribonuclease_type_III
ENSG00000116544	41.0194814939713	14.6258588803018	-1.47962268808134	0.0185027111513126	0.530171598540287	DLGAP3	chr1	-	34865436	34929585	3977	protein_coding	discs_large_(Drosophila)_homolog-associated_protein_3
ENSG00000102312	1575.06841771611	794.783519491567	-0.98666255681072	0.0186230858743536	0.532978044575885	PORCN	chrX	+	48508962	48520814	3012	protein_coding	porcupine_homolog_(Drosophila)
ENSG00000275401	43.0703489704415	15.6010568835473	-1.45745788589798	0.0186396906496492	0.532978044575885	RP4-564F22.7	chr20	-	38418483	38419202	720	lincRNA	NA
ENSG00000124406	45.1212164584357	17.5514526194468	-1.35573149830125	0.0187489763128166	0.535542150809709	ATP8A1	chr4	-	42408373	42657105	11199	protein_coding	ATPase_aminophospholipid_transporter_(APLT)_class_I_type_8A_member_1
ENSG00000183741	2749.19009725294	5407.46557367857	0.975915343799123	0.0187983511002947	0.536391403861804	CBX6	chr22	-	38861450	38872314	8030	protein_coding	chromobox_6
ENSG00000180730	1932.9448073761	979.095762333137	-0.981183063088488	0.0188928936643093	0.538236864833138	SHISA2	chr13	-	26044597	26051031	2860	protein_coding	shisa_family_member_2
ENSG00000184619	18.4599414853127	48.7577680184586	1.39542087386291	0.0189024482138272	0.538236864833138	KRBA2	chr17	-	8368637	8376711	2794	protein_coding	KRAB-A_domain_containing_2
ENSG00000158125	71.7824943324595	154.079054484074	1.10068926137708	0.0189529391854993	0.538342414842615	XDH	chr2	-	31334321	31414715	6037	protein_coding	xanthine_dehydrogenase
ENSG00000172260	437.862354235304	871.824086610484	0.993365198520086	0.0189609924208523	0.538342414842615	NEGR1	chr1	-	71395940	72282734	13417	protein_coding	neuronal_growth_regulator_1
ENSG00000115902	2104.19224884582	1066.86349700719	-0.979803357560958	0.0189652983879077	0.538342414842615	SLC1A4	chr2	+	64988477	65023865	6939	protein_coding	solute_carrier_family_1_(glutamate/neutral_amino_acid_transporter)_member_4
ENSG00000267280	21.5362418728521	54.6089510316543	1.33751859276502	0.0190180943175805	0.5387210596786	TBX2-AS1	chr17	-	61393456	61411555	1206	antisense	TBX2_antisense_RNA_1
ENSG00000127863	55.3755540181211	22.4274408825622	-1.29903094225413	0.0190180943175805	0.5387210596786	TNFRSF19	chr13	+	23570370	23676104	5113	protein_coding	tumor_necrosis_factor_receptor_superfamily_member_19
ENSG00000271151	6.15475171793626	21.4522433227254	1.78137121062064	0.0191373658007542	0.539679839227544	RP11-394I13.2	chr2	+	173968351	173969418	1068	lincRNA	NA
ENSG00000228422	6.15475171793626	21.4522433227254	1.78137121062064	0.0191373658007542	0.539679839227544	LINC00687	chr20	-	11800463	11870715	1078	lincRNA	long_intergenic_non-protein_coding_RNA_687
ENSG00000261618	22.5616754052319	5.84906637201725	-1.92442055114983	0.0191373658007542	0.539679839227544	RP11-79H23.3	chr8	+	78837529	78840522	2994	lincRNA	NA
ENSG00000261553	22.5616754052319	5.84906637201725	-1.92442055114983	0.0191373658007542	0.539679839227544	RP11-29G8.3	chr13	+	75549773	75807120	4178	processed_transcript	NA
ENSG00000156172	250.207972206465	120.922354047597	-1.04823995707016	0.0191507585678211	0.539679839227544	C8orf37	chr8	-	95244919	95269201	3334	protein_coding	chromosome_8_open_reading_frame_37
ENSG00000144583	1077.73303379743	2123.0019040144	0.978027723725407	0.0191831897601695	0.540036456475205	MARCH4	chr2	-	216257865	216372027	4447	protein_coding	membrane_associated_ring-CH-type_finger_4
ENSG00000110455	264.564045150248	531.480315310469	1.00607439731154	0.0192134027104016	0.540329956552972	ACCS	chr11	+	44065925	44084222	5826	protein_coding	1-aminocyclopropane-1-carboxylate_synthase_homolog_(inactive)
ENSG00000181019	2879.42018747149	1464.74389414136	-0.97506631890998	0.0192535439144157	0.540901773324022	NQO1	chr16	-	69706996	69726951	3254	protein_coding	NAD(P)H_dehydrogenase_quinone_1
ENSG00000128272	13420.87945864	6853.68280110793	-0.969514347537089	0.0193217664279517	0.54226050960748	ATF4	chr22	+	39519695	39522685	2514	protein_coding	activating_transcription_factor_4
ENSG00000186314	649.101713205965	324.738539879708	-0.998874651935478	0.0193433706883437	0.542282975995189	PRELID2	chr5	-	145471799	145835369	5375	protein_coding	PRELI_domain_containing_2
ENSG00000198324	391.71783406804	780.155563708429	0.993729604646527	0.0193622844543637	0.542282975995189	FAM109A	chr12	-	111360651	111369121	3361	protein_coding	family_with_sequence_similarity_109_member_A
ENSG00000099194	4619.5813142447	2356.07399934958	-0.971337822742334	0.019416592058857	0.543246802613942	SCD	chr10	+	100347124	100364834	5362	protein_coding	stearoyl-CoA_desaturase_(delta-9-desaturase)
ENSG00000163131	541.431166160604	270.127504735584	-1.00278631818819	0.0194667776189344	0.543652059855647	CTSS	chr1	-	150730196	150765957	4228	protein_coding	cathepsin_S
ENSG00000156642	5018.47505514831	2560.86538018494	-0.970581373434304	0.0194708944424075	0.543652059855647	NPTN	chr15	-	73560014	73634134	4032	protein_coding	neuroplastin
ENSG00000162407	710.627740087254	356.920042696507	-0.993229027421805	0.0194930538856418	0.54371483396856	PLPP3	chr1	-	56494747	56645301	5286	protein_coding	phospholipid_phosphatase_3
ENSG00000170522	1504.31348680874	762.602016768152	-0.979980476164496	0.0195615455093677	0.544179874681635	ELOVL6	chr4	-	110045846	110199199	7297	protein_coding	ELOVL_fatty_acid_elongase_6
ENSG00000135338	266.61491271362	129.699127724241	-1.03884077262723	0.0195634588659964	0.544179874681635	LCA5	chr6	-	79484991	79537458	5964	protein_coding	Leber_congenital_amaurosis_5
ENSG00000211456	2190.32868647117	1114.64815254954	-0.974475482433015	0.0195695110022106	0.544179874681635	SACM1L	chr3	+	45689056	45745424	7352	protein_coding	SAC1_suppressor_of_actin_mutations_1-like_(yeast)
ENSG00000074695	8176.81110137362	4179.69248578407	-0.968119332900358	0.0196013611355455	0.544354892888234	LMAN1	chr18	-	59327823	59359962	6767	protein_coding	lectin_mannose-binding_1
ENSG00000143367	1656.07768643596	3247.40410449537	0.971466008996411	0.0196156741715319	0.544354892888234	TUFT1	chr1	+	151540305	151583583	3878	protein_coding	tuftelin_1
ENSG00000114904	1322.81170752381	670.933493847093	-0.979226862157846	0.0197297855539109	0.546589676985044	NEK4	chr3	-	52708449	52770949	6391	protein_coding	NIMA-related_kinase_4
ENSG00000150457	2737.9103256592	5356.75532699847	0.968253698126534	0.0197362369175396	0.546589676985044	LATS2	chr13	-	20973032	21061547	5578	protein_coding	large_tumor_suppressor_kinase_2
ENSG00000178585	206.114319591618	414.456668900801	1.00735918522985	0.0198206067545285	0.548370120208623	CTNNBIP1	chr1	-	9848276	9910336	3339	protein_coding	catenin_beta_interacting_protein_1
ENSG00000140465	160.995233194743	76.063287904617	-1.08043843474897	0.0198468266970746	0.548539773903863	CYP1A1	chr15	-	74719542	74725610	3435	protein_coding	cytochrome_P450_family_1_subfamily_A_member_1
ENSG00000224152	7.18018211244116	24.3778358982094	1.74650893285948	0.0199878839143711	0.551322369747203	AC009506.1	chr2	+	159615296	159617082	1494	antisense	NA
ENSG00000276317	7.18018211244116	24.3778358982094	1.74650893285948	0.0199878839143711	0.551322369747203	RP11-93B14.10	chr20	-	62651272	62652186	614	antisense	NA
ENSG00000238113	47.1720839561392	104.344003679886	1.14334617597175	0.0200602426245438	0.552759884307181	LINC01410	chr9	+	62801461	62813486	3038	lincRNA	long_intergenic_non-protein_coding_RNA_1410
ENSG00000184575	8022.99603418741	4113.37908627864	-0.963794580093547	0.0201493965128054	0.55465682517659	XPOT	chr12	+	64404350	64451127	7364	protein_coding	exportin_tRNA
ENSG00000069020	129.2067859675	264.276322392619	1.03168782280974	0.020250082359413	0.55586716842737	MAST4	chr5	+	66596361	67169595	14675	protein_coding	microtubule_associated_serine/threonine_kinase_family_member_4
ENSG00000145020	128.181352186247	262.325928277974	1.03249070064353	0.0202844921765956	0.55586716842737	AMT	chr3	-	49416778	49422753	4561	protein_coding	aminomethyltransferase
ENSG00000120256	1620.18750409175	825.989825161063	-0.971852370082238	0.0203510225580867	0.55586716842737	LRP11	chr6	-	149818798	149864026	3536	protein_coding	LDL_receptor_related_protein_11
ENSG00000005249	585.524818760693	294.507431150651	-0.991106714119002	0.0203565318153318	0.55586716842737	PRKAR2B	chr7	+	107044649	107161811	4318	protein_coding	protein_kinase_cAMP-dependent_regulatory_subunit_type_II_beta
ENSG00000120327	105.621809008091	218.442060646265	1.04750491823276	0.0203798327359953	0.55586716842737	PCDHB14	chr5	+	141222932	141227759	4828	protein_coding	protocadherin_beta_14
ENSG00000072736	1449.96549640152	739.197287513515	-0.971861492289471	0.0204470511745138	0.55586716842737	NFATC3	chr16	+	68084751	68229259	8806	protein_coding	nuclear_factor_of_activated_T-cells_cytoplasmic_calcineurin-dependent_3
ENSG00000144580	3166.54164622078	1622.72581651776	-0.964431819934978	0.0205104777076193	0.55586716842737	RQCD1	chr2	+	218568580	218597080	5289	protein_coding	RCD1_required_for_cell_differentiation1_homolog_(S._pombe)
ENSG00000163431	38.9686140312709	87.7656531439847	1.16889038028913	0.0205649371960039	0.55586716842737	LMOD1	chr1	-	201896452	201946588	3971	protein_coding	leiomodin_1_(smooth_muscle)
ENSG00000144401	386.590665160444	764.552410872655	0.983589987030289	0.020582549202851	0.55586716842737	METTL21A	chr2	-	207580631	207625928	6798	protein_coding	methyltransferase_like_21A
ENSG00000161281	25.6379761492844	7.79946772145904	-1.7004150697721	0.020623755904614	0.55586716842737	COX7A1	chr19	-	36150922	36152869	1006	protein_coding	cytochrome_c_oxidase_subunit_VIIa_polypeptide_1_(muscle)
ENSG00000240793	25.6379761492844	7.79946772145904	-1.7004150697721	0.020623755904614	0.55586716842737	UBA52P8	chr16	-	48334471	48334854	384	processed_pseudogene	ubiquitin_A-52_residue_ribosomal_protein_fusion_product_1_pseudogene_8
ENSG00000150556	25.6379761492844	7.79946772145904	-1.7004150697721	0.020623755904614	0.55586716842737	LYPD6B	chr2	+	149038107	149215262	3771	protein_coding	LY6/PLAUR_domain_containing_6B
ENSG00000278390	8.20561332385801	26.3282307982418	1.667439133158	0.020623755904614	0.55586716842737	RP11-74J13.8	chr13	+	41132939	41236686	2731	antisense	NA
ENSG00000254837	79.9859645368792	35.1050068892006	-1.18507204835921	0.0208506904054938	0.55586716842737	AP001372.2	chr11	+	74493366	74498533	2493	lincRNA	NA
ENSG00000130675	33.8414454550298	78.0136821228336	1.20205656133068	0.0209254336145503	0.55586716842737	MNX1	chr7	-	156994051	157010651	4202	protein_coding	motor_neuron_and_pancreas_homeobox_1
ENSG00000271806	3.07847125504794	14.6258588803018	2.20428754582473	0.0209521105904993	0.55586716842737	RP5-892K4.1	chr1	-	2141084	2145279	4196	antisense	NA
ENSG00000214535	15.3836415697678	2.92345252424357	-2.34572794251436	0.0209521105904993	0.55586716842737	RPS15AP1	chr20	-	21166206	21166596	391	processed_pseudogene	ribosomal_protein_S15a_pseudogene_1
ENSG00000272650	3.07847125504794	14.6258588803018	2.20428754582473	0.0209521105904993	0.55586716842737	RP11-571I18.4	chr4	-	53997415	53997712	298	lincRNA	NA
ENSG00000236942	15.3836415697678	2.92345252424357	-2.34572794251436	0.0209521105904993	0.55586716842737	RP11-6B6.3	chr1	+	205625483	205626153	353	processed_pseudogene	NA
ENSG00000249852	73.8333618815942	156.029448618871	1.07824965568823	0.0210471947352292	0.55586716842737	AC145676.2	chr7	-	227554	229557	2004	TEC	NA
ENSG00000176349	9.23104510269702	28.2786256041547	1.60254473685817	0.0210963346562917	0.55586716842737	AC110781.3	chr7	+	1838586	1849931	4764	antisense	NA
ENSG00000263968	9.23104510269702	28.2786256041547	1.60254473685817	0.0210963346562917	0.55586716842737	RN7SL381P	chr16	+	85659378	85659675	298	misc_RNA	RNA_7SL_cytoplasmic_381_pseudogene
ENSG00000170801	71.7824943324595	31.2042176712819	-1.19849554335454	0.0211564149140379	0.55586716842737	HTRA3	chr4	+	8269765	8307111	3321	protein_coding	HtrA_serine_peptidase_3
ENSG00000197558	30.7651443868086	72.1624994514594	1.22674171202625	0.0211564149140379	0.55586716842737	SSPO	chr7	+	149776042	149833979	21144	protein_coding	SCO-spondin
ENSG00000127952	363.005688185152	715.792558257719	0.979317330192338	0.0211973755316785	0.55586716842737	STYXL1	chr7	-	75996338	76048004	2028	protein_coding	serine/threonine/tyrosine_interacting-like_1
ENSG00000171552	2465.14493984674	4785.28985479474	0.95690025709924	0.021249413704014	0.55586716842737	BCL2L1	chr20	-	31664452	31723989	3314	protein_coding	BCL2-like_1
ENSG00000115525	770.10289940492	391.051939603035	-0.977452476166521	0.0212546833664792	0.55586716842737	ST3GAL5	chr2	-	85839144	85889014	5549	protein_coding	ST3_beta-galactoside_alpha-23-sialyltransferase_5
ENSG00000269984	67.6807592391541	29.2538229770824	-1.20648444399632	0.0213145967542391	0.55586716842737	RP11-362K14.5	chr3	-	169777192	169780334	3143	antisense	NA
ENSG00000132359	1291.02326030427	2510.15513350212	0.959197292543804	0.0214019775780663	0.55586716842737	RAP1GAP2	chr17	+	2777056	3037739	7350	protein_coding	RAP1_GTPase_activating_protein_2
ENSG00000116661	409.150208353674	803.560292961272	0.973570707153487	0.0214567497189747	0.55586716842737	FBXO2	chr1	-	11648367	11655785	2333	protein_coding	F-box_protein_2
ENSG00000142185	25.6379761492844	62.4105281991538	1.27954552201948	0.0215532113976462	0.55586716842737	TRPM2	chr21	+	44350163	44443081	6705	protein_coding	transient_receptor_potential_cation_channel_subfamily_M_member_2
ENSG00000188626	1.02762974496948	9.74986659078775	3.10193432993307	0.0215665482862898	0.55586716842737	GOLGA8M	chr15	-	28701954	28738384	2202	protein_coding	golgin_A8_family_member_M
ENSG00000261371	1.02762974496948	9.74986659078775	3.10193432993307	0.0215665482862898	0.55586716842737	PECAM1	chr17	-	64319415	64413776	7759	protein_coding	platelet/endothelial_cell_adhesion_molecule_1
ENSG00000260643	10.2564772895271	0.973035572816322	-3.23792676482752	0.0215665482862898	0.55586716842737	RP11-303E16.8	chr16	-	81053665	81087651	773	processed_transcript	NA
ENSG00000236699	10.2564772895271	0.973035572816322	-3.23792676482752	0.0215665482862898	0.55586716842737	ARHGEF38	chr4	+	105552620	105708093	7579	protein_coding	Rho_guanine_nucleotide_exchange_factor_38
ENSG00000235172	1.02762974496948	9.74986659078775	3.10193432993307	0.0215665482862898	0.55586716842737	LINC01366	chr5	+	170331429	170333879	985	lincRNA	long_intergenic_non-protein_coding_RNA_1366
ENSG00000225968	1.02762974496948	9.74986659078775	3.10193432993307	0.0215665482862898	0.55586716842737	ELFN1	chr7	+	1688119	1747954	3845	protein_coding	extracellular_leucine-rich_repeat_and_fibronectin_type_III_domain_containing_1
ENSG00000245750	1.02762974496948	9.74986659078775	3.10193432993307	0.0215665482862898	0.55586716842737	DRAIC	chr15	+	69463026	69571440	2819	lincRNA	downregulated_RNA_in_cancer_inhibitor_of_cell_invasion_and_migration
ENSG00000256030	1.02762974496948	9.74986659078775	3.10193432993307	0.0215665482862898	0.55586716842737	CBX3P4	chr12	-	2786931	2794295	653	transcribed_processed_pseudogene	chromobox_3_pseudogene_4
ENSG00000202079	10.2564772895271	0.973035572816322	-3.23792676482752	0.0215665482862898	0.55586716842737	Y_RNA	chr1	+	247294835	247294941	107	misc_RNA	Y_RNA
ENSG00000250838	10.2564772895271	0.973035572816322	-3.23792676482752	0.0215665482862898	0.55586716842737	RP11-501C14.5	chr17	-	48995266	48997492	428	antisense	NA
ENSG00000267571	10.2564772895271	0.973035572816322	-3.23792676482752	0.0215665482862898	0.55586716842737	AC104532.4	chr19	-	5911578	5913899	589	antisense	NA
ENSG00000175730	1.02762974496948	9.74986659078775	3.10193432993307	0.0215665482862898	0.55586716842737	BAK1P1	chr20	-	32690180	32690815	636	processed_pseudogene	BCL2-antagonist/killer_1_pseudogene_1
ENSG00000233010	10.2564772895271	0.973035572816322	-3.23792676482752	0.0215665482862898	0.55586716842737	RPEP4	chr22	+	29608900	29609501	602	processed_pseudogene	ribulose-5-phosphate-3-epimerase_pseudogene_4
ENSG00000252874	10.2564772895271	0.973035572816322	-3.23792676482752	0.0215665482862898	0.55586716842737	Y_RNA	chr11	-	47820200	47820289	90	misc_RNA	Y_RNA
ENSG00000279250	1.02762974496948	9.74986659078775	3.10193432993307	0.0215665482862898	0.55586716842737	RP11-46D1.2	chr18	+	48755693	48756318	626	TEC	NA
ENSG00000276434	1.02762974496948	9.74986659078775	3.10193432993307	0.0215665482862898	0.55586716842737	RP11-391H12.8	chr13	-	113339450	113339958	509	sense_intronic	NA
ENSG00000202523	1.02762974496948	9.74986659078775	3.10193432993307	0.0215665482862898	0.55586716842737	Y_RNA	chr9	+	83992932	83993033	102	misc_RNA	Y_RNA
ENSG00000159708	1.02762974496948	9.74986659078775	3.10193432993307	0.0215665482862898	0.55586716842737	LRRC36	chr16	+	67326798	67385203	4017	protein_coding	leucine_rich_repeat_containing_36
ENSG00000108798	10.2564772895271	0.973035572816322	-3.23792676482752	0.0215665482862898	0.55586716842737	ABI3	chr17	+	49210227	49223225	2456	protein_coding	ABI_family_member_3
ENSG00000244119	1.02762974496948	9.74986659078775	3.10193432993307	0.0215665482862898	0.55586716842737	PDCL3P4	chr3	+	101712472	101713191	720	processed_pseudogene	phosducin-like_3_pseudogene_4
ENSG00000207750	10.2564772895271	0.973035572816322	-3.23792676482752	0.0215665482862898	0.55586716842737	MIR553	chr1	+	100281241	100281308	68	miRNA	microRNA_553
ENSG00000188316	1.02762974496948	9.74986659078775	3.10193432993307	0.0215665482862898	0.55586716842737	ENO4	chr10	+	116849512	116911788	3164	protein_coding	enolase_family_member_4
ENSG00000248143	1.02762974496948	9.74986659078775	3.10193432993307	0.0215665482862898	0.55586716842737	RP11-324J13.2	chr4	-	43457527	43492543	582	lincRNA	NA
ENSG00000161594	10.2564772895271	0.973035572816322	-3.23792676482752	0.0215665482862898	0.55586716842737	KLHL10	chr17	+	41835685	41848384	2370	protein_coding	kelch_like_family_member_10
ENSG00000267577	10.2564772895271	0.973035572816322	-3.23792676482752	0.0215665482862898	0.55586716842737	CTD-2587H24.5	chr19	+	55158939	55177540	1643	antisense	NA
ENSG00000205129	10.2564772895271	0.973035572816322	-3.23792676482752	0.0215665482862898	0.55586716842737	C4orf47	chr4	+	185426249	185449826	1366	protein_coding	chromosome_4_open_reading_frame_47
ENSG00000171766	173.300438575312	82.88966764688	-1.06282382696764	0.0215695087441779	0.55586716842737	GATM	chr15	-	45361124	45402327	6644	protein_coding	glycine_amidinotransferase_(L-arginine:glycine_amidinotransferase)
ENSG00000139433	1588.39905687255	815.262657587349	-0.962123338357151	0.0216080510787439	0.55586716842737	GLTP	chr12	-	109850943	109880488	2696	protein_coding	glycolipid_transfer_protein
ENSG00000237436	11.2819097782607	32.1794149953506	1.50219025402717	0.0216952903340808	0.55586716842737	RP11-312B8.1	chr1	-	6783892	6784843	415	antisense	NA
ENSG00000149633	23.5871089644201	57.5345424906545	1.28211867168039	0.0217081794391348	0.55586716842737	KIAA1755	chr20	-	38210488	38260772	8083	protein_coding	KIAA1755
ENSG00000233901	23.5871089644201	57.5345424906545	1.28211867168039	0.0217081794391348	0.55586716842737	LINC01503	chr9	+	129332300	129359538	1594	lincRNA	long_intergenic_non-protein_coding_RNA_1503
ENSG00000152284	303.530528853198	599.744109009338	0.982227309871804	0.0217420003524943	0.55586716842737	TCF7L1	chr2	+	85133410	85310388	4414	protein_coding	transcription_factor_7-like_1_(T-cell_specific_HMG-box)
ENSG00000178977	22.5616754052319	55.5841481877905	1.29626009700265	0.0217824684546836	0.55586716842737	LINC00324	chr17	-	8220642	8224043	2082	lincRNA	long_intergenic_non-protein_coding_RNA_324
ENSG00000235204	33.8414454550298	11.7002640947778	-1.52189423498287	0.0218721508126954	0.55586716842737	RP11-121A14.2	chr9	-	124259250	124261156	308	antisense	NA
ENSG00000088340	1306.4047670234	669.958296794629	-0.963320860371947	0.0218735021074033	0.55586716842737	FER1L4	chr20	-	35558737	35607562	9067	unitary_pseudogene	fer-1-like_family_member_4_pseudogene_(functional)
ENSG00000198400	35.892312869368	12.6754625122825	-1.49217556275231	0.0219910654669131	0.55586716842737	NTRK1	chr1	+	156815640	156881850	4356	protein_coding	neurotrophic_tyrosine_kinase_receptor_type_1
ENSG00000229325	46.1466502061732	18.5266503777906	-1.31059873493894	0.0220737460545061	0.55586716842737	ACAP2-IT1	chr3	-	195280723	195282741	690	sense_intronic	ACAP2_intronic_transcript_1
ENSG00000159450	95.3674712098275	42.9065848402984	-1.14988965491818	0.0220980860243974	0.55586716842737	TCHH	chr1	-	152106317	152115454	6995	protein_coding	trichohyalin
ENSG00000106123	44.0957827131204	17.5514526194468	-1.32265729680836	0.0221021483970655	0.55586716842737	EPHB6	chr7	+	142855061	142871094	5325	protein_coding	EPH_receptor_B6
ENSG00000145708	15.3836415697678	39.980993169476	1.3710214075283	0.0221029926398755	0.55586716842737	CRHBP	chr5	+	76952713	76981158	2803	protein_coding	corticotropin_releasing_hormone_binding_protein
ENSG00000185070	118.952448156314	241.846790063394	1.02297708995637	0.0221386109743286	0.55586716842737	FLRT2	chr14	+	85530144	85654426	34899	protein_coding	fibronectin_leucine_rich_transmembrane_protein_2
ENSG00000100526	1532.00019890295	788.932337178357	-0.957326380999965	0.0223457719702974	0.55586716842737	CDKN3	chr14	+	54396849	54420218	1836	protein_coding	cyclin-dependent_kinase_inhibitor_3
ENSG00000171121	119.977881937281	56.5593453407419	-1.08317042561232	0.0224661882553399	0.55586716842737	KCNMB3	chr3	-	179236691	179267002	8979	protein_coding	potassium_channel_subfamily_M_regulatory_beta_subunit_3
ENSG00000185567	3399.31511456371	6551.3717151321	0.946528747868401	0.0225248949010779	0.55586716842737	AHNAK2	chr14	-	104937244	104978357	18771	protein_coding	AHNAK_nucleoprotein_2
ENSG00000179242	1334.09147911782	2577.44373006198	0.950021617664452	0.0226283767164532	0.55586716842737	CDH4	chr20	+	61252426	61940617	7351	protein_coding	cadherin_4_type_1_R-cadherin_(retinal)
ENSG00000175567	602.957193044222	307.184992878791	-0.972645196933181	0.022649154939484	0.55586716842737	UCP2	chr11	-	73974667	73983307	3237	protein_coding	uncoupling_protein_2_(mitochondrial_proton_carrier)
ENSG00000258623	1.38777878078145e-17	6.82426746825687	5.79774607763806	0.0226768237312078	0.55586716842737	CTD-2325P2.3	chr14	-	68683411	68685565	461	antisense	NA
ENSG00000169435	1.38777878078145e-17	6.82426746825687	5.79774607763806	0.0226768237312078	0.55586716842737	RASSF6	chr4	-	73571550	73620631	6632	protein_coding	Ras_association_(RalGDS/AF-6)_domain_family_member_6
ENSG00000254951	1.38777878078145e-17	6.82426746825687	5.79774607763806	0.0226768237312078	0.55586716842737	RP11-494M8.4	chr11	-	7754393	7905955	2822	sense_overlapping	NA
ENSG00000180044	1.38777878078145e-17	6.82426746825687	5.79774607763806	0.0226768237312078	0.55586716842737	C3orf80	chr3	+	160225636	160228213	2578	protein_coding	chromosome_3_open_reading_frame_80
ENSG00000242829	7.18018211244116	1.38777878078145e-17	-5.86894362650978	0.0226768237312078	0.55586716842737	RPS26P21	chr3	+	119298665	119299012	348	processed_pseudogene	ribosomal_protein_S26_pseudogene_21
ENSG00000253671	1.38777878078145e-17	6.82426746825687	5.79774607763806	0.0226768237312078	0.55586716842737	RP11-806O11.1	chr8	+	17808941	17820868	1053	processed_transcript	NA
ENSG00000123612	1.38777878078145e-17	6.82426746825687	5.79774607763806	0.0226768237312078	0.55586716842737	ACVR1C	chr2	-	157526767	157629005	9195	protein_coding	activin_A_receptor_type_IC
ENSG00000212533	7.18018211244116	1.38777878078145e-17	-5.86894362650978	0.0226768237312078	0.55586716842737	SNORA75	chr12	-	31076867	31077016	150	snoRNA	Small_nucleolar_RNA_SNORA75
ENSG00000213777	1.38777878078145e-17	6.82426746825687	5.79774607763806	0.0226768237312078	0.55586716842737	CTD-2224J9.8	chr19	+	53503392	53512687	1423	transcribed_processed_pseudogene	NA
ENSG00000188001	1.38777878078145e-17	6.82426746825687	5.79774607763806	0.0226768237312078	0.55586716842737	TPRG1	chr3	+	188947214	189325304	9535	protein_coding	tumor_protein_p63_regulated_1
ENSG00000240553	1.38777878078145e-17	6.82426746825687	5.79774607763806	0.0226768237312078	0.55586716842737	RP1-184J9.2	chr1	-	23020147	23088058	666	antisense	NA
ENSG00000276308	1.38777878078145e-17	6.82426746825687	5.79774607763806	0.0226768237312078	0.55586716842737	RP11-116D17.4	chr12	-	115318657	115320405	1749	lincRNA	NA
ENSG00000272699	7.18018211244116	1.38777878078145e-17	-5.86894362650978	0.0226768237312078	0.55586716842737	RP11-145M9.5	chr3	+	179405448	179405944	497	antisense	NA
ENSG00000148584	7.18018211244116	1.38777878078145e-17	-5.86894362650978	0.0226768237312078	0.55586716842737	A1CF	chr10	-	50799409	50885675	9603	protein_coding	APOBEC1_complementation_factor
ENSG00000159307	7.18018211244116	1.38777878078145e-17	-5.86894362650978	0.0226768237312078	0.55586716842737	SCUBE1	chr22	-	43197283	43343388	12135	protein_coding	signal_peptide_CUB_domain_EGF-like_1
ENSG00000272053	1.38777878078145e-17	6.82426746825687	5.79774607763806	0.0226768237312078	0.55586716842737	RP11-367G6.3	chr6	-	25014952	25042170	1030	lincRNA	NA
ENSG00000260326	1.38777878078145e-17	6.82426746825687	5.79774607763806	0.0226768237312078	0.55586716842737	PHBP21	chr16	+	52934813	52935635	823	processed_pseudogene	prohibitin_pseudogene_21
ENSG00000106013	7.18018211244116	1.38777878078145e-17	-5.86894362650978	0.0226768237312078	0.55586716842737	ANKRD7	chr7	+	118214669	118496171	3043	protein_coding	ankyrin_repeat_domain_7
ENSG00000254414	7.18018211244116	1.38777878078145e-17	-5.86894362650978	0.0226768237312078	0.55586716842737	RP11-182J1.1	chr15	-	84631898	84633987	845	antisense	NA
ENSG00000267733	7.18018211244116	1.38777878078145e-17	-5.86894362650978	0.0226768237312078	0.55586716842737	RP11-64C12.3	chr18	+	12201982	12223539	2209	transcribed_processed_pseudogene	NA
ENSG00000271367	7.18018211244116	1.38777878078145e-17	-5.86894362650978	0.0226768237312078	0.55586716842737	RP3-483K16.4	chr6	+	53350158	53350705	548	lincRNA	NA
ENSG00000273294	7.18018211244116	1.38777878078145e-17	-5.86894362650978	0.0226768237312078	0.55586716842737	C1QTNF3-AMACR	chr5	-	33987174	34124528	3424	protein_coding	C1QTNF3-AMACR_readthrough_(NMD_candidate)
ENSG00000257526	1.38777878078145e-17	6.82426746825687	5.79774607763806	0.0226768237312078	0.55586716842737	RP11-20E24.1	chr12	+	76562294	76615567	386	lincRNA	NA
ENSG00000235241	7.18018211244116	1.38777878078145e-17	-5.86894362650978	0.0226768237312078	0.55586716842737	RP11-108M9.5	chr1	+	16889095	16889602	508	processed_pseudogene	NA
ENSG00000254275	1.38777878078145e-17	6.82426746825687	5.79774607763806	0.0226768237312078	0.55586716842737	LINC00824	chr8	-	128405269	128564679	4557	processed_transcript	long_intergenic_non-protein_coding_RNA_824
ENSG00000279943	7.18018211244116	1.38777878078145e-17	-5.86894362650978	0.0226768237312078	0.55586716842737	FLJ38576	chr4	-	186189032	186191490	2459	TEC	uncharacterized_LOC651430
ENSG00000226298	7.18018211244116	1.38777878078145e-17	-5.86894362650978	0.0226768237312078	0.55586716842737	RAD23BLP	chr21	-	15694300	15696581	1152	processed_pseudogene	RAD23_homolog_B-like_(S._cerevisiae)_pseudogene
ENSG00000257256	7.18018211244116	1.38777878078145e-17	-5.86894362650978	0.0226768237312078	0.55586716842737	RP3-405J10.4	chr12	+	50219604	50229984	325	antisense	NA
ENSG00000134762	1.38777878078145e-17	6.82426746825687	5.79774607763806	0.0226768237312078	0.55586716842737	DSC3	chr18	-	30990008	31042815	7056	protein_coding	desmocollin_3
ENSG00000259462	7.18018211244116	1.38777878078145e-17	-5.86894362650978	0.0226768237312078	0.55586716842737	CPEB1-AS1	chr15	+	82647770	82692820	5014	antisense	CPEB1_antisense_RNA_1
ENSG00000235481	7.18018211244116	1.38777878078145e-17	-5.86894362650978	0.0226768237312078	0.55586716842737	UBE2R2-AS1	chr9	-	33785950	33818795	647	antisense	UBE2R2_antisense_RNA_1
ENSG00000153162	7.18018211244116	1.38777878078145e-17	-5.86894362650978	0.0226768237312078	0.55586716842737	BMP6	chr6	+	7726797	7881422	2780	protein_coding	bone_morphogenetic_protein_6
ENSG00000223345	1.38777878078145e-17	6.82426746825687	5.79774607763806	0.0226768237312078	0.55586716842737	HIST2H2BA	chr1	-	121108210	121117257	756	transcribed_unprocessed_pseudogene	histone_cluster_2_H2ba_(pseudogene)
ENSG00000187762	7.18018211244116	1.38777878078145e-17	-5.86894362650978	0.0226768237312078	0.55586716842737	HSPE1P11	chr6	+	35023522	35023831	310	processed_pseudogene	heat_shock_protein_family_E_(Hsp10)_member_1_pseudogene_11
ENSG00000254872	1.38777878078145e-17	6.82426746825687	5.79774607763806	0.0226768237312078	0.55586716842737	RP13-870H17.3	chr11	+	1049880	1055749	3443	lincRNA	NA
ENSG00000224799	7.18018211244116	1.38777878078145e-17	-5.86894362650978	0.0226768237312078	0.55586716842737	RP11-445O16.3	chrX	+	56973510	56974796	644	antisense	NA
ENSG00000260677	7.18018211244116	1.38777878078145e-17	-5.86894362650978	0.0226768237312078	0.55586716842737	RP11-546O6.4	chr9	+	97743208	97744935	1728	lincRNA	NA
ENSG00000265702	1.38777878078145e-17	6.82426746825687	5.79774607763806	0.0226768237312078	0.55586716842737	RP11-156L14.1	chr17	+	62699244	62737922	3892	antisense	NA
ENSG00000258983	7.18018211244116	1.38777878078145e-17	-5.86894362650978	0.0226768237312078	0.55586716842737	RP11-507K2.2	chr14	+	88499334	88515502	905	antisense	NA
ENSG00000281071	1.38777878078145e-17	6.82426746825687	5.79774607763806	0.0226768237312078	0.55586716842737	AC016734.1	chr2	-	63609247	63610211	45	protein_coding	NA
ENSG00000272203	7.18018211244116	1.38777878078145e-17	-5.86894362650978	0.0226768237312078	0.55586716842737	AC004775.5	chr5	-	132817248	132818000	753	lincRNA	NA
ENSG00000138435	7.18018211244116	1.38777878078145e-17	-5.86894362650978	0.0226768237312078	0.55586716842737	CHRNA1	chr2	-	174747592	174764472	2807	protein_coding	cholinergic_receptor_nicotinic_alpha_1
ENSG00000237766	7.18018211244116	1.38777878078145e-17	-5.86894362650978	0.0226768237312078	0.55586716842737	GGTA2P	chr12	-	67265842	67266966	1125	processed_pseudogene	glycoprotein_alpha-galactosyltransferase_2_pseudogene
ENSG00000259264	7.18018211244116	1.38777878078145e-17	-5.86894362650978	0.0226768237312078	0.55586716842737	RP11-60L3.1	chr15	+	74202705	74221557	2292	antisense	NA
ENSG00000180712	1.38777878078145e-17	6.82426746825687	5.79774607763806	0.0226768237312078	0.55586716842737	RP11-290F5.2	chr4	-	184340756	184353977	2353	lincRNA	NA
ENSG00000112297	1706.32394171781	881.57605713127	-0.952630585319429	0.0227149021176892	0.55596248276232	AIM1	chr6	+	106360808	106571978	10374	protein_coding	absent_in_melanoma_1
ENSG00000052723	2904.03059822145	1504.72697326189	-0.948494139204987	0.0227214315290127	0.55596248276232	SIKE1	chr1	-	114769479	114780685	5894	protein_coding	suppressor_of_IKBKE_1
ENSG00000124613	319.937469359031	159.930236886277	-0.999755468058804	0.0228155295789786	0.557765144326919	ZNF391	chr6	+	27374615	27403904	4834	protein_coding	zinc_finger_protein_391
ENSG00000245532	19962.1215491738	38320.366062727	0.940842191704294	0.0230078106547008	0.56099358576988	NEAT1	chr11	+	65422774	65445540	22767	lincRNA	nuclear_paraspeckle_assembly_transcript_1_(non-protein_coding)
ENSG00000270951	4.10389531197671	16.5762547918508	1.9825319033016	0.0230708535108059	0.56099358576988	RP1-309F20.4	chr20	-	58876592	58876981	390	antisense	NA
ENSG00000120555	4.10389531197671	16.5762547918508	1.9825319033016	0.0230708535108059	0.56099358576988	SEPT7P9	chr10	-	38383069	38402916	1204	transcribed_unprocessed_pseudogene	septin_7_pseudogene_9
ENSG00000205209	4.10389531197671	16.5762547918508	1.9825319033016	0.0230708535108059	0.56099358576988	SCGB2B2	chr19	-	34593329	34675699	2990	protein_coding	secretoglobin_family_2B_member_2
ENSG00000233117	4.10389531197671	16.5762547918508	1.9825319033016	0.0230708535108059	0.56099358576988	LINC00702	chr10	-	4201141	4243912	6785	lincRNA	long_intergenic_non-protein_coding_RNA_702
ENSG00000101331	4.10389531197671	16.5762547918508	1.9825319033016	0.0230708535108059	0.56099358576988	CCM2L	chr20	+	32010450	32032180	2587	protein_coding	cerebral_cavernous_malformation_2-like
ENSG00000226137	979.291390793092	1890.90500572581	0.949182759836822	0.0231023182029034	0.561104362083688	BAIAP2-AS1	chr17	-	81029130	81034881	4773	lincRNA	BAIAP2_antisense_RNA_1_(head_to_head)
ENSG00000172216	4052.51643321684	2106.42355413683	-0.94397919832658	0.0231165051944245	0.561104362083688	CEBPB	chr20	+	50190734	50192689	1956	protein_coding	CCAAT/enhancer_binding_protein_(C/EBP)_beta
ENSG00000236830	76.9096632078959	34.1298096033131	-1.16907432862954	0.0231638970895413	0.561755362188371	CBR3-AS1	chr21	-	36131767	36175815	8459	processed_transcript	CBR3_antisense_RNA_1
ENSG00000272631	62.5535903841969	132.62471894395	1.08273627285658	0.0232316004994967	0.562897351233146	RP11-359E3.4	chr10	-	86749754	86756298	6545	antisense	NA
ENSG00000163633	100.49464010782	205.764498862333	1.03300370517516	0.0233039277157267	0.564149250118218	C4orf36	chr4	-	86876205	86936202	5270	protein_coding	chromosome_4_open_reading_frame_36
ENSG00000013016	484.006874400876	245.747578296376	-0.977470809540016	0.0233538971986298	0.564858167230279	EHD3	chr2	+	31234337	31269447	4636	protein_coding	EH_domain_containing_3
ENSG00000188783	31.7905780680409	73.1376965669659	1.19895635920249	0.0234434946850864	0.566206915926275	PRELP	chr1	+	203475828	203491352	5747	protein_coding	proline/arginine-rich_end_leucine-rich_repeat_protein
ENSG00000111725	1313.58280349233	678.73507026671	-0.952451576389762	0.0234616304013415	0.566206915926275	PRKAB1	chr12	+	119667753	119681630	6246	protein_coding	protein_kinase_AMP-activated_beta_1_non-catalytic_subunit
ENSG00000156136	1784.25690909363	925.459924473382	-0.94698222442111	0.0234791535557566	0.566206915926275	DCK	chr4	+	70992538	71030914	3227	protein_coding	deoxycytidine_kinase
ENSG00000213937	47.1720839561392	102.393609509382	1.11615757630549	0.0234926002762834	0.566206915926275	CLDN9	chr16	+	3012456	3014505	2050	protein_coding	claudin_9
ENSG00000244306	70.7570605584756	31.2042176712819	-1.17777331875754	0.0235898388727394	0.567610419411431	LINC01296	chr14	-	19284653	19337730	6465	transcribed_processed_pseudogene	long_intergenic_non-protein_coding_RNA_1296
ENSG00000064651	1538.15280159054	796.733913595957	-0.948914124417997	0.0235924058311779	0.567610419411431	SLC12A2	chr5	+	128083766	128189688	10664	protein_coding	solute_carrier_family_12_(sodium/potassium/chloride_transporter)_member_2
ENSG00000168398	313.784866669388	613.396867746696	0.966779152556497	0.0237984316021342	0.571610552936491	BDKRB2	chr14	+	96204679	96244166	6845	protein_coding	bradykinin_receptor_B2
ENSG00000175066	722.93294546339	1394.5297064164	0.947731240975251	0.0238005346134248	0.571610552936491	GK5	chr3	-	142157527	142225607	12158	protein_coding	glycerol_kinase_5_(putative)
ENSG00000233006	186.63107773808	369.597604406806	0.985312767094771	0.0238546191663036	0.57240605059249	AC034220.3	chr5	-	132311285	132369916	2857	processed_transcript	NA
ENSG00000261167	66.6553254670168	29.2538229770824	-1.18449904257115	0.0238960527827666	0.572896851043906	RP11-517B11.7	chr3	-	131455126	131458598	3473	sense_overlapping	NA
ENSG00000137714	771.128333186252	396.903121928134	-0.957952155335713	0.023992279561248	0.574699278928946	FDX1	chr11	+	110429883	110464881	3206	protein_coding	ferredoxin_1
ENSG00000109436	1318.70997239871	2530.63427158559	0.94030976832164	0.0240414958341373	0.575119801428979	TBC1D9	chr4	-	140620765	140756120	5603	protein_coding	TBC1_domain_family_member_9
ENSG00000272983	43.0703489704415	93.6168357104169	1.11792095482118	0.0240519578581277	0.575119801428979	RP11-508N22.12	chr10	+	38137337	38144399	7063	lincRNA	NA
ENSG00000162777	158.944365631385	315.961766380236	0.990693591743623	0.0241429660577044	0.576021658861197	DENND2D	chr1	-	111187174	111204535	5515	protein_coding	DENN/MADD_domain_containing_2D
ENSG00000120658	229.699296571952	114.095974500415	-1.00866433033522	0.0241434125208577	0.576021658861197	ENOX1	chr13	-	43213518	43786908	3139	protein_coding	ecto-NOX_disulfide-thiol_exchanger_1
ENSG00000260604	91.2657360934902	186.260557627546	1.02822026582603	0.0241529570951064	0.576021658861197	RP1-140K8.5	chr6	-	3904920	3911979	7060	lincRNA	NA
ENSG00000176533	65.6298916954164	137.500704304379	1.06564879962541	0.0243332439083797	0.57981491396695	GNG7	chr19	-	2511219	2702709	4561	protein_coding	guanine_nucleotide_binding_protein_(G_protein)_gamma_7
ENSG00000162148	5.12932254946148	18.5266503777906	1.82848778190426	0.02451059843262	0.581503832666859	PPP1R32	chr11	+	61481120	61490931	2400	protein_coding	protein_phosphatase_1_regulatory_subunit_32
ENSG00000121318	5.12932254946148	18.5266503777906	1.82848778190426	0.02451059843262	0.581503832666859	TAS2R10	chr12	-	10825317	10826358	1042	protein_coding	taste_2_receptor_member_10
ENSG00000176029	19.4853749069746	4.87386403794322	-1.97118439653265	0.02451059843262	0.581503832666859	C11orf16	chr11	-	8920076	8933006	2607	protein_coding	chromosome_11_open_reading_frame_16
ENSG00000197165	5.12932254946148	18.5266503777906	1.82848778190426	0.02451059843262	0.581503832666859	SULT1A2	chr16	-	28591943	28597109	2275	protein_coding	sulfotransferase_family_1A_member_2
ENSG00000248648	19.4853749069746	4.87386403794322	-1.97118439653265	0.02451059843262	0.581503832666859	RP11-485M7.1	chr5	+	133003119	133003365	247	processed_pseudogene	NA
ENSG00000176182	331.217240956576	642.652779324498	0.956011938937293	0.0246237209575159	0.583680510578895	MYPOP	chr19	-	45890020	45902604	1890	protein_coding	Myb-related_transcription_factor_partner_of_profilin
ENSG00000229980	23.5871089644201	56.5593453407419	1.2575105219303	0.0247409542099037	0.585672201309242	TOB1-AS1	chr17	+	50866679	50909737	2149	processed_transcript	TOB1_antisense_RNA_1
ENSG00000182118	152.791762941479	74.1128936809589	-1.04245872078202	0.0247540795225116	0.585672201309242	FAM89A	chr1	-	231018958	231040246	2394	protein_coding	family_with_sequence_similarity_89_member_A
ENSG00000101255	2098.0396461583	1096.11940856391	-0.936554235155182	0.0248016328495906	0.585672201309242	TRIB3	chr20	+	362835	397559	3434	protein_coding	tribbles_pseudokinase_3
ENSG00000166347	2068.30206650191	1080.51625573373	-0.936642188816611	0.024806374520122	0.585672201309242	CYB5A	chr18	-	74250847	74292016	9313	protein_coding	cytochrome_b5_type_A_(microsomal)
ENSG00000247572	262.51317758687	512.95157130235	0.966115150846354	0.024814982858417	0.585672201309242	CKMT2-AS1	chr5	-	81204084	81301560	3884	antisense	CKMT2_antisense_RNA_1
ENSG00000103966	3169.61794756452	1659.78330448179	-0.933259542960897	0.0248758848045706	0.586602578893273	EHD4	chr15	-	41895939	41972578	7879	protein_coding	EH_domain_containing_4
ENSG00000184163	55.3755540181211	23.4026384064367	-1.23796348131792	0.0249225827657622	0.586690489297127	FAM132A	chr1	-	1242446	1246722	1794	protein_coding	family_with_sequence_similarity_132_member_A
ENSG00000281091	55.3755540181211	23.4026384064367	-1.23796348131792	0.0249225827657622	0.586690489297127	RP13-349O20.2	chrX	+	103404777	103408299	462	lincRNA	NA
ENSG00000107443	599.880891700078	309.135386990402	-0.956139888972513	0.0250166504426033	0.588397651710739	CCNJ	chr10	+	96043394	96060870	4148	protein_coding	cyclin_J
ENSG00000231711	36.9177465851448	81.9144705443668	1.14724753547809	0.0250507714056979	0.5886931280339	LINC00899	chr22	-	46039907	46044853	4947	processed_transcript	long_intergenic_non-protein_coding_RNA_899
ENSG00000162390	49.2229514620729	105.319200764277	1.09550900363463	0.0250812714161784	0.588903077009101	ACOT11	chr1	+	54542257	54639192	9768	protein_coding	acyl-CoA_thioesterase_11
ENSG00000107282	53.3246864939842	22.4274408825622	-1.24470809063494	0.0251076338298085	0.589015598789158	APBA1	chr9	-	69427530	69672306	11384	protein_coding	amyloid_beta_(A4)_precursor_protein-binding_family_A_member_1
ENSG00000135519	341.471578772381	173.582995801686	-0.975603259820914	0.0252260898923037	0.591286555097972	KCNH3	chr12	+	49539157	49558308	4265	protein_coding	potassium_channel_voltage_gated_eag_related_subfamily_H_member_3
ENSG00000167778	696.271667148381	1334.06748920753	0.93799231847515	0.0253182524523174	0.592937838520954	SPRYD3	chr12	-	53064316	53079420	3479	protein_coding	SPRY_domain_containing_3
ENSG00000260852	150.740895378243	298.408219375203	0.984655363363004	0.025354260577856	0.593272316709095	FBXL19-AS1	chr16	-	30919319	30923269	3951	antisense	FBXL19_antisense_RNA_1_(head_to_head)
ENSG00000128656	580.39764985375	299.383416431269	-0.954740600343912	0.0253879805615012	0.593552727048727	CHN1	chr2	-	174799363	175005369	4971	protein_coding	chimerin_1
ENSG00000257261	34.8668791591309	78.0136821228336	1.15914396349228	0.025435522986384	0.594068253576747	RP11-96H19.1	chr12	+	46383679	46876159	2227	lincRNA	NA
ENSG00000244219	6.15475171793626	20.477045722395	1.71465478396687	0.0254752966249815	0.594068253576747	GS1-259H13.2	chr7	+	99598066	99610813	1410	lincRNA	NA
ENSG00000258521	21.5362418728521	5.84906637201725	-1.85768474738794	0.0254752966249815	0.594068253576747	RP11-638I2.9	chr14	+	100339832	100340554	552	antisense	NA
ENSG00000146733	1119.77581883027	584.140956165745	-0.938666007638898	0.0255868551352246	0.596160625578138	PSPH	chr7	-	56011051	56051604	2762	protein_coding	phosphoserine_phosphatase
ENSG00000197696	566.041576914249	292.557037038197	-0.951876800755017	0.0256658250885014	0.597212008001162	NMB	chr15	-	84655129	84658563	1022	protein_coding	neuromedin_B
ENSG00000136542	166.122402103237	326.68893399045	0.975165521763188	0.0256876032002248	0.597212008001162	GALNT5	chr2	+	157257598	157314211	6818	protein_coding	polypeptide_N-acetylgalactosaminyltransferase_5
ENSG00000167930	1546.35627184067	2943.14262440535	0.928432389246501	0.0256975907057299	0.597212008001162	FAM234A	chr16	+	234546	268971	4699	protein_coding	family_with_sequence_similarity_234_member_A
ENSG00000132481	526.049659439426	271.102701792609	-0.956020441021036	0.0257416734868798	0.597625782622716	TRIM47	chr17	-	75874161	75878575	3142	protein_coding	tripartite_motif_containing_47
ENSG00000108094	2772.77507422166	1456.94231772755	-0.928324948575212	0.0257591660067725	0.597625782622716	CUL2	chr10	-	35008551	35090642	5147	protein_coding	cullin_2
ENSG00000150510	17.4345081147333	44.8569792548861	1.3573388862181	0.0258644873130233	0.5995598939361	FAM124A	chr13	+	51222334	51284241	6702	protein_coding	family_with_sequence_similarity_124_member_A
ENSG00000164114	531.176828346498	274.028292963456	-0.954532254612267	0.0260311083569343	0.60156815927152	MAP9	chr4	-	155342658	155376970	8857	protein_coding	microtubule_associated_protein_9
ENSG00000069696	43.0703489704415	16.5762547918508	-1.37066945393334	0.0260502902628976	0.60156815927152	DRD4	chr11	+	637293	640706	1477	protein_coding	dopamine_receptor_D4
ENSG00000259370	43.0703489704415	17.5514526194468	-1.28880703344156	0.0260502902628976	0.60156815927152	RP11-1069G10.1	chr15	-	62827675	62884034	8535	antisense	NA
ENSG00000262089	31.7905780680409	72.1624994514594	1.17962428618886	0.0260709770267096	0.60156815927152	RP11-589P10.5	chr17	-	6994642	6995189	343	lincRNA	NA
ENSG00000257027	171.249571011844	83.8648647483187	-1.02881256560797	0.0261014321062466	0.60156815927152	RP11-705C15.3	chr12	+	9658567	9662085	2508	sense_intronic	NA
ENSG00000259155	7.18018211244116	23.4026384064367	1.68792174876948	0.0261053308212821	0.60156815927152	RP11-831F12.3	chr14	+	49677369	49677893	525	processed_pseudogene	NA
ENSG00000254739	7.18018211244116	23.4026384064367	1.68792174876948	0.0261053308212821	0.60156815927152	RP13-46H24.1	chr11	+	528907	529659	547	antisense	NA
ENSG00000143603	41.0194814939713	15.6010568835473	-1.38727723329001	0.0262297303838413	0.603313137122117	KCNN3	chr1	-	154697455	154870280	13598	protein_coding	potassium_channel_calcium_activated_intermediate/small_conductance_subfamily_N_alpha_member_3
ENSG00000279673	69.7316267849124	31.2042176712819	-1.15674910653684	0.0263000051639992	0.603313137122117	RP11-185E8.2	chr3	+	171460612	171462256	1645	TEC	NA
ENSG00000124523	175.351306138791	343.26728392833	0.968607777785127	0.0263820432430568	0.603313137122117	SIRT5	chr6	+	13574529	13615158	6023	protein_coding	sirtuin_5
ENSG00000152661	1406.89727758818	738.222090461215	-0.930267885534582	0.0264023868940706	0.603313137122117	GJA1	chr6	+	121435692	121449727	3037	protein_coding	gap_junction_protein_alpha_1
ENSG00000162817	109.723544129623	219.417257706046	0.999024796872035	0.0264058778052814	0.603313137122117	C1orf115	chr1	+	220689845	220699157	3413	protein_coding	chromosome_1_open_reading_frame_115
ENSG00000186998	61.5281566151188	128.723930650393	1.0635075060068	0.0264627897863276	0.603313137122117	EMID1	chr22	+	29205851	29259597	4899	protein_coding	EMI_domain_containing_1
ENSG00000261644	8.20561332385801	25.3530333611917	1.61325342221819	0.0264976873979676	0.603313137122117	RP11-327F22.2	chr16	-	50735713	50740716	1150	antisense	NA
ENSG00000182578	24.6125425467831	7.79946772145904	-1.64181294413511	0.0264976873979676	0.603313137122117	CSF1R	chr5	-	150053291	150113372	5151	protein_coding	colony_stimulating_factor_1_receptor
ENSG00000273237	36.9177465851448	13.6506607641871	-1.4267694696374	0.0265520699499784	0.603313137122117	CTB-119C2.1	chr7	-	26173533	26174945	1413	antisense	NA
ENSG00000128245	5478.89482292631	2896.3331659297	-0.919626409105539	0.0266566699590419	0.603313137122117	YWHAH	chr22	+	31944461	31957603	2453	protein_coding	tyrosine_3-monooxygenase/tryptophan_5-monooxygenase_activation_protein_eta
ENSG00000165646	9.23104510269702	27.303428211841	1.55214531097317	0.0267200218012568	0.603313137122117	SLC18A2	chr10	+	117241093	117279430	4125	protein_coding	solute_carrier_family_18_(vesicular_monoamine_transporter)_member_2
ENSG00000205930	9.23104510269702	27.303428211841	1.55214531097317	0.0267200218012568	0.603313137122117	C21orf62-AS1	chr21	+	32772100	32893735	3504	lincRNA	C21orf62_antisense_RNA_1
ENSG00000232859	9.23104510269702	27.303428211841	1.55214531097317	0.0267200218012568	0.603313137122117	LYRM9	chr17	-	27878314	27894752	5380	protein_coding	LYR_motif_containing_9
ENSG00000272070	12.3073424958366	33.1546123056776	1.42088184911934	0.0267800290942501	0.603313137122117	AC005618.6	chr5	+	141326210	141329357	3148	lincRNA	NA
ENSG00000279400	32.8160117577424	11.7002640947778	-1.47766597892113	0.0267800290942501	0.603313137122117	CTD-2353F22.2	chr5	+	36667717	36669958	2242	TEC	NA
ENSG00000222046	32.8160117577424	11.7002640947778	-1.47766597892113	0.0267800290942501	0.603313137122117	DCDC2B	chr1	+	32209094	32216196	1869	protein_coding	doublecortin_domain_containing_2B
ENSG00000277382	32.8160117577424	11.7002640947778	-1.47766597892113	0.0267800290942501	0.603313137122117	RP11-318A15.8	chr17	+	76709760	76710045	286	antisense	NA
ENSG00000134030	2726.63055406546	5155.86473438103	0.919065736594451	0.0267865387416282	0.603313137122117	CTIF	chr18	+	48539046	48863217	8100	protein_coding	CBP80/20-dependent_translation_initiation_factor
ENSG00000179023	10.2564772895271	29.2538229770824	1.50116829482687	0.0268200670192745	0.603313137122117	KLHDC7A	chr1	+	18480982	18486126	5145	protein_coding	kelch_domain_containing_7A
ENSG00000258788	10.2564772895271	29.2538229770824	1.50116829482687	0.0268200670192745	0.603313137122117	RP11-404P21.9	chr14	+	96223108	96223347	240	processed_pseudogene	NA
ENSG00000233337	10.2564772895271	29.2538229770824	1.50116829482687	0.0268200670192745	0.603313137122117	UBE2FP3	chr1	+	111437514	111438037	524	processed_pseudogene	ubiquitin_conjugating_enzyme_E2F_(putative)_pseudogene_3
ENSG00000153214	1609.93316627911	847.444160307969	-0.925704396708148	0.0268317002405579	0.603313137122117	TMEM87B	chr2	+	112055223	112119318	5256	protein_coding	transmembrane_protein_87B
ENSG00000279821	68.7061930117959	142.376689658217	1.04991072685009	0.0268945275095503	0.603313137122117	RP11-1334A24.5	chr5	-	177476631	177479656	3026	TEC	NA
ENSG00000169744	2.0530522020965	11.7002640947778	2.44248732070396	0.0270427099219054	0.603313137122117	LDB2	chr4	-	16501541	16898809	5586	protein_coding	LIM_domain_binding_2
ENSG00000202415	12.3073424958366	1.94824081453348	-2.58241573213555	0.0270427099219054	0.603313137122117	RN7SKP269	chr1	+	9947318	9947636	319	misc_RNA	RNA_7SK_small_nuclear_pseudogene_269
ENSG00000231965	12.3073424958366	1.94824081453348	-2.58241573213555	0.0270427099219054	0.603313137122117	AF131215.1	chr8	+	11175051	11175570	520	processed_pseudogene	NA
ENSG00000201916	12.3073424958366	1.94824081453348	-2.58241573213555	0.0270427099219054	0.603313137122117	Y_RNA	chr22	+	20481158	20481268	111	misc_RNA	Y_RNA
ENSG00000274414	12.3073424958366	1.94824081453348	-2.58241573213555	0.0270427099219054	0.603313137122117	RP5-965G21.4	chr20	-	25239007	25245229	2335	lincRNA	NA
ENSG00000092009	2.0530522020965	11.7002640947778	2.44248732070396	0.0270427099219054	0.603313137122117	CMA1	chr14	-	24505353	24508265	937	protein_coding	chymase_1_mast_cell
ENSG00000234271	12.3073424958366	1.94824081453348	-2.58241573213555	0.0270427099219054	0.603313137122117	RP1-138B7.4	chr20	-	43523261	43523572	312	processed_pseudogene	NA
ENSG00000164106	12.3073424958366	1.94824081453348	-2.58241573213555	0.0270427099219054	0.603313137122117	SCRG1	chr4	-	173384701	173406380	5396	protein_coding	stimulator_of_chondrogenesis_1
ENSG00000256417	2.0530522020965	11.7002640947778	2.44248732070396	0.0270427099219054	0.603313137122117	RP11-1038A11.3	chr12	+	5290480	5383653	1604	lincRNA	NA
ENSG00000125337	2.0530522020965	11.7002640947778	2.44248732070396	0.0270427099219054	0.603313137122117	KIF25	chr6	+	167996241	168045089	2797	protein_coding	kinesin_family_member_25
ENSG00000112761	12.3073424958366	1.94824081453348	-2.58241573213555	0.0270427099219054	0.603313137122117	WISP3	chr6	+	112054072	112070969	3202	protein_coding	WNT1_inducible_signaling_pathway_protein_3
ENSG00000130487	12.3073424958366	1.94824081453348	-2.58241573213555	0.0270427099219054	0.603313137122117	KLHDC7B	chr22	+	50548033	50551023	2991	protein_coding	kelch_domain_containing_7B
ENSG00000208036	2.0530522020965	11.7002640947778	2.44248732070396	0.0270427099219054	0.603313137122117	MIR106B	chr7	-	100093993	100094074	82	miRNA	microRNA_106b
ENSG00000206384	12.3073424958366	1.94824081453348	-2.58241573213555	0.0270427099219054	0.603313137122117	COL6A6	chr3	+	130560334	130678155	9720	protein_coding	collagen_type_VI_alpha_6
ENSG00000251611	2.0530522020965	11.7002640947778	2.44248732070396	0.0270427099219054	0.603313137122117	RP11-610P16.1	chr4	-	151407551	151408835	358	lincRNA	NA
ENSG00000271840	2.0530522020965	11.7002640947778	2.44248732070396	0.0270427099219054	0.603313137122117	RP1-224A6.9	chr1	+	22100613	22101360	748	lincRNA	NA
ENSG00000182378	579.37221607236	1102.94578792706	0.9286598065891	0.0271497152626401	0.605205938511767	PLCXD1	chrX	+	276322	303356	6191	protein_coding	phosphatidylinositol-specific_phospholipase_C_X_domain_containing_1
ENSG00000163602	2583.06982469053	1365.27379486388	-0.9198307073837	0.0271955642622765	0.605733501884164	RYBP	chr3	-	72371825	72446918	7512	protein_coding	RING1_and_YY1_binding_protein
ENSG00000130513	1140.284494456	2159.08419492432	0.920955175667783	0.0272407071798018	0.605885497727853	GDF15	chr19	+	18374731	18389176	2087	protein_coding	growth_differentiation_factor_15
ENSG00000177374	85.113133423391	171.632601672699	1.01085689219872	0.0272467642439595	0.605885497727853	HIC1	chr17	+	2054154	2063241	8108	protein_coding	hypermethylated_in_cancer_1
ENSG00000171208	4795.95592461855	2541.3614391531	-0.916181659548074	0.027293789238844	0.606403793535446	NETO2	chr16	-	47077703	47143997	7481	protein_coding	neuropilin_and_tolloid_like_2
ENSG00000152953	62.5535903841969	27.303428211841	-1.19214304166273	0.0273144858845204	0.606403793535446	STK32B	chr4	+	5051442	5500998	5324	protein_coding	serine/threonine_kinase_32B
ENSG00000164967	309.68313154293	594.868123745822	0.941513027247004	0.0276418676361739	0.613173419610887	RPP25L	chr9	-	34610486	34612104	1092	protein_coding	ribonuclease_P/MRP_25kDa_subunit-like
ENSG00000025772	2254.93101469012	1193.63911374913	-0.91764162921306	0.0277170424385331	0.614341946322259	TOMM34	chr20	-	44942130	44960486	2062	protein_coding	translocase_of_outer_mitochondrial_membrane_34
ENSG00000115414	106886.09231736	56885.1923326173	-0.909947520831849	0.0277672237371759	0.614922945261575	FN1	chr2	-	215360440	215436172	17315	protein_coding	fibronectin_1
ENSG00000136457	55.3755540181211	115.071171579836	1.0536006441888	0.0277882929085137	0.614922945261575	CHAD	chr17	-	50464496	50468966	1802	protein_coding	chondroadherin
ENSG00000096717	2468.22124119049	1307.73716880971	-0.91633075531278	0.0278271798488478	0.615284858406872	SIRT1	chr10	+	67884669	67918390	4551	protein_coding	sirtuin_1
ENSG00000188681	139.461123781251	275.003490020331	0.978983119908724	0.0278714216741957	0.615764491632089	TEKT4P2	chr21	-	9068361	9129752	2309	transcribed_unprocessed_pseudogene	tektin_4_pseudogene_2
ENSG00000030066	3534.67237368815	1877.25224700276	-0.912906486383097	0.0280538057838478	0.61929286543212	NUP160	chr11	-	47778087	47848555	8576	protein_coding	nucleoporin_160kDa
ENSG00000272240	23.5871089644201	55.5841481877905	1.23247533471583	0.028192520924327	0.621350418789828	RP5-855D21.1	chr8	-	234347	234887	541	antisense	NA
ENSG00000135423	23.5871089644201	55.5841481877905	1.23247533471583	0.028192520924327	0.621350418789828	GLS2	chr12	-	56470944	56488414	4141	protein_coding	glutaminase_2
ENSG00000277758	53.3246864939842	111.170383259445	1.05822537026706	0.0282279647145682	0.621629864887673	ABC7-42404400C24.1	chr10	-	47750864	47763592	5526	protein_coding	Synaptotagmin-15_
ENSG00000137193	1857.06270756303	984.946944644942	-0.914813966663331	0.0284656700479209	0.626011271715482	PIM1	chr6	+	37170203	37175426	2977	protein_coding	Pim-1_proto-oncogene_serine/threonine_kinase
ENSG00000100532	503.490116248136	262.325928277974	-0.940256463587525	0.0284727725297773	0.626011271715482	CGRRF1	chr14	+	54509812	54539309	4564	protein_coding	cell_growth_regulator_with_ring_finger_domain_1
ENSG00000177565	4736.48076530645	2522.83269517284	-0.908735757886153	0.0285576409950519	0.627372085801996	TBL1XR1	chr3	-	177019355	177197396	10616	protein_coding	transducin_(beta)-like_1_X-linked_receptor_1
ENSG00000257267	570.14331203983	298.408219375203	-0.93373405127163	0.0286712322022388	0.629361203976315	ZNF271P	chr18	+	35290282	35310766	5124	unitary_pseudogene	zinc_finger_protein_271_pseudogene
ENSG00000187720	1301.27759811703	2444.81693104521	0.909736468644483	0.0289776208443097	0.635575817185192	THSD4	chr15	+	71096952	71783383	15837	protein_coding	thrombospondin_type_1_domain_containing_4
ENSG00000174282	4239.14538140328	7936.15152830985	0.904647419204445	0.0290217187314646	0.635605662012826	ZBTB4	chr17	-	7459366	7484263	6126	protein_coding	zinc_finger_and_BTB_domain_containing_4
ENSG00000135905	1768.87540237473	940.087880253604	-0.91187013028528	0.0290495142360957	0.635605662012826	DOCK10	chr2	-	224765090	225042445	11065	protein_coding	dedicator_of_cytokinesis_10
ENSG00000206567	97.4183387687145	195.037331188004	1.00060651954358	0.0290720867123455	0.635605662012826	AC022007.5	chr3	-	10006418	10011209	2533	lincRNA	NA
ENSG00000138769	194.834547992195	98.4928211610397	-0.983208610199261	0.0290720867123455	0.635605662012826	CDKL2	chr4	-	75578005	75630716	3781	protein_coding	cyclin-dependent_kinase-like_2_(CDC2-related_kinase)
ENSG00000119661	696.271667148381	365.696816188543	-0.928755650381184	0.0291399692642514	0.636580112559129	DNAL1	chr14	+	73644875	73703732	8884	protein_coding	dynein_axonemal_light_chain_1
ENSG00000128274	417.35367860564	790.882731282766	0.922000490109328	0.0292365053666453	0.63817845887049	A4GALT	chr22	-	42692121	42721298	2943	protein_coding	alpha_14-galactosyltransferase
ENSG00000128346	180.478475047533	350.093663312861	0.955456039981439	0.0292922231884075	0.63888397652224	C22orf23	chr22	-	37943050	37953669	2299	protein_coding	chromosome_22_open_reading_frame_23
ENSG00000205078	39.9940477607395	85.8152589481063	1.09915906806825	0.0293328708636699	0.639259939883666	SYCE1L	chr16	+	77199397	77213215	1244	protein_coding	synaptonemal_complex_central_element_protein_1-like
ENSG00000088256	3903.82853493639	2084.96921900112	-0.904821094326843	0.0293715653955738	0.639592772134715	GNA11	chr19	+	3094410	3124004	6242	protein_coding	guanine_nucleotide_binding_protein_(G_protein)_alpha_11_(Gq_class)
ENSG00000112715	5893.17007054825	3151.83479344175	-0.902823906578113	0.0294672690469552	0.640742742355006	VEGFA	chr6	+	43770184	43786487	14431	protein_coding	vascular_endothelial_growth_factor_A
ENSG00000174951	317.886601795822	163.831025150932	-0.955742688330959	0.0294713034898703	0.640742742355006	FUT1	chr19	-	48748011	48755390	4343	protein_coding	fucosyltransferase_1_(H_blood_group)
ENSG00000065675	48.1975177081586	20.477045722395	-1.22969950009927	0.0295428889973389	0.641788122394854	PRKCQ	chr10	-	6427143	6580301	3295	protein_coding	protein_kinase_C_theta
ENSG00000277496	38.9686140312709	83.8648647483187	1.10339743725879	0.0296398397064372	0.642826384254689	RP11-93B14.9	chr20	-	62648961	62650767	1807	antisense	NA
ENSG00000100426	1180.27641192609	2212.72003276319	0.906628849745281	0.0296499868661069	0.642826384254689	ZBED4	chr22	+	49853842	49890078	6893	protein_coding	zinc_finger_BED-type_containing_4
ENSG00000064195	66.6553254670168	30.2290203322978	-1.13739127574206	0.0296613045798114	0.642826384254689	DLX3	chr17	-	49990005	49995224	2715	protein_coding	distal-less_homeobox_3
ENSG00000161243	99.4692063280213	46.8073736467909	-1.08538409767515	0.0297572206927985	0.644393676017643	FBXO27	chr19	-	38990714	39032785	2833	protein_coding	F-box_protein_27
ENSG00000232533	115.876146813656	228.194031241038	0.976951912038442	0.0298227297135673	0.64530053905577	AC093673.5	chr7	-	143379692	143380495	648	antisense	NA
ENSG00000131323	2390.2882738154	4465.42522188779	0.90157985068875	0.0298590788867531	0.645575508440671	TRAF3	chr14	+	102777476	102911500	8263	protein_coding	TNF_receptor_associated_factor_3
ENSG00000113657	727.034680588761	384.225560223155	-0.919837480328091	0.0300564831535484	0.649261705197875	DPYSL3	chr5	-	147390811	147510056	7164	protein_coding	dihydropyrimidinase_like_3
ENSG00000197971	579.37221607236	1090.26822625261	0.911982965840914	0.0300771251721285	0.649261705197875	MBP	chr18	-	76978827	77133683	18615	protein_coding	myelin_basic_protein
ENSG00000136859	53.3246864939842	110.195186178182	1.04552865299525	0.0303162570014628	0.649464636957479	ANGPTL2	chr9	-	127087332	127122883	3889	protein_coding	angiopoietin_like_2
ENSG00000177181	515.795321625238	271.102701792609	-0.92762682683997	0.030338851834397	0.649464636957479	RIMKLA	chr1	+	42380795	42422578	8981	protein_coding	ribosomal_modification_protein_rimK-like_family_member_A
ENSG00000248115	14.3582084244182	2.92345252424357	-2.24702246704082	0.0303481479751618	0.649464636957479	RP11-752D24.2	chr4	+	52945649	52958087	4840	antisense	NA
ENSG00000243267	14.3582084244182	2.92345252424357	-2.24702246704082	0.0303481479751618	0.649464636957479	RN7SL614P	chr1	+	10616836	10617115	280	misc_RNA	RNA_7SL_cytoplasmic_614_pseudogene
ENSG00000271751	14.3582084244182	2.92345252424357	-2.24702246704082	0.0303481479751618	0.649464636957479	RP11-110I1.14	chr11	-	119065263	119065677	415	lincRNA	NA
ENSG00000258741	3.07847125504794	13.6506607641871	2.10562446247065	0.0303481479751618	0.649464636957479	RP11-386M24.4	chr15	-	92715710	92734195	790	transcribed_processed_pseudogene	NA
ENSG00000279423	14.3582084244182	2.92345252424357	-2.24702246704082	0.0303481479751618	0.649464636957479	RP11-671J11.5	chr14	+	34541044	34541714	671	TEC	NA
ENSG00000227218	14.3582084244182	2.92345252424357	-2.24702246704082	0.0303481479751618	0.649464636957479	RP11-203J24.8	chr9	+	127934503	127940952	2520	antisense	NA
ENSG00000213433	3.07847125504794	13.6506607641871	2.10562446247065	0.0303481479751618	0.649464636957479	RPLP1P6	chr5	-	151765859	151766378	520	transcribed_processed_pseudogene	ribosomal_protein_large_P1_pseudogene_6
ENSG00000186115	3.07847125504794	13.6506607641871	2.10562446247065	0.0303481479751618	0.649464636957479	CYP4F2	chr19	-	15878023	15898120	3142	protein_coding	cytochrome_P450_family_4_subfamily_F_member_2
ENSG00000272842	3.07847125504794	13.6506607641871	2.10562446247065	0.0303481479751618	0.649464636957479	RP11-513M16.7	chr9	-	19371386	19371945	560	antisense	NA
ENSG00000241935	27.6888434048764	63.3857253334423	1.19135615251754	0.0304004872784866	0.650075259290237	HOGA1	chr10	+	97584323	97612802	4148	protein_coding	4-hydroxy-2-oxoglutarate_aldolase_1
ENSG00000253910	90.240302314742	178.458981121807	0.982812954545901	0.0304419683532989	0.650452918484767	PCDHGB2	chr5	+	141360042	141512979	4769	protein_coding	protocadherin_gamma_subfamily_B_2
ENSG00000013503	774.204634530247	410.555880684978	-0.914918870100359	0.0305282157441044	0.65178576022225	POLR3B	chr12	+	106357658	106510198	4858	protein_coding	polymerase_(RNA)_III_(DNA_directed)_polypeptide_B
ENSG00000026751	17.4345081147333	41.9313876236215	1.26032126093376	0.0306957407667247	0.654850463372619	SLAMF7	chr1	+	160739057	160754821	4833	protein_coding	SLAM_family_member_7
ENSG00000272482	61.5281566151188	27.303428211841	-1.16834423826273	0.0307980472021654	0.65652012095982	RP11-474O21.5	chr1	-	12618900	12619244	345	lincRNA	NA
ENSG00000157680	134.333954874122	66.3113167232657	-1.0170542001968	0.0308704379625474	0.657549960564182	DGKI	chr7	-	137381037	137847092	15549	protein_coding	diacylglycerol_kinase_iota
ENSG00000084710	305.581396416448	157.97984275293	-0.951236327997128	0.0309498733199032	0.658728129966171	EFR3B	chr2	+	25042130	25159137	10591	protein_coding	EFR3_homolog_B
ENSG00000161021	3827.94643512428	2057.66370155559	-0.895520655253428	0.0310657431406723	0.660457726701043	MAML1	chr5	+	179732850	179796511	10690	protein_coding	mastermind_like_transcriptional_coactivator_1
ENSG00000276234	1058.24979195289	563.661818056947	-0.908620781129355	0.0310826108295593	0.660457726701043	TADA2A	chr17	+	37406874	37479730	5654	protein_coding	transcriptional_adaptor_2A
ENSG00000242689	39.9940477607395	15.6010568835473	-1.35086370837832	0.0311036963612825	0.660457726701043	CNTF	chr11	+	58622673	58625733	1894	protein_coding	ciliary_neurotrophic_factor
ENSG00000102870	1193.60705108276	2223.44720033093	0.89740415301941	0.0313139456218646	0.664405526881319	ZNF629	chr16	-	30778449	30787202	6087	protein_coding	zinc_finger_protein_629
ENSG00000196083	1188.47988217635	2212.72003276319	0.896637171076782	0.0314632563428908	0.667055233660961	IL1RAP	chr3	+	190514051	190659750	11558	protein_coding	interleukin_1_receptor_accessory_protein
ENSG00000181027	834.705227628459	1558.36281110586	0.900597762826447	0.0315320692588826	0.667995512220564	FKRP	chr19	+	46746046	46776988	5081	protein_coding	fukutin_related_protein
ENSG00000069956	2306.20270375275	4280.13778209367	0.892103897112374	0.0316261986268956	0.669470237135379	MAPK6	chr15	+	51952106	52067372	6388	protein_coding	mitogen-activated_protein_kinase_6
ENSG00000123977	57.4264215467338	25.3530333611917	-1.17542715587492	0.0316556806872568	0.669575269192038	DAW1	chr2	+	227871054	227924344	2933	protein_coding	dynein_assembly_factor_with_WDR_repeat_domains_1
ENSG00000125384	243.029935734454	124.82314235176	-0.960509991068153	0.0316910311609813	0.669676450000476	PTGER2	chr14	+	52314305	52328606	2473	protein_coding	prostaglandin_E_receptor_2
ENSG00000263142	407.099340790673	764.552410872655	0.909038988735715	0.0317095122075151	0.669676450000476	LRRC37A17P	chr17	+	46978481	47054569	5074	transcribed_unprocessed_pseudogene	leucine-rich_repeat_containing_37_member_A17_pseudogene
ENSG00000242173	124.079617061511	240.871593005018	0.956331348712824	0.0318500710619794	0.671657452548332	ARHGDIG	chr16	+	268727	283010	2429	protein_coding	Rho_GDP_dissociation_inhibitor_(GDI)_gamma
ENSG00000146281	2337.99115097156	1258.00211916863	-0.894065228158425	0.031852506721723	0.671657452548332	PM20D2	chr6	+	89146050	89165565	4708	protein_coding	peptidase_M20_domain_containing_2
ENSG00000253878	14.3582084244182	36.0802041641894	1.32211409298845	0.031942347975419	0.672513258415395	RP11-347C18.3	chr8	+	94950037	94951396	709	sense_intronic	NA
ENSG00000224424	14.3582084244182	36.0802041641894	1.32211409298845	0.031942347975419	0.672513258415395	PRKAR2A-AS1	chr3	+	48847572	48851981	3917	antisense	PRKAR2A_antisense_RNA_1
ENSG00000185818	934.172304415768	1737.79906861576	0.895416481347886	0.032079767011075	0.674886130794626	NAT8L	chr4	+	2059512	2069089	5871	protein_coding	N-acetyltransferase_8-like_(GCN5-related_putative)
ENSG00000163362	480.93057305655	254.524351817692	-0.917673465226504	0.0321778452869844	0.676428345844252	C1orf106	chr1	+	200891048	200915735	5413	protein_coding	chromosome_1_open_reading_frame_106
ENSG00000272674	4.10389531197671	15.6010568835473	1.89574347133696	0.0322922385746993	0.67674916251674	PCDHB16	chr5	+	141181399	141186399	5001	protein_coding	protocadherin_beta_16
ENSG00000234779	4.10389531197671	15.6010568835473	1.89574347133696	0.0322922385746993	0.67674916251674	RP11-62F24.2	chr9	+	16726814	16727524	428	antisense	NA
ENSG00000255366	16.4090748053078	3.89865980004263	-2.03792358145353	0.0322922385746993	0.67674916251674	RP11-1134I14.8	chr8	+	47190772	47193262	2491	lincRNA	NA
ENSG00000241983	16.4090748053078	3.89865980004263	-2.03792358145353	0.0322922385746993	0.67674916251674	RN7SL566P	chr19	+	39369153	39369448	296	misc_RNA	RNA_7SL_cytoplasmic_566_pseudogene
ENSG00000130475	160.995233194743	80.9392734407434	-0.990943770254745	0.0323517326785595	0.677476046206613	FCHO1	chr19	+	17747718	17788568	5694	protein_coding	FCH_domain_only_1
ENSG00000173281	347.624181461801	654.35514395483	0.912315795996647	0.0324602080437282	0.679226744099683	PPP1R3B	chr8	-	9136255	9151574	5776	protein_coding	protein_phosphatase_1_regulatory_subunit_3B
ENSG00000225614	301.479661289942	568.537803321118	0.914930260462355	0.0325076256821542	0.679698112176557	ZNF469	chr16	+	88427471	88440757	13287	protein_coding	zinc_finger_protein_469
ENSG00000168062	145.613726470332	73.1376965669659	-0.992171881751446	0.0326761580809275	0.682699195651022	BATF2	chr11	-	64987943	64997045	2844	protein_coding	basic_leucine_zipper_transcription_factor_ATF-like_2
ENSG00000178031	1999.59800315778	1078.56586162995	-0.890514417639956	0.0327560304276431	0.682748880826233	ADAMTSL1	chr9	+	18473894	18910950	13172	protein_coding	ADAMTS_like_1
ENSG00000269439	133.308521092753	66.3113167232657	-1.00600932551759	0.0327581284905896	0.682748880826233	CTD-3131K8.2	chr19	-	17488990	17511889	2067	lincRNA	NA
ENSG00000263422	31.7905780680409	11.7002640947778	-1.43203883251111	0.032778546993928	0.682748880826233	AC005702.1	chr17	-	60042361	60042442	82	miRNA	NA
ENSG00000212396	31.7905780680409	11.7002640947778	-1.43203883251111	0.032778546993928	0.682748880826233	RNA5SP323	chr10	-	93510548	93510680	133	rRNA	RNA_5S_ribosomal_pseudogene_323
ENSG00000241360	176.376739920535	335.465707487713	0.927046856346982	0.0328578062182889	0.68354593031103	PDXP	chr22	+	37658727	37666934	2203	protein_coding	pyridoxal_(pyridoxine_vitamin_B6)_phosphatase
ENSG00000080546	441.964089361195	825.989825161063	0.902015830038495	0.0329556660399786	0.68354593031103	SESN1	chr6	-	108986437	109094819	5121	protein_coding	sestrin_1
ENSG00000255346	57.4264215467338	117.996762815536	1.03743062949696	0.0331566700230432	0.68354593031103	NOX5	chr15	+	68930525	69062743	12511	protein_coding	NADPH_oxidase_EF-hand_calcium_binding_domain_5
ENSG00000106538	29.7397107150602	10.7250654721441	-1.46035890325448	0.0331736841979677	0.68354593031103	RARRES2	chr7	-	150338317	150341674	1921	protein_coding	retinoic_acid_receptor_responder_(tazarotene_induced)_2
ENSG00000164683	29.7397107150602	10.7250654721441	-1.46035890325448	0.0331736841979677	0.68354593031103	HEY1	chr8	-	79764010	79767863	3232	protein_coding	hes-related_family_bHLH_transcription_factor_with_YRPW_motif_1
ENSG00000198468	11.2819097782607	30.2290203322978	1.41235242001576	0.0331736841979677	0.68354593031103	FLVCR1-AS1	chr1	-	212852108	212858088	3094	lincRNA	FLVCR1_antisense_RNA_1_(head_to_head)
ENSG00000106105	7052.93567713291	3826.6711531221	-0.882111186148914	0.0332468902266306	0.68354593031103	GARS	chr7	+	30594681	30634033	4152	protein_coding	glycyl-tRNA_synthetase
ENSG00000167992	51.2738189750227	105.319200764277	1.0367614580936	0.0332507061729672	0.68354593031103	VWCE	chr11	-	61258286	61295424	4874	protein_coding	von_Willebrand_factor_C_and_EGF_domains
ENSG00000275437	153.81719672311	294.507431150651	0.936557812663284	0.0332525261833541	0.68354593031103	RP5-908M14.10	chr20	-	62402236	62405935	3700	sense_intronic	NA
ENSG00000129250	6871.43389785312	12653.1796665585	0.880805576431174	0.0333044515844757	0.68354593031103	KIF1C	chr17	+	4997948	5028401	8580	protein_coding	kinesin_family_member_1C
ENSG00000116741	18.4599414853127	4.87386403794322	-1.89369257815306	0.0333763434136111	0.68354593031103	RGS2	chr1	+	192809039	192812283	2096	protein_coding	regulator_of_G-protein_signaling_2
ENSG00000188779	5.12932254946148	17.5514526194468	1.75102209052215	0.0333763434136111	0.68354593031103	SKOR1	chr15	+	67819704	67834561	4479	protein_coding	SKI_family_transcriptional_corepressor_1
ENSG00000206762	5.12932254946148	17.5514526194468	1.75102209052215	0.0333763434136111	0.68354593031103	RNU6-418P	chr1	+	205595041	205595147	107	snRNA	RNA_U6_small_nuclear_418_pseudogene
ENSG00000228878	5.12932254946148	17.5514526194468	1.75102209052215	0.0333763434136111	0.68354593031103	SEPT7-AS1	chr7	-	35751856	35800616	4051	lincRNA	SEPT7_antisense_RNA_1_(head_to_head)
ENSG00000235586	18.4599414853127	4.87386403794322	-1.89369257815306	0.0333763434136111	0.68354593031103	AC011247.3	chr2	+	38601598	38602178	233	antisense	NA
ENSG00000171695	18.4599414853127	4.87386403794322	-1.89369257815306	0.0333763434136111	0.68354593031103	LKAAEAR1	chr20	-	64083380	64084359	868	protein_coding	LKAAEAR_motif_containing_1
ENSG00000105058	1050.04632170255	1942.59044946287	0.887454393372229	0.0334172902663313	0.68354593031103	FAM32A	chr19	+	16185380	16192046	1921	protein_coding	family_with_sequence_similarity_32_member_A
ENSG00000165828	10.2564772895271	28.2786256041547	1.45247026384812	0.033533086457341	0.68354593031103	PRAP1	chr10	+	133309410	133352683	1478	protein_coding	proline-rich_acidic_protein_1
ENSG00000272338	10.2564772895271	28.2786256041547	1.45247026384812	0.033533086457341	0.68354593031103	RP11-722E23.2	chr8	-	33360839	33361415	577	lincRNA	NA
ENSG00000135525	28.7142770539648	64.3609224654975	1.16110355565201	0.0336417718268545	0.68354593031103	MAP7	chr6	-	136342281	136550819	5447	protein_coding	microtubule_associated_protein_7
ENSG00000230513	20.5108083716599	48.7577680184586	1.2443882529156	0.0336640111475036	0.68354593031103	THAP7-AS1	chr22	+	21001886	21010342	2975	antisense	THAP7_antisense_RNA_1
ENSG00000114779	593.72828901178	1102.94578792706	0.893354848164586	0.0337244317440278	0.68354593031103	ABHD14B	chr3	-	51968510	51983409	3161	protein_coding	abhydrolase_domain_containing_14B
ENSG00000132639	76.9096632078959	36.0802041641894	-1.0891884726682	0.0337629755847045	0.68354593031103	SNAP25	chr20	+	10218830	10307418	3357	protein_coding	synaptosome_associated_protein_25kDa
ENSG00000101412	4568.30962518253	8401.32052189051	0.878938698691693	0.0338062096111804	0.68354593031103	E2F1	chr20	-	33675683	33686404	2503	protein_coding	E2F_transcription_factor_1
ENSG00000275017	9.23104510269702	26.3282307982418	1.49992128729073	0.0338323320140066	0.68354593031103	RP11-317B17.4	chr9	-	88391362	88391832	471	processed_pseudogene	NA
ENSG00000182013	25.6379761492844	8.77466737616322	-1.5330193793316	0.0338323320140066	0.68354593031103	PNMAL1	chr19	-	46466491	46471563	3696	protein_coding	paraneoplastic_Ma_antigen_family-like_1
ENSG00000224383	20.5108083716599	5.84906637201725	-1.7877115362067	0.033910221845373	0.68354593031103	PRR29	chr17	+	63998351	64004304	4142	protein_coding	proline_rich_29
ENSG00000225362	6.15475171793626	19.5018480762125	1.64470287556911	0.033910221845373	0.68354593031103	CT62	chr15	-	71110244	71115494	2849	protein_coding	cancer/testis_antigen_62
ENSG00000225972	6.15475171793626	19.5018480762125	1.64470287556911	0.033910221845373	0.68354593031103	MTND1P23	chr1	+	629062	629433	372	unprocessed_pseudogene	mitochondrially_encoded_NADH:ubiquinone_oxidoreductase_core_subunit_1_pseudogene_23
ENSG00000152939	211.24148850043	398.8535160364	0.916586579259175	0.0339208536239437	0.68354593031103	MARVELD2	chr5	+	69415112	69444330	4898	protein_coding	MARVEL_domain_containing_2
ENSG00000153404	398.89587053863	210.640484165395	-0.920803780011334	0.0339208536239437	0.68354593031103	PLEKHG4B	chr5	+	140258	189970	12203	protein_coding	pleckstrin_homology_and_RhoGEF_domain_containing_G4B
ENSG00000233695	217.394091190977	409.580683630994	0.913467442216044	0.0339348178644278	0.68354593031103	GAS6-AS1	chr13	+	113815630	113845744	7169	antisense	GAS6_antisense_RNA_1
ENSG00000187634	194.834547992195	100.443215336477	-0.954955061922636	0.0339418073776946	0.68354593031103	SAMD11	chr1	+	924880	944581	3214	protein_coding	sterile_alpha_motif_domain_containing_11
ENSG00000272563	8.20561332385801	24.3778358982094	1.55695287931912	0.0340353545895002	0.68354593031103	RP11-480C16.1	chr2	+	113432600	113436042	3443	lincRNA	NA
ENSG00000272716	8.20561332385801	24.3778358982094	1.55695287931912	0.0340353545895002	0.68354593031103	RP11-563N4.1	chr2	-	32165046	32165757	712	lincRNA	NA
ENSG00000276952	23.5871089644201	7.79946772145904	-1.58072924941	0.0340353545895002	0.68354593031103	RP5-965G21.6	chr20	-	25284915	25285588	674	antisense	NA
ENSG00000184731	7.18018211244116	22.4274408825622	1.62685428783327	0.0340883821040596	0.68354593031103	FAM110C	chr2	-	38814	46870	3968	protein_coding	family_with_sequence_similarity_110_member_C
ENSG00000183715	7.18018211244116	22.4274408825622	1.62685428783327	0.0340883821040596	0.68354593031103	OPCML	chr11	-	132414977	133532519	7583	protein_coding	opioid_binding_protein/cell_adhesion_molecule-like
ENSG00000177875	22.5616754052319	6.82426746825687	-1.70634409598827	0.0340883821040596	0.68354593031103	CCDC184	chr12	+	48183584	48185926	2343	protein_coding	coiled-coil_domain_containing_184
ENSG00000203711	7.18018211244116	21.4522433227254	1.56308722679653	0.0340883821040596	0.68354593031103	C6orf99	chr6	+	158869939	158910353	859	lincRNA	chromosome_6_open_reading_frame_99
ENSG00000162545	646.025411861871	1196.56470490461	0.889114475896541	0.0340909109232436	0.68354593031103	CAMK2N1	chr1	-	20482391	20486220	2615	protein_coding	calcium/calmodulin-dependent_protein_kinase_II_inhibitor_1
ENSG00000099834	88.1894347576988	41.9313876236215	-1.07021870197192	0.0341509633585512	0.68354593031103	CDHR5	chr11	-	616565	626078	3873	protein_coding	cadherin_related_family_member_5
ENSG00000279283	62.5535903841969	28.2786256041547	-1.14174361577773	0.0341652511273915	0.68354593031103	RP11-417L19.5	chr12	+	131896500	131898239	1740	TEC	NA
ENSG00000120278	27.6888434048764	61.4353310625365	1.14635837079735	0.0341652511273915	0.68354593031103	PLEKHG1	chr6	+	150599863	150843665	7398	protein_coding	pleckstrin_homology_and_RhoGEF_domain_containing_G1
ENSG00000137857	98.443772548318	193.086937064179	0.971028640761777	0.0341694880130941	0.68354593031103	DUOX1	chr15	+	45129933	45165576	8784	protein_coding	dual_oxidase_1
ENSG00000232470	19.4853749069746	46.8073736467909	1.25918901879905	0.0342372011077117	0.68354593031103	RP11-313D6.3	chr10	+	110869743	110871594	401	lincRNA	NA
ENSG00000272711	123.054183280402	61.4353310625365	-1.00061227318857	0.034333328552822	0.68354593031103	RP11-259N19.1	chr2	-	74832655	74833987	1333	lincRNA	NA
ENSG00000123607	797.789611500817	429.084624708601	-0.894541163417985	0.0343906037925361	0.68354593031103	TTC21B	chr2	-	165857475	165953843	7538	protein_coding	tetratricopeptide_repeat_domain_21B
ENSG00000171827	190.732812865133	98.4928211610397	-0.952531699183825	0.0344027394379895	0.68354593031103	ZNF570	chr19	+	37467585	37488652	6246	protein_coding	zinc_finger_protein_570
ENSG00000274523	1466.37243690182	2697.39296740724	0.879261243275089	0.0345755149693058	0.68354593031103	WBSCR16	chr7	-	75027122	75074228	4196	protein_coding	Williams-Beuren_syndrome_chromosome_region_16
ENSG00000198780	691.144498241627	371.547998515845	-0.895201946391934	0.0346747035444232	0.68354593031103	FAM169A	chr5	-	74777574	74866951	6860	protein_coding	family_with_sequence_similarity_169_member_A
ENSG00000198286	435.811486672353	810.386672326511	0.894725810166509	0.0346878917735816	0.68354593031103	CARD11	chr7	-	2906141	3043945	4707	protein_coding	caspase_recruitment_domain_family_member_11
ENSG00000236969	60.5027228467805	27.303428211841	-1.14414625393139	0.034718450834777	0.68354593031103	GGT8P	chr2	+	91775944	91781169	532	unprocessed_pseudogene	gamma-glutamyltransferase_8_pseudogene
ENSG00000222937	72.8079281068399	34.1298096033131	-1.09013460013799	0.0347397116497002	0.68354593031103	SNORD63	chr5	-	138558970	138559039	70	snoRNA	Small_nucleolar_RNA_SNORD63
ENSG00000172927	45.1212164584357	19.5018480762125	-1.20474853487704	0.0348425587147745	0.68354593031103	MYEOV	chr11	+	69294138	69367726	3760	protein_coding	myeloma_overexpressed
ENSG00000126861	45.1212164584357	19.5018480762125	-1.20474853487704	0.0348425587147745	0.68354593031103	OMG	chr17	-	31272013	31297539	3837	protein_coding	oligodendrocyte_myelin_glycoprotein
ENSG00000275318	45.1212164584357	19.5018480762125	-1.20474853487704	0.0348425587147745	0.68354593031103	RP11-526D8.11	chr9	-	92840955	92841688	734	unprocessed_pseudogene	NA
ENSG00000156219	1.02762974496948	8.77466737616322	2.95195788288018	0.0348666017835273	0.68354593031103	ART3	chr4	+	76011184	76112802	3278	protein_coding	ADP-ribosyltransferase_3
ENSG00000120262	1.02762974496948	8.77466737616322	2.95195788288018	0.0348666017835273	0.68354593031103	CCDC170	chr6	+	151494030	151621193	5419	protein_coding	coiled-coil_domain_containing_170
ENSG00000248858	1.02762974496948	8.77466737616322	2.95195788288018	0.0348666017835273	0.68354593031103	FLJ46284	chr8	-	92699742	92879502	8071	processed_transcript	uncharacterized_LOC441369
ENSG00000205325	1.02762974496948	8.77466737616322	2.95195788288018	0.0348666017835273	0.68354593031103	AC005863.1	chr17	-	14767583	14780203	2998	lincRNA	NA
ENSG00000257588	1.02762974496948	8.77466737616322	2.95195788288018	0.0348666017835273	0.68354593031103	RP11-469H8.6	chr12	-	49951512	49962924	1574	antisense	NA
ENSG00000251497	9.23104510269702	0.973035572816322	-3.08785229181748	0.0348666017835273	0.68354593031103	RP11-197N18.7	chr12	+	123081384	123084744	2289	lincRNA	NA
ENSG00000146477	1.02762974496948	8.77466737616322	2.95195788288018	0.0348666017835273	0.68354593031103	SLC22A3	chr6	+	160348268	160452581	3348	protein_coding	solute_carrier_family_22_(organic_cation_transporter)_member_3
ENSG00000278439	9.23104510269702	0.973035572816322	-3.08785229181748	0.0348666017835273	0.68354593031103	AC025918.1	chr15	+	58892507	58892590	84	miRNA	NA
ENSG00000227634	1.02762974496948	8.77466737616322	2.95195788288018	0.0348666017835273	0.68354593031103	RP11-431K24.3	chr1	+	8202429	8215210	950	lincRNA	NA
ENSG00000260941	9.23104510269702	0.973035572816322	-3.08785229181748	0.0348666017835273	0.68354593031103	LINC00622	chr1	-	119597702	119599271	1570	sense_overlapping	long_intergenic_non-protein_coding_RNA_622
ENSG00000163993	1.02762974496948	8.77466737616322	2.95195788288018	0.0348666017835273	0.68354593031103	S100P	chr4	+	6693069	6697170	1280	protein_coding	S100_calcium_binding_protein_P
ENSG00000226965	1.02762974496948	8.77466737616322	2.95195788288018	0.0348666017835273	0.68354593031103	AC003088.1	chr7	-	110432239	110534754	495	lincRNA	NA
ENSG00000244134	1.02762974496948	8.77466737616322	2.95195788288018	0.0348666017835273	0.68354593031103	RPS12P20	chr11	+	72708186	72708565	380	processed_pseudogene	ribosomal_protein_S12_pseudogene_20
ENSG00000256176	9.23104510269702	0.973035572816322	-3.08785229181748	0.0348666017835273	0.68354593031103	RP11-627K11.3	chr12	+	31311617	31312029	316	processed_pseudogene	NA
ENSG00000235088	9.23104510269702	0.973035572816322	-3.08785229181748	0.0348666017835273	0.68354593031103	RP4-620E11.4	chr20	-	41459354	41461944	323	processed_pseudogene	NA
ENSG00000125631	9.23104510269702	0.973035572816322	-3.08785229181748	0.0348666017835273	0.68354593031103	HTR5BP	chr2	+	117859427	117934942	2278	transcribed_unprocessed_pseudogene	5-hydroxytryptamine_(serotonin)_receptor_5B_pseudogene
ENSG00000154258	1.02762974496948	8.77466737616322	2.95195788288018	0.0348666017835273	0.68354593031103	ABCA9	chr17	-	68974488	69061064	9139	protein_coding	ATP_binding_cassette_subfamily_A_member_9
ENSG00000262172	9.23104510269702	0.973035572816322	-3.08785229181748	0.0348666017835273	0.68354593031103	CTD-2529O21.1	chr17	-	79991944	79992841	443	sense_intronic	NA
ENSG00000170162	9.23104510269702	0.973035572816322	-3.08785229181748	0.0348666017835273	0.68354593031103	VGLL2	chr6	+	117265558	117273565	2231	protein_coding	vestigial_like_family_member_2
ENSG00000167654	9.23104510269702	0.973035572816322	-3.08785229181748	0.0348666017835273	0.68354593031103	ATCAY	chr19	+	3879864	3928079	5403	protein_coding	ataxia_cerebellar_Cayman_type
ENSG00000261868	1.02762974496948	8.77466737616322	2.95195788288018	0.0348666017835273	0.68354593031103	MFSD1P1	chr17	+	4301372	4302698	1327	processed_pseudogene	major_facilitator_superfamily_domain_containing_1_pseudogene_1
ENSG00000253618	9.23104510269702	0.973035572816322	-3.08785229181748	0.0348666017835273	0.68354593031103	GRPEL2-AS1	chr5	-	149348116	149357642	401	antisense	GRPEL2_antisense_RNA_1
ENSG00000122188	9.23104510269702	0.973035572816322	-3.08785229181748	0.0348666017835273	0.68354593031103	LAX1	chr1	+	203765176	203776233	3198	protein_coding	lymphocyte_transmembrane_adaptor_1
ENSG00000234123	1.02762974496948	8.77466737616322	2.95195788288018	0.0348666017835273	0.68354593031103	RHBDF1P1	chr3	-	14572852	14574792	1941	processed_pseudogene	RHBDF1_pseudogene_1
ENSG00000132768	1083.88563648517	586.091350271249	-0.88686589740813	0.0348694283855153	0.68354593031103	DPH2	chr1	+	43970000	43973369	2930	protein_coding	DPH2_homolog
ENSG00000143878	3414.6966212824	6257.8374026198	0.87388415819288	0.0349651930733571	0.684931511660087	RHOB	chr2	+	20447074	20449445	2372	protein_coding	ras_homolog_family_member_B
ENSG00000063180	154.84263050475	294.507431150651	0.926979519520651	0.0349938009097668	0.685000517163442	CA11	chr19	-	48637942	48646312	2075	protein_coding	carbonic_anhydrase_XI
ENSG00000255031	106.647242788375	206.739695923109	0.954194339907994	0.0351150294781907	0.686881167593806	RP11-802E16.3	chr11	+	68050740	68053762	1209	antisense	NA
ENSG00000135318	3658.74986121885	1995.25109025125	-0.874737053122808	0.0351615112251868	0.687298058000125	NT5E	chr6	+	85449584	85495791	4533	protein_coding	5'-nucleotidase_ecto_(CD73)
ENSG00000261295	32.8160117577424	71.1873023343829	1.11440249509472	0.0352671652223907	0.688600865129315	RP11-524D16__A.3	chrX	+	100673330	100673981	652	antisense	NA
ENSG00000143498	366.08198952979	194.062134126141	-0.915188010084744	0.0353003672149188	0.688600865129315	TAF1A	chr1	-	222557902	222589933	2895	protein_coding	TATA-box_binding_protein_associated_factor_RNA_polymerase_I_A
ENSG00000106066	25.6379761492844	57.5345424906545	1.16243285131829	0.0353038126187806	0.688600865129315	CPVL	chr7	-	28995231	29195451	3340	protein_coding	carboxypeptidase_vitellogenic-like
ENSG00000281706	116.9015805945	58.5097396376654	-0.996931635177149	0.0354212718512853	0.690398765483975	LINC01012	chr6	+	27694035	27710222	3490	lincRNA	long_intergenic_non-protein_coding_RNA_1012
ENSG00000273472	63.5790241539675	127.748733576227	1.00533568601493	0.0354481307638859	0.690429462745672	RP11-102N12.3	chr4	+	140756528	140757921	1394	lincRNA	NA
ENSG00000105877	123.054183280402	235.995607712326	0.93880335585582	0.0354785243527175	0.690528912686855	DNAH11	chr7	+	21543215	21901839	15998	protein_coding	dynein_axonemal_heavy_chain_11
ENSG00000065911	5358.91907052093	2929.48986568329	-0.871263075891226	0.0355904378865987	0.691832603391363	MTHFD2	chr2	+	74198562	74217565	4870	protein_coding	methylenetetrahydrofolate_dehydrogenase_(NADP+_dependent)_2_methenyltetrahydrofolate_cyclohydrolase
ENSG00000102144	25093.3921905013	13740.524379012	-0.86886417208389	0.0355961770888368	0.691832603391363	PGK1	chrX	+	78065188	78129296	5415	protein_coding	phosphoglycerate_kinase_1
ENSG00000177842	486.057741963756	260.375534163163	-0.900194622350083	0.0356941370481018	0.693084738687997	ZNF620	chr3	+	40505992	40518736	3457	protein_coding	zinc_finger_protein_620
ENSG00000104883	45.1212164584357	92.6416386180704	1.03590984071808	0.0357113643876666	0.693084738687997	PEX11G	chr19	-	7476875	7497449	1466	protein_coding	peroxisomal_biogenesis_factor_11_gamma
ENSG00000142798	23121.4830291758	42195.7991454895	0.867862119766168	0.0357523423783954	0.693387225374178	HSPG2	chr1	-	21822245	21937297	17684	protein_coding	heparan_sulfate_proteoglycan_2
ENSG00000278828	24.6125425467831	55.5841481877905	1.17139163999072	0.0359240303646352	0.696222496215112	HIST1H3H	chr6	+	27810064	27811300	1237	protein_coding	histone_cluster_1_H3h
ENSG00000065029	777.280935874241	1427.68640617559	0.877071488173998	0.0360198379416145	0.6975841948026	ZNF76	chr6	+	35258909	35295985	6789	protein_coding	zinc_finger_protein_76
ENSG00000262049	37.9431803059346	79.9640763359728	1.07313889696428	0.0360754270912354	0.697769830980762	RP13-1032I1.7	chr17	-	81701324	81703300	1977	antisense	NA
ENSG00000121413	159.969799413061	303.284204655249	0.922367651169438	0.036096301316673	0.697769830980762	ZSCAN18	chr19	-	58083838	58118427	8307	protein_coding	zinc_finger_and_SCAN_domain_containing_18
ENSG00000254726	430.684317764961	796.733913595957	0.887285813182929	0.0361114758696222	0.697769830980762	MEX3A	chr1	-	156072013	156081998	6124	protein_coding	mex-3_RNA_binding_family_member_A
ENSG00000248587	17.4345081147333	40.9561904001608	1.22647598296605	0.0361571871988054	0.697769830980762	GDNF-AS1	chr5	+	37840438	37875799	4636	lincRNA	GDNF_antisense_RNA_1_(head_to_head)
ENSG00000260401	17.4345081147333	40.9561904001608	1.22647598296605	0.0361571871988054	0.697769830980762	RP11-800A3.4	chr11	+	73238975	73242335	3361	sense_overlapping	NA
ENSG00000260966	166.122402103237	84.8400618487166	-0.968336674413213	0.0362808846149101	0.698836430393395	RP11-690D19.3	chr11	-	103050687	103055799	5113	sense_overlapping	NA
ENSG00000187231	1057.2243581716	574.38898563798	-0.880030138816628	0.0362881646443394	0.698836430393395	SESTD1	chr2	-	179101692	179264790	11349	protein_coding	SEC14_and_spectrin_domain_containing_1
ENSG00000146859	515.795321625238	276.953884133972	-0.896834822586999	0.0362892320027038	0.698836430393395	TMEM140	chr7	+	135148072	135166215	2313	protein_coding	transmembrane_protein_140
ENSG00000151882	191.758246646898	360.820830915355	0.911578041710356	0.0363921925648301	0.700325301175346	CCL28	chr5	-	43376645	43412391	4524	protein_coding	chemokine_(C-C_motif)_ligand_28
ENSG00000181409	140.486557562728	268.17711062142	0.932176440696394	0.0364690697796326	0.701310484839737	AATK	chr17	-	81117295	81166077	6225	protein_coding	apoptosis-associated_tyrosine_kinase
ENSG00000170919	151.766329159856	287.681051756523	0.922088235829884	0.0365130754377508	0.701565423538819	TPT1-AS1	chr13	+	45341345	45393413	10402	antisense	TPT1_antisense_RNA_1
ENSG00000165675	163.046100758125	308.160189934609	0.917908738518181	0.036549099481366	0.701565423538819	ENOX2	chrX	-	130623369	130903317	4279	protein_coding	ecto-NOX_disulfide-thiol_exchanger_2
ENSG00000162643	23.5871089644201	53.6337538721779	1.18106270108918	0.0365820789419183	0.701565423538819	WDR63	chr1	+	84999147	85133138	3923	protein_coding	WD_repeat_domain_63
ENSG00000089127	164.071534539824	83.8648647483187	-0.967082391329798	0.0365850940461888	0.701565423538819	OAS1	chr12	+	112906777	112933222	4947	protein_coding	2'-5'-oligoadenylate_synthetase_1
ENSG00000133816	3906.90483628012	7117.96120207369	0.865418345569757	0.0366734133641225	0.702483808205986	MICAL2	chr11	+	12094008	12263789	15809	protein_coding	microtubule_associated_monooxygenase_calponin_and_LIM_domain_containing_2
ENSG00000118418	628.593037578615	339.36649570818	-0.889024077174624	0.0367453339255633	0.702483808205986	HMGN3	chr6	-	79201245	79234738	1014	protein_coding	high_mobility_group_nucleosomal_binding_domain_3
ENSG00000137975	144.588292688784	275.003490020331	0.926940409224105	0.0367801665557506	0.702483808205986	CLCA2	chr1	+	86424086	86456558	4496	protein_coding	chloride_channel_accessory_2
ENSG00000186814	523.998791876593	962.517412449517	0.877101412751419	0.0372187243871185	0.702483808205986	ZSCAN30	chr18	-	35251058	35290245	8010	protein_coding	zinc_finger_and_SCAN_domain_containing_30
ENSG00000265972	5117.94213192887	2812.46621949396	-0.86369752680684	0.0372272746964983	0.702483808205986	TXNIP	chr1	-	145992435	145996600	3625	protein_coding	thioredoxin_interacting_protein
ENSG00000093010	1258.2093793034	2295.61178215006	0.867445663764213	0.0372649352434542	0.702483808205986	COMT	chr22	+	19941607	19969975	5195	protein_coding	catechol-O-methyltransferase
ENSG00000035862	14069.9790421653	25555.0366582556	0.860982058392363	0.0372757650382674	0.702483808205986	TIMP2	chr17	-	78852977	78925387	5633	protein_coding	TIMP_metallopeptidase_inhibitor_2
ENSG00000261039	22.5616754052319	51.683359542529	1.19153474124744	0.0372812456463487	0.702483808205986	RP11-417E7.2	chr6	-	169175304	169182740	544	lincRNA	NA
ENSG00000184208	836.756095191099	1531.05729365811	0.871557148269936	0.037296011474856	0.702483808205986	C22orf46	chr22	+	41688939	41698136	5341	protein_coding	chromosome_22_open_reading_frame_46
ENSG00000186567	179.45304126578	338.391298653093	0.914640462861922	0.0374027974179097	0.702483808205986	CEACAM19	chr19	+	44662278	44684359	5203	protein_coding	carcinoembryonic_antigen-related_cell_adhesion_molecule_19
ENSG00000133997	602.957193044222	325.71373693509	-0.888182294688741	0.0374326890128178	0.702483808205986	MED6	chr14	-	70581257	70600690	4219	protein_coding	mediator_complex_subunit_6
ENSG00000147601	1269.48915089745	693.36302605305	-0.872440530544912	0.0374376664314518	0.702483808205986	TERF1	chr8	+	73008864	73048122	8831	protein_coding	telomeric_repeat_binding_factor_(NIMA-interacting)_1
ENSG00000167842	1168.99664033197	637.776794061731	-0.874011514210248	0.0374895963211963	0.702483808205986	MIS12	chr17	+	5486285	5490814	3157	protein_coding	MIS12_kinetochore_complex_component
ENSG00000276728	15.3836415697678	37.0554014290472	1.26175173007479	0.0376208190834081	0.702483808205986	AC142472.6	chr17	-	45146730	45148470	1741	lincRNA	NA
ENSG00000186594	612.186097076631	1120.49933486074	0.871973726341969	0.0377203374446447	0.702483808205986	MIR22HG	chr17	-	1711493	1717174	2986	lincRNA	MIR22_host_gene
ENSG00000105429	5708.59198992463	10354.6402161056	0.859057226843925	0.0379002207983351	0.702483808205986	MEGF8	chr19	+	42325609	42378769	11372	protein_coding	multiple_EGF-like-domains_8
ENSG00000136999	50.248385217738	22.4274408825622	-1.15918471379971	0.0380251640363544	0.702483808205986	NOV	chr8	+	119416306	119424353	2673	protein_coding	nephroblastoma_overexpressed
ENSG00000079435	504.515550029565	272.077898849595	-0.890556698179572	0.0380389839363371	0.702483808205986	LIPE	chr19	-	42401507	42427426	5206	protein_coding	lipase_hormone-sensitive
ENSG00000155545	2833.27566731532	1558.36281110586	-0.862384763057598	0.0380620265344208	0.702483808205986	MIER3	chr5	-	56919602	56971675	5763	protein_coding	mesoderm_induction_early_response_1_family_member_3
ENSG00000235374	62.5535903841969	124.82314235176	0.995358305581966	0.0380847442856656	0.702483808205986	SSR4P1	chr21	-	45070952	45074165	2636	transcribed_processed_pseudogene	signal_sequence_receptor_delta_pseudogene_1
ENSG00000104964	3193.2029245332	5793.64360608807	0.85944284255519	0.0380854008246572	0.702483808205986	AES	chr19	-	3052910	3063107	5298	protein_coding	amino-terminal_enhancer_of_split
ENSG00000126091	493.235778433817	904.00558932863	0.873897732427482	0.0381531816038558	0.702483808205986	ST3GAL3	chr1	+	43705824	43931165	4443	protein_coding	ST3_beta-galactoside_alpha-23-sialyltransferase_3
ENSG00000107863	2515.39119512802	4564.89532114554	0.859768692519792	0.0381786504153432	0.702483808205986	ARHGAP21	chr10	-	24583609	24723668	10473	protein_coding	Rho_GTPase_activating_protein_21
ENSG00000204540	46.1466502061732	93.6168357104169	1.0186635619417	0.038182332644893	0.702483808205986	PSORS1C1	chr6	+	31114750	31140092	5781	protein_coding	psoriasis_susceptibility_1_candidate_1
ENSG00000140320	1098.24170942322	1999.15187845778	0.86412279896241	0.03821522921856	0.702483808205986	BAHD1	chr15	+	40439721	40468242	5196	protein_coding	bromo_adjacent_homology_domain_containing_1
ENSG00000102934	110.748977910161	211.615681225768	0.933419791423625	0.0383197327379042	0.702483808205986	PLLP	chr16	-	57248547	57284687	8720	protein_coding	plasmolipin
ENSG00000158373	39.9940477607395	82.88966764688	1.04919241966808	0.0383335062911597	0.702483808205986	HIST1H2BD	chr6	+	26158146	26171349	871	protein_coding	histone_cluster_1_H2bd
ENSG00000250182	39.9940477607395	82.88966764688	1.04919241966808	0.0383335062911597	0.702483808205986	EEF1A1P13	chr5	-	14651941	14653329	1389	processed_pseudogene	eukaryotic_translation_elongation_factor_1_alpha_1_pseudogene_13
ENSG00000131475	1184.37814705122	2154.20820966623	0.862963383032286	0.0383433186985881	0.702483808205986	VPS25	chr17	+	42773436	42779599	2404	protein_coding	vacuolar_protein_sorting_25_homolog_(S._cerevisiae)
ENSG00000136816	2484.6281816905	1367.22418896739	-0.861717421357311	0.0383828240527477	0.702483808205986	TOR1B	chr9	+	129803153	129811281	2911	protein_coding	torsin_family_1_member_B_(torsin_B)
ENSG00000261123	34.8668791591309	13.6506607641871	-1.34459358076497	0.0384106816059479	0.702483808205986	RP11-304L19.3	chr16	-	2094830	2097026	596	sense_intronic	NA
ENSG00000247473	34.8668791591309	13.6506607641871	-1.34459358076497	0.0384106816059479	0.702483808205986	CARS-AS1	chr11	+	3029009	3041260	2683	antisense	CARS_antisense_RNA_1
ENSG00000278919	14.3582084244182	35.1050068892006	1.28272403088251	0.0384106816059479	0.702483808205986	AP006285.2	chr11	+	1580492	1585989	2175	protein_coding	NA
ENSG00000110169	14.3582084244182	35.1050068892006	1.28272403088251	0.0384106816059479	0.702483808205986	HPX	chr11	-	6431049	6442617	3631	protein_coding	hemopexin
ENSG00000162975	14.3582084244182	35.1050068892006	1.28272403088251	0.0384106816059479	0.702483808205986	KCNF1	chr2	+	10911937	10914225	2289	protein_coding	potassium_channel_voltage_gated_modifier_subfamily_F_member_1
ENSG00000143248	14.3582084244182	35.1050068892006	1.28272403088251	0.0384106816059479	0.702483808205986	RGS5	chr1	-	163111121	163321791	6821	protein_coding	regulator_of_G-protein_signaling_5
ENSG00000263731	143.562858907249	73.1376965669659	-0.971725450893893	0.0384624751171654	0.702483808205986	RP11-498C9.15	chr17	-	81878425	81881106	2682	lincRNA	NA
ENSG00000173227	121.003315718286	230.144425359219	0.926825318806298	0.0384845880666859	0.702483808205986	SYT12	chr11	+	67006778	67050863	10830	protein_coding	synaptotagmin_12
ENSG00000175416	3283.44109728289	5948.69993728259	0.857342673745681	0.0385355790116234	0.702483808205986	CLTB	chr5	-	176392455	176416569	2039	protein_coding	clathrin_light_chain_B
ENSG00000028839	672.686690177254	365.696816188543	-0.879048967180914	0.0386419820117524	0.702483808205986	TBPL1	chr6	+	133952170	133990432	5039	protein_coding	TATA-box_binding_protein_like_1
ENSG00000164292	12920.4677733945	7144.29152246511	-0.854783508373355	0.0387793782593315	0.702483808205986	RHOBTB3	chr5	+	95713522	95824383	8833	protein_coding	Rho-related_BTB_domain_containing_3
ENSG00000088451	321.988336922233	171.632601672699	-0.907167594787624	0.038810051355254	0.702483808205986	TGDS	chr13	-	94574051	94596257	2589	protein_coding	TDP-glucose_46-dehydratase
ENSG00000273033	197.910849337494	368.622407352264	0.896895066159949	0.0388165563352871	0.702483808205986	RP11-67L2.2	chr3	+	122886941	122892416	5476	lincRNA	NA
ENSG00000139973	150.740895378243	283.780263530611	0.912173991171986	0.0388375526048668	0.702483808205986	SYT16	chr14	+	61995823	62112550	14067	protein_coding	synaptotagmin_16
ENSG00000148468	1911.4106979697	3462.92265289098	0.857312582945549	0.038975584204557	0.702483808205986	FAM171A1	chr10	-	15211643	15371062	3955	protein_coding	family_with_sequence_similarity_171_member_A1
ENSG00000266896	59.4772890792327	27.303428211841	-1.11953546885236	0.0391281002409164	0.702483808205986	RP1-266L20.9	chr6	+	169770413	169772042	1630	sense_intronic	NA
ENSG00000215795	32.8160117577424	12.6754625122825	-1.36336175131284	0.0392384893474273	0.702483808205986	RP11-488L18.3	chr1	-	247183813	247185482	1670	processed_pseudogene	NA
ENSG00000273162	55.3755540181211	110.195186178182	0.991205801376053	0.0392527601315693	0.702483808205986	RP11-108L7.15	chr10	-	101060029	101061005	977	lincRNA	NA
ENSG00000276170	158.944365631385	298.408219375203	0.908264980932053	0.0393294840257294	0.702483808205986	AC124789.1	chr17	-	38450394	38452444	1248	processed_transcript	NA
ENSG00000197217	4357.07026624633	7869.83812880566	0.852958199799194	0.0393753121347443	0.702483808205986	ENTPD4	chr8	-	23385783	23457695	7064	protein_coding	ectonucleoside_triphosphate_diphosphohydrolase_4
ENSG00000171368	251.233405988174	132.62471894395	-0.921002503834776	0.0393916233157426	0.702483808205986	TPPP	chr5	-	659862	693395	6022	protein_coding	tubulin_polymerization_promoting_protein
ENSG00000170448	444.014956924136	239.896395946589	-0.88783204935107	0.0394769118225283	0.702483808205986	NFXL1	chr4	-	47847233	47914667	4484	protein_coding	nuclear_transcription_factor_X-box_binding-like_1
ENSG00000174804	222.521260099737	117.021565737386	-0.926399527199603	0.0395371787749795	0.702483808205986	FZD4	chr11	-	86945679	86955391	7383	protein_coding	frizzled_class_receptor_4
ENSG00000062282	214.317789845707	396.903121928134	0.888670389222926	0.0395561134954159	0.702483808205986	DGAT2	chr11	+	75759512	75801535	7905	protein_coding	diacylglycerol_O-acyltransferase_2
ENSG00000183018	37.9431803059346	78.9888792300165	1.0554646843018	0.0395765810751293	0.702483808205986	SPNS2	chr17	+	4498838	4539035	4111	protein_coding	spinster_homolog_2_(Drosophila)
ENSG00000184489	37.9431803059346	78.9888792300165	1.0554646843018	0.0395765810751293	0.702483808205986	PTP4A3	chr8	+	141391993	141432454	2877	protein_coding	protein_tyrosine_phosphatase_type_IVA_member_3
ENSG00000182580	78.9605307602804	38.0305986844692	-1.05140204280217	0.0395765810751293	0.702483808205986	EPHB3	chr3	+	184561784	184582409	4532	protein_coding	EPH_receptor_B3
ENSG00000187189	1317.68453861743	2386.30510794925	0.856715816498032	0.0395806152791308	0.702483808205986	TSPYL4	chr6	-	116249961	116254140	4180	protein_coding	TSPY-like_4
ENSG00000124098	1186.42901461378	2148.35702735652	0.85654393758056	0.0397879320292062	0.702483808205986	FAM210B	chr20	+	56358915	56368663	3577	protein_coding	family_with_sequence_similarity_210_member_B
ENSG00000173611	920.841665258785	505.149994877253	-0.866070934851393	0.0398020787901726	0.702483808205986	SCAI	chr9	-	124942608	125143506	13014	protein_coding	suppressor_of_cancer_cell_invasion
ENSG00000100065	1911.4106979697	3454.14587942692	0.853651566953024	0.0398085342425279	0.702483808205986	CARD10	chr22	-	37490362	37519542	5652	protein_coding	caspase_recruitment_domain_family_member_10
ENSG00000184979	228.673862790211	120.922354047597	-0.918470336263182	0.0398424872940769	0.702483808205986	USP18	chr22	+	18149899	18177397	2129	protein_coding	ubiquitin_specific_peptidase_18
ENSG00000229931	43.0703489704415	87.7656531439847	1.0249397522292	0.039903847407046	0.702483808205986	RP1-151F17.1	chr6	+	16761138	16762652	698	antisense	NA
ENSG00000272599	25.6379761492844	56.5593453407419	1.1378247015682	0.0399162804999455	0.702483808205986	RP11-152N13.16	chr10	-	73124573	73125532	960	antisense	NA
ENSG00000181588	1110.54691479869	2010.85424307737	0.856469752983248	0.0399204046395274	0.702483808205986	MEX3D	chr19	-	1554669	1568058	2850	protein_coding	mex-3_RNA_binding_family_member_D
ENSG00000138376	1764.77366724969	974.219777073276	-0.857076288827062	0.0400096558200033	0.702483808205986	BARD1	chr2	-	214725646	214809711	6067	protein_coding	BRCA1_associated_RING_domain_1
ENSG00000104140	30.7651443868086	11.7002640947778	-1.38492140667373	0.040101413001327	0.702483808205986	RHOV	chr15	-	40872214	40874289	1705	protein_coding	ras_homolog_family_member_V
ENSG00000183775	12.3073424958366	31.2042176712819	1.33375751800046	0.040101413001327	0.702483808205986	KCTD16	chr5	+	144170832	144485686	14294	protein_coding	potassium_channel_tetramerization_domain_containing_16
ENSG00000113966	254.309707333292	135.550310161035	-0.907103277719603	0.0401545489103209	0.702483808205986	ARL6	chr3	+	97764521	97801242	4574	protein_coding	ADP_ribosylation_factor_like_GTPase_6
ENSG00000135124	923.917966602706	1673.43606320531	0.856894493433105	0.0401877482971745	0.702483808205986	P2RX4	chr12	+	121209857	121234106	8159	protein_coding	purinergic_receptor_P2X_ligand_gated_ion_channel_4
ENSG00000183486	188.681945301605	99.4680182490832	-0.922749174110194	0.0403527189489333	0.702483808205986	MX2	chr21	+	41361943	41409390	13047	protein_coding	MX_dynamin-like_GTPase_2
ENSG00000181773	124.079617061511	234.045213594857	0.914876530816492	0.0404014183801955	0.702483808205986	GPR3	chr1	+	27392644	27395814	2115	protein_coding	G_protein-coupled_receptor_3
ENSG00000267493	114.850713032858	58.5097396376654	-0.971424052333055	0.0404144091345891	0.702483808205986	CIRBP-AS1	chr19	-	1267814	1270241	994	antisense	CIRBP_antisense_RNA_1
ENSG00000279342	65.6298916954164	31.2042176712819	-1.06944755594125	0.0405643950928329	0.702483808205986	AP000866.1	chr11	-	124789244	124790069	826	protein_coding	NA
ENSG00000160191	18.4599414853127	43.8817820505959	1.24382748370927	0.0405677056956014	0.702483808205986	PDE9A	chr21	+	42653636	42775509	5266	protein_coding	phosphodiesterase_9A
ENSG00000057704	410.175642135173	222.342848884974	-0.883063707140311	0.0406865657665555	0.702483808205986	TMCC3	chr12	-	94567124	94650562	6515	protein_coding	transmembrane_and_coiled-coil_domain_family_3
ENSG00000180667	735.23815083949	1331.14189805223	0.856277512059322	0.0408847329810657	0.702483808205986	YOD1	chr1	-	207043849	207052980	6521	protein_coding	YOD1_deubiquitinase
ENSG00000248843	6.15475171793626	1.38777878078145e-17	-5.65065964268568	0.0409645848047623	0.702483808205986	RP11-357G3.1	chr4	-	3323977	3324762	786	processed_pseudogene	NA
ENSG00000277373	1.38777878078145e-17	5.84906637201725	5.5796696224765	0.0409645848047623	0.702483808205986	RP11-462D18.4	chr20	-	17565501	17565851	351	sense_intronic	NA
ENSG00000223598	6.15475171793626	1.38777878078145e-17	-5.65065964268568	0.0409645848047623	0.702483808205986	RP1-292B18.4	chr6	-	151088103	151228447	853	antisense	NA
ENSG00000137142	1.38777878078145e-17	5.84906637201725	5.5796696224765	0.0409645848047623	0.702483808205986	IGFBPL1	chr9	-	38408994	38424447	1093	protein_coding	insulin_like_growth_factor_binding_protein-like_1
ENSG00000241984	1.38777878078145e-17	5.84906637201725	5.5796696224765	0.0409645848047623	0.702483808205986	RPL7AP2	chr14	+	39156742	39157852	740	processed_pseudogene	ribosomal_protein_L7a_pseudogene_2
ENSG00000184471	1.38777878078145e-17	5.84906637201725	5.5796696224765	0.0409645848047623	0.702483808205986	C1QTNF8	chr16	-	1090005	1096244	1762	protein_coding	C1q_and_tumor_necrosis_factor_related_protein_8
ENSG00000228169	1.38777878078145e-17	5.84906637201725	5.5796696224765	0.0409645848047623	0.702483808205986	PPIAP19	chr10	-	114690143	114690634	492	processed_pseudogene	peptidylprolyl_isomerase_A_(cyclophilin_A)_pseudogene_19
ENSG00000218596	1.38777878078145e-17	5.84906637201725	5.5796696224765	0.0409645848047623	0.702483808205986	RP11-2J18.1	chr6	+	156976294	156977072	378	processed_pseudogene	NA
ENSG00000267762	6.15475171793626	1.38777878078145e-17	-5.65065964268568	0.0409645848047623	0.702483808205986	RP11-426J5.2	chr18	-	48673575	48688419	465	antisense	NA
ENSG00000242791	1.38777878078145e-17	5.84906637201725	5.5796696224765	0.0409645848047623	0.702483808205986	RP11-651P23.5	chr3	+	149976755	149979355	721	lincRNA	NA
ENSG00000136881	1.38777878078145e-17	5.84906637201725	5.5796696224765	0.0409645848047623	0.702483808205986	BAAT	chr9	-	101360417	101383519	3389	protein_coding	bile_acid-CoA:amino_acid_N-acyltransferase
ENSG00000226808	6.15475171793626	1.38777878078145e-17	-5.65065964268568	0.0409645848047623	0.702483808205986	LINC00840	chr10	+	43859411	43895433	1974	lincRNA	long_intergenic_non-protein_coding_RNA_840
ENSG00000274776	1.38777878078145e-17	5.84906637201725	5.5796696224765	0.0409645848047623	0.702483808205986	RP11-687F6.5	chr18	-	46786699	46789297	2599	lincRNA	NA
ENSG00000271410	1.38777878078145e-17	5.84906637201725	5.5796696224765	0.0409645848047623	0.702483808205986	RP11-506H20.2	chr5	-	55356308	55357523	1216	processed_pseudogene	NA
ENSG00000229800	1.38777878078145e-17	5.84906637201725	5.5796696224765	0.0409645848047623	0.702483808205986	ATP8A2P2	chr13	+	32477274	32478841	1568	processed_pseudogene	ATPase_aminophospholipid_transporter_class_I_type_8A_member_2_pseudogene_2
ENSG00000207248	1.38777878078145e-17	5.84906637201725	5.5796696224765	0.0409645848047623	0.702483808205986	RNU6-1005P	chr16	+	21642054	21642160	107	snRNA	RNA_U6_small_nuclear_1005_pseudogene
ENSG00000174567	1.38777878078145e-17	5.84906637201725	5.5796696224765	0.0409645848047623	0.702483808205986	GOLT1A	chr1	-	204198160	204214092	1136	protein_coding	golgi_transport_1A
ENSG00000272006	1.38777878078145e-17	5.84906637201725	5.5796696224765	0.0409645848047623	0.702483808205986	RP11-583F2.6	chr17	-	64951498	64951609	112	processed_pseudogene	NA
ENSG00000272533	6.15475171793626	1.38777878078145e-17	-5.65065964268568	0.0409645848047623	0.702483808205986	SNORA28	chr14	+	103337849	103337974	126	snoRNA	small_nucleolar_RNA_H/ACA_box_28
ENSG00000211896	1.38777878078145e-17	5.84906637201725	5.5796696224765	0.0409645848047623	0.702483808205986	IGHG1	chr14	-	105736343	105743071	2762	IG_C_gene	immunoglobulin_heavy_constant_gamma_1_(G1m_marker)
ENSG00000280331	1.38777878078145e-17	5.84906637201725	5.5796696224765	0.0409645848047623	0.702483808205986	RP11-545D22.1	chr11	+	36510361	36510537	177	TEC	NA
ENSG00000226789	6.15475171793626	1.38777878078145e-17	-5.65065964268568	0.0409645848047623	0.702483808205986	AC110926.4	chr2	+	127247258	127250082	2825	processed_pseudogene	NA
ENSG00000226622	6.15475171793626	1.38777878078145e-17	-5.65065964268568	0.0409645848047623	0.702483808205986	AC092155.4	chr2	-	62590255	62662654	1281	antisense	NA
ENSG00000274918	1.38777878078145e-17	5.84906637201725	5.5796696224765	0.0409645848047623	0.702483808205986	RP11-54G14.1	chr18	+	35317396	35317848	453	lincRNA	NA
ENSG00000253817	1.38777878078145e-17	5.84906637201725	5.5796696224765	0.0409645848047623	0.702483808205986	RP11-1134I14.6	chr8	-	47198032	47198323	292	processed_pseudogene	NA
ENSG00000132164	1.38777878078145e-17	5.84906637201725	5.5796696224765	0.0409645848047623	0.702483808205986	SLC6A11	chr3	+	10816200	10940733	6700	protein_coding	solute_carrier_family_6_(neurotransmitter_transporter)_member_11
ENSG00000234428	6.15475171793626	1.38777878078145e-17	-5.65065964268568	0.0409645848047623	0.702483808205986	RP11-666F17.1	chr12	+	26623369	26649479	876	antisense	NA
ENSG00000229672	1.38777878078145e-17	5.84906637201725	5.5796696224765	0.0409645848047623	0.702483808205986	RP11-184A2.3	chr10	+	3751067	3763226	759	antisense	NA
ENSG00000110436	6.15475171793626	1.38777878078145e-17	-5.65065964268568	0.0409645848047623	0.702483808205986	SLC1A2	chr11	-	35251206	35420063	12331	protein_coding	solute_carrier_family_1_(glial_high_affinity_glutamate_transporter)_member_2
ENSG00000229007	6.15475171793626	1.38777878078145e-17	-5.65065964268568	0.0409645848047623	0.702483808205986	EXOSC3P1	chr21	+	32496812	32497311	500	processed_pseudogene	exosome_component_3_pseudogene_1
ENSG00000197497	1.38777878078145e-17	5.84906637201725	5.5796696224765	0.0409645848047623	0.702483808205986	ZNF665	chr19	-	53159213	53193386	7475	protein_coding	zinc_finger_protein_665
ENSG00000213939	1.38777878078145e-17	5.84906637201725	5.5796696224765	0.0409645848047623	0.702483808205986	RP11-314A20.1	chr17	-	4704816	4705217	402	processed_pseudogene	NA
ENSG00000187955	6.15475171793626	1.38777878078145e-17	-5.65065964268568	0.0409645848047623	0.702483808205986	COL14A1	chr8	+	120059780	120372036	8647	protein_coding	collagen_type_XIV_alpha_1
ENSG00000215930	6.15475171793626	1.38777878078145e-17	-5.65065964268568	0.0409645848047623	0.702483808205986	MIR942	chr1	+	117094643	117094728	86	miRNA	microRNA_942
ENSG00000251441	6.15475171793626	1.38777878078145e-17	-5.65065964268568	0.0409645848047623	0.702483808205986	RTEL1P1	chr4	+	112356135	112359819	3685	processed_pseudogene	regulator_of_telomere_elongation_helicase_1_pseudogene_1
ENSG00000078579	6.15475171793626	1.38777878078145e-17	-5.65065964268568	0.0409645848047623	0.702483808205986	FGF20	chr8	-	16992169	17002181	1688	protein_coding	fibroblast_growth_factor_20
ENSG00000139797	1.38777878078145e-17	5.84906637201725	5.5796696224765	0.0409645848047623	0.702483808205986	RNF113B	chr13	-	98175785	98177265	1376	protein_coding	ring_finger_protein_113B
ENSG00000260258	1.38777878078145e-17	5.84906637201725	5.5796696224765	0.0409645848047623	0.702483808205986	RP11-467J12.2	chr16	+	52942139	52943464	1326	transcribed_processed_pseudogene	NA
ENSG00000268764	1.38777878078145e-17	5.84906637201725	5.5796696224765	0.0409645848047623	0.702483808205986	CTC-450M9.1	chr19	-	38108500	38109533	328	antisense	NA
ENSG00000201695	6.15475171793626	1.38777878078145e-17	-5.65065964268568	0.0409645848047623	0.702483808205986	RNA5SP334	chr11	+	18266393	18266510	118	rRNA	RNA_5S_ribosomal_pseudogene_334
ENSG00000207001	6.15475171793626	1.38777878078145e-17	-5.65065964268568	0.0409645848047623	0.702483808205986	SNORD116-2	chr15	+	25054210	25054304	95	snoRNA	small_nucleolar_RNA_C/D_box_116-2
ENSG00000267353	6.15475171793626	1.38777878078145e-17	-5.65065964268568	0.0409645848047623	0.702483808205986	CTD-2162K18.3	chr19	-	36773712	36775908	2197	lincRNA	NA
ENSG00000278546	6.15475171793626	1.38777878078145e-17	-5.65065964268568	0.0409645848047623	0.702483808205986	RP1-41C23.4	chr17	+	31560132	31560573	442	lincRNA	NA
ENSG00000243659	1.38777878078145e-17	5.84906637201725	5.5796696224765	0.0409645848047623	0.702483808205986	RP11-4K3__A.3	chr1	+	27311240	27311838	282	processed_pseudogene	NA
ENSG00000267149	1.38777878078145e-17	5.84906637201725	5.5796696224765	0.0409645848047623	0.702483808205986	CTC-550B14.6	chr19	-	55027593	55053928	1271	processed_transcript	NA
ENSG00000104267	1.38777878078145e-17	5.84906637201725	5.5796696224765	0.0409645848047623	0.702483808205986	CA2	chr8	+	85463852	85481493	2123	protein_coding	carbonic_anhydrase_II
ENSG00000175518	1.38777878078145e-17	5.84906637201725	5.5796696224765	0.0409645848047623	0.702483808205986	UBQLNL	chr11	-	5514393	5516705	2313	protein_coding	ubiquilin-like
ENSG00000241255	1.38777878078145e-17	5.84906637201725	5.5796696224765	0.0409645848047623	0.702483808205986	RP1-89D4.1	chr11	+	33237008	33237409	402	processed_pseudogene	NA
ENSG00000206582	1.38777878078145e-17	5.84906637201725	5.5796696224765	0.0409645848047623	0.702483808205986	Y_RNA	chr20	-	34526510	34526606	97	misc_RNA	Y_RNA
ENSG00000228292	6.15475171793626	1.38777878078145e-17	-5.65065964268568	0.0409645848047623	0.702483808205986	RP11-220I1.4	chr9	-	37205112	37205368	257	processed_pseudogene	NA
ENSG00000227726	1.38777878078145e-17	5.84906637201725	5.5796696224765	0.0409645848047623	0.702483808205986	AP001271.3	chr11	-	70477277	70477592	206	sense_intronic	NA
ENSG00000257894	6.15475171793626	1.38777878078145e-17	-5.65065964268568	0.0409645848047623	0.702483808205986	RP1-78O14.1	chr12	-	79341205	79503396	2253	lincRNA	NA
ENSG00000255983	1.38777878078145e-17	5.84906637201725	5.5796696224765	0.0409645848047623	0.702483808205986	RP11-1038A11.1	chr12	+	5388589	5406651	1405	lincRNA	NA
ENSG00000130528	6.15475171793626	1.38777878078145e-17	-5.65065964268568	0.0409645848047623	0.702483808205986	HRC	chr19	-	49151198	49155424	2685	protein_coding	histidine_rich_calcium_binding_protein
ENSG00000249116	6.15475171793626	1.38777878078145e-17	-5.65065964268568	0.0409645848047623	0.702483808205986	CTD-2194D22.3	chr5	+	1883966	1884649	425	antisense	NA
ENSG00000240869	6.15475171793626	1.38777878078145e-17	-5.65065964268568	0.0409645848047623	0.702483808205986	RN7SL128P	chr6	-	20421583	20421887	305	misc_RNA	RNA_7SL_cytoplasmic_128_pseudogene
ENSG00000225711	6.15475171793626	1.38777878078145e-17	-5.65065964268568	0.0409645848047623	0.702483808205986	RP11-345I18.4	chr1	+	179220938	179222125	721	processed_pseudogene	NA
ENSG00000277198	1.38777878078145e-17	5.84906637201725	5.5796696224765	0.0409645848047623	0.702483808205986	RN7SL270P	chr17	+	47041825	47042105	281	misc_RNA	RNA_7SL_cytoplasmic_270_pseudogene
ENSG00000277118	6.15475171793626	1.38777878078145e-17	-5.65065964268568	0.0409645848047623	0.702483808205986	Metazoa_SRP	chr3	-	186076306	186076591	286	misc_RNA	Metazoan_signal_recognition_particle_RNA
ENSG00000253954	6.15475171793626	1.38777878078145e-17	-5.65065964268568	0.0409645848047623	0.702483808205986	HMGN1P38	chr15	+	92711808	92712110	303	processed_pseudogene	high_mobility_group_nucleosome_binding_domain_1_pseudogene_38
ENSG00000279344	6.15475171793626	1.38777878078145e-17	-5.65065964268568	0.0409645848047623	0.702483808205986	RP11-44F14.7	chr16	-	53478957	53481550	2594	TEC	NA
ENSG00000266821	1.38777878078145e-17	5.84906637201725	5.5796696224765	0.0409645848047623	0.702483808205986	RP11-6N17.2	chr17	-	47879472	47882398	2927	lincRNA	NA
ENSG00000276972	1.38777878078145e-17	5.84906637201725	5.5796696224765	0.0409645848047623	0.702483808205986	RP11-116D17.5	chr12	-	115332146	115332566	421	lincRNA	NA
ENSG00000250476	1.38777878078145e-17	5.84906637201725	5.5796696224765	0.0409645848047623	0.702483808205986	ENPP7P9	chr4	-	3967034	3967660	627	processed_pseudogene	ectonucleotide_pyrophosphatase/phosphodiesterase_7_pseudogene_9
ENSG00000112212	1.38777878078145e-17	5.84906637201725	5.5796696224765	0.0409645848047623	0.702483808205986	TSPO2	chr6	+	41042554	41044337	988	protein_coding	translocator_protein_2
ENSG00000157856	6.15475171793626	1.38777878078145e-17	-5.65065964268568	0.0409645848047623	0.702483808205986	DRC1	chr2	+	26401916	26456711	3048	protein_coding	dynein_regulatory_complex_subunit_1
ENSG00000230782	6.15475171793626	1.38777878078145e-17	-5.65065964268568	0.0409645848047623	0.702483808205986	RP11-508N12.2	chr9	-	106974833	107102988	2602	antisense	NA
ENSG00000235872	1.38777878078145e-17	5.84906637201725	5.5796696224765	0.0409645848047623	0.702483808205986	RP11-335O4.3	chr12	-	67658991	67670919	777	antisense	NA
ENSG00000261866	1.38777878078145e-17	5.84906637201725	5.5796696224765	0.0409645848047623	0.702483808205986	AC092566.1	chr19	+	8676844	8677068	225	processed_pseudogene	NA
ENSG00000262873	1.38777878078145e-17	5.84906637201725	5.5796696224765	0.0409645848047623	0.702483808205986	CTD-2561B21.11	chr17	-	81017969	81020011	935	lincRNA	NA
ENSG00000259244	1.38777878078145e-17	5.84906637201725	5.5796696224765	0.0409645848047623	0.702483808205986	RP11-182J1.12	chr15	-	84513241	84526949	492	processed_transcript	NA
ENSG00000236936	1.38777878078145e-17	5.84906637201725	5.5796696224765	0.0409645848047623	0.702483808205986	RP3-329E20.2	chr1	+	21266082	21267251	723	antisense	NA
ENSG00000234323	1.38777878078145e-17	5.84906637201725	5.5796696224765	0.0409645848047623	0.702483808205986	RP11-308N19.1	chr9	+	106278392	106604795	1759	lincRNA	NA
ENSG00000186777	11.2819097782607	29.2538229770824	1.36524465318667	0.0409935207255902	0.702483808205986	ZNF732	chr4	-	270675	305321	2193	protein_coding	zinc_finger_protein_732
ENSG00000269843	11.2819097782607	29.2538229770824	1.36524465318667	0.0409935207255902	0.702483808205986	CTC-490E21.10	chr19	-	40831221	40837210	482	lincRNA	NA
ENSG00000171533	28.7142770539648	10.7250654721441	-1.40994842105227	0.0409935207255902	0.702483808205986	MAP6	chr11	-	75586918	75669120	6433	protein_coding	microtubule_associated_protein_6
ENSG00000048740	203.038018246324	107.269594931408	-0.919673602270223	0.0410060628185713	0.702483808205986	CELF2	chr10	+	11005321	11336675	10427	protein_coding	CUGBP_Elav-like_family_member_2
ENSG00000254691	11.2819097782607	1.94824081453348	-2.45820274137947	0.0410320311307924	0.702483808205986	RP11-91P24.5	chr11	+	77850604	77851511	551	antisense	NA
ENSG00000164037	11.2819097782607	1.94824081453348	-2.45820274137947	0.0410320311307924	0.702483808205986	SLC9B1	chr4	-	102885048	103019739	2977	protein_coding	solute_carrier_family_9_subfamily_B_(NHA1_cation_proton_antiporter_1)_member_1
ENSG00000126785	11.2819097782607	1.94824081453348	-2.45820274137947	0.0410320311307924	0.702483808205986	RHOJ	chr14	+	63204114	63293219	3793	protein_coding	ras_homolog_family_member_J
ENSG00000232757	11.2819097782607	1.94824081453348	-2.45820274137947	0.0410320311307924	0.702483808205986	ETF1P1	chr6	+	30031713	30033003	984	processed_pseudogene	eukaryotic_translation_termination_factor_1_pseudogene_1
ENSG00000250699	11.2819097782607	1.94824081453348	-2.45820274137947	0.0410320311307924	0.702483808205986	AP000892.4	chr11	-	117316362	117328038	488	antisense	NA
ENSG00000270823	11.2819097782607	1.94824081453348	-2.45820274137947	0.0410320311307924	0.702483808205986	RP11-2E11.6	chr7	-	130495794	130498427	2634	antisense	NA
ENSG00000254991	2.0530522020965	10.7250654721441	2.31834147085662	0.0410320311307924	0.702483808205986	RP13-631K18.3	chr11	+	12066929	12073014	899	lincRNA	NA
ENSG00000225693	2.0530522020965	10.7250654721441	2.31834147085662	0.0410320311307924	0.702483808205986	LAGE3P1	chr9	-	33019682	33020165	484	processed_pseudogene	L_antigen_family_member_3_pseudogene_1
ENSG00000262728	11.2819097782607	1.94824081453348	-2.45820274137947	0.0410320311307924	0.702483808205986	RP11-1000B6.8	chr15	-	32586105	32615158	1232	antisense	NA
ENSG00000248243	2.0530522020965	10.7250654721441	2.31834147085662	0.0410320311307924	0.702483808205986	RP11-93K22.13	chr3	-	130089433	130094304	713	lincRNA	NA
ENSG00000188771	11.2819097782607	1.94824081453348	-2.45820274137947	0.0410320311307924	0.702483808205986	PLET1	chr11	-	112248479	112260860	1215	protein_coding	placenta_expressed_transcript_1
ENSG00000135312	11.2819097782607	1.94824081453348	-2.45820274137947	0.0410320311307924	0.702483808205986	HTR1B	chr6	-	77462205	77463464	1260	protein_coding	5-hydroxytryptamine_(serotonin)_receptor_1B_G_protein-coupled
ENSG00000225472	2.0530522020965	10.7250654721441	2.31834147085662	0.0410320311307924	0.702483808205986	RP11-120J1.1	chr9	+	14317085	14357908	1054	antisense	NA
ENSG00000257752	11.2819097782607	1.94824081453348	-2.45820274137947	0.0410320311307924	0.702483808205986	RP11-474L23.3	chr12	-	88057876	88058578	703	processed_pseudogene	NA
ENSG00000256481	2.0530522020965	10.7250654721441	2.31834147085662	0.0410320311307924	0.702483808205986	RP11-21A7A.4	chr11	+	64081690	64087175	732	antisense	NA
ENSG00000212190	2.0530522020965	10.7250654721441	2.31834147085662	0.0410320311307924	0.702483808205986	RNU6-298P	chr17	+	30861843	30861938	96	snRNA	RNA_U6_small_nuclear_298_pseudogene
ENSG00000169306	2.0530522020965	10.7250654721441	2.31834147085662	0.0410320311307924	0.702483808205986	IL1RAPL1	chrX	+	28587399	29956723	3668	protein_coding	interleukin_1_receptor_accessory_protein-like_1
ENSG00000159873	1547.38170562194	2787.11109615286	0.848892628868014	0.0411677053390128	0.704364993541618	CCDC117	chr22	+	28772674	28789301	4326	protein_coding	coiled-coil_domain_containing_117
ENSG00000177807	84.0876996456602	40.9561904001608	-1.03545080655198	0.0411988233648713	0.704456023559512	KCNJ10	chr1	-	160037467	160070248	5293	protein_coding	potassium_channel_inwardly_rectifying_subfamily_J_member_10
ENSG00000178700	204.06345202809	376.423983788178	0.882959411350846	0.0412508728405822	0.704904621187596	DHFRL1	chr3	-	94047836	94063389	4659	protein_coding	dihydrofolate_reductase_like_1
ENSG00000237719	63.5790241539675	30.2290203322978	-1.06935039712777	0.0413639940602931	0.706395613386132	RP1-179N16.3	chr6	-	36091991	36092646	656	processed_pseudogene	NA
ENSG00000278948	91.2657360934902	173.582995801686	0.926595507554167	0.0414143075117402	0.70669459253802	RP5-1039K5.12	chr22	+	37943050	37944898	1849	TEC	NA
ENSG00000165521	102.545507667685	50.7081623719887	-1.01409142112109	0.0414332604333457	0.70669459253802	EML5	chr14	-	88612431	88792752	11000	protein_coding	echinoderm_microtubule_associated_protein_like_5
ENSG00000118690	110.748977910161	55.5841481877905	-0.992853479455889	0.041481261069935	0.707017569916497	ARMC2	chr6	+	108848416	108974472	4250	protein_coding	armadillo_repeat_containing_2
ENSG00000177076	125.105050842651	235.02041065362	0.909009874304154	0.0415039793670541	0.707017569916497	ACER2	chr9	+	19409059	19452020	2238	protein_coding	alkaline_ceramidase_2
ENSG00000169129	382.488930034349	206.739695923109	-0.887179544682991	0.041585583143373	0.707966034224493	AFAP1L2	chr10	-	114294824	114404756	5789	protein_coding	actin_filament_associated_protein_1_like_2
ENSG00000136937	3686.43657331247	2051.81251924583	-0.845286769534009	0.0416824194436898	0.708527493789061	NCBP1	chr9	+	97633626	97673748	5548	protein_coding	nuclear_cap_binding_protein_subunit_1
ENSG00000247982	34.8668791591309	73.1376965669659	1.06618835889233	0.0417068372079887	0.708527493789061	LINC00926	chr15	+	57300365	57307769	3669	lincRNA	long_intergenic_non-protein_coding_RNA_926
ENSG00000204390	39.9940477607395	81.9144705443668	1.03214475859175	0.0418972424225005	0.708527493789061	HSPA1L	chr6	-	31809619	31815065	2544	protein_coding	heat_shock_protein_family_A_(Hsp70)_member_1_like
ENSG00000225206	10.2564772895271	27.303428211841	1.40207083796312	0.0419039770926624	0.708527493789061	MIR137HG	chr1	-	97986740	98049863	6006	lincRNA	MIR137_host_gene
ENSG00000276814	26.6634097693696	9.74986659078775	-1.43935727287427	0.0419039770926624	0.708527493789061	RP1-228P16.8	chr12	-	48039784	48040761	978	lincRNA	NA
ENSG00000248514	26.6634097693696	9.74986659078775	-1.43935727287427	0.0419039770926624	0.708527493789061	CTC-338M12.1	chr5	-	181205361	181206120	456	antisense	NA
ENSG00000101280	26.6634097693696	9.74986659078775	-1.43935727287427	0.0419039770926624	0.708527493789061	ANGPT4	chr20	-	869899	916317	4676	protein_coding	angiopoietin_4
ENSG00000271347	26.6634097693696	9.74986659078775	-1.43935727287427	0.0419039770926624	0.708527493789061	RP11-701H24.7	chr15	+	24991486	24991753	268	sense_intronic	NA
ENSG00000266088	10.2564772895271	27.303428211841	1.40207083796312	0.0419039770926624	0.708527493789061	RP5-1028K7.2	chr17	+	40517026	40527002	1198	lincRNA	NA
ENSG00000214198	26.6634097693696	9.74986659078775	-1.43935727287427	0.0419039770926624	0.708527493789061	TTC41P	chr12	-	103843749	103930211	6339	unitary_pseudogene	tetratricopeptide_repeat_domain_41_pseudogene
ENSG00000091879	26.6634097693696	9.74986659078775	-1.43935727287427	0.0419039770926624	0.708527493789061	ANGPT2	chr8	-	6499651	6563409	6775	protein_coding	angiopoietin_2
ENSG00000204682	50.248385217738	99.4680182490832	0.983474627504479	0.0420399144463606	0.710078246108917	CASC10	chr10	-	21492658	21497262	3801	protein_coding	cancer_susceptibility_candidate_10
ENSG00000160323	295.327058600137	539.281891734353	0.868465946287167	0.0420534758754073	0.710078246108917	ADAMTS13	chr9	+	133414358	133459402	5708	protein_coding	ADAM_metallopeptidase_with_thrombospondin_type_1_motif_13
ENSG00000116586	1286.92152517916	712.866967100657	-0.852099922860253	0.0420737027943102	0.710078246108917	LAMTOR2	chr1	+	156054752	156058510	1438	protein_coding	late_endosomal/lysosomal_adaptor_MAPK_and_MTOR_activator_2
ENSG00000246982	28.7142770539648	61.4353310625365	1.09412247558536	0.0422140565974642	0.712006944723259	RP1-179N16.6	chr6	-	36146698	36197205	1463	antisense	NA
ENSG00000130147	9890.31094982765	5526.43961396642	-0.839650304394613	0.0424009479088856	0.714717706511074	SH3BP4	chr2	+	234951973	235055714	7129	protein_coding	SH3-domain_binding_protein_4
ENSG00000231312	116.9015805945	220.392454765757	0.914096685910417	0.0424643016145803	0.715041354289644	AC007246.3	chr2	+	39436637	39665343	6741	antisense	NA
ENSG00000144827	1189.50531595763	659.231129217344	-0.851376423238348	0.0424725190118945	0.715041354289644	ABHD10	chr3	+	111979010	111993363	3021	protein_coding	abhydrolase_domain_containing_10
ENSG00000137801	32349.3616265587	18096.7296081831	-0.83800359216523	0.0425362479289842	0.715390493356657	THBS1	chr15	+	39581079	39599466	9158	protein_coding	thrombospondin_1
ENSG00000027869	17.4345081147333	39.980993169476	1.19181758924736	0.0425718516023206	0.715390493356657	SH2D2A	chr1	-	156806243	156816862	2512	protein_coding	SH2_domain_containing_2A
ENSG00000211451	17.4345081147333	39.980993169476	1.19181758924736	0.0425718516023206	0.715390493356657	GNRHR2	chr1	+	145919013	145925341	2497	unitary_pseudogene	gonadotropin_releasing_hormone_receptor_2_pseudogene
ENSG00000162746	51.2738189750227	23.4026384064367	-1.12719201617733	0.0426120061891703	0.715624878848508	FCRLB	chr1	+	161721563	161728143	2592	protein_coding	Fc_receptor-like_B
ENSG00000106144	2709.19817978423	1510.57815557218	-0.842709186433845	0.0426671548591372	0.716110631676989	CASP2	chr7	+	143288215	143307696	8020	protein_coding	caspase_2
ENSG00000107014	9.23104510269702	25.3530333611917	1.44573557635093	0.0428141637683937	0.717695745870797	RLN2	chr9	-	5299868	5304969	1278	protein_coding	relaxin_2
ENSG00000183778	24.6125425467831	8.77466737616322	-1.47441725369461	0.0428141637683937	0.717695745870797	B3GALT5	chr21	+	39556442	39673137	14319	protein_coding	Beta-13-galactosyltransferase_5
ENSG00000106299	2183.15065000239	1217.04384299281	-0.842961131361742	0.0429402683859065	0.719368042217147	WASL	chr7	-	123681935	123749067	4435	protein_coding	Wiskott-Aldrich_syndrome-like
ENSG00000180694	1469.44873824563	817.213051691674	-0.846387216700024	0.043046058363976	0.720156898248729	TMEM64	chr8	-	90621995	90791632	5870	protein_coding	transmembrane_protein_64
ENSG00000178342	62.5535903841969	122.872748200401	0.972661130727829	0.0430636370829091	0.720156898248729	KCNG2	chr18	+	79863668	79900184	2162	protein_coding	potassium_channel_voltage_gated_modifier_subfamily_G_member_2
ENSG00000141753	6331.03029513864	11307.4077354494	0.836744238287068	0.0430664743413841	0.720156898248729	IGFBP4	chr17	+	40443461	40457731	2200	protein_coding	insulin_like_growth_factor_binding_protein_4
ENSG00000101096	60.5027228467805	28.2786256041547	-1.09374682804639	0.0431193157618018	0.720393757106859	NFATC2	chr20	-	51386957	51562831	8286	protein_coding	nuclear_factor_of_activated_T-cells_cytoplasmic_calcineurin-dependent_2
ENSG00000186106	315.835734232608	170.657404607995	-0.887558798524201	0.0431334014307582	0.720393757106859	ANKRD46	chr8	-	100509752	100559784	5820	protein_coding	ankyrin_repeat_domain_46
ENSG00000023909	1903.20722771964	1061.01231469577	-0.842911634039451	0.0432060796474948	0.721166514018424	GCLM	chr1	-	93885205	93909456	5420	protein_coding	glutamate-cysteine_ligase_modifier_subunit
ENSG00000182010	1442.78745993263	803.560292961272	-0.84427536157887	0.0432949432693302	0.722208317566036	RTKN2	chr10	-	62183035	62268707	9548	protein_coding	rhotekin_2
ENSG00000145335	68.7061930117959	33.1546123056776	-1.04828964343562	0.0433401101940303	0.722520384046633	SNCA	chr4	-	89724099	89838315	4014	protein_coding	synuclein_alpha
ENSG00000114554	3928.43894568626	7013.61511755956	0.836183147122442	0.0434135447786331	0.723303030671222	PLXNA1	chr3	+	126988594	127037392	10944	protein_coding	plexin_A1
ENSG00000248257	21.5362418728521	48.7577680184586	1.17441504173435	0.0436398118720394	0.724093260413668	PSG10P	chr19	-	42839368	42855718	1819	transcribed_unprocessed_pseudogene	pregnancy_specific_beta-1-glycoprotein_10_pseudogene
ENSG00000183317	21.5362418728521	48.7577680184586	1.17441504173435	0.0436398118720394	0.724093260413668	EPHA10	chr1	-	37713880	37765133	8152	protein_coding	EPH_receptor_A10
ENSG00000070367	2977.86183047129	1665.63448679188	-0.838154448113059	0.0436568594258267	0.724093260413668	EXOC5	chr14	-	57200507	57269008	12575	protein_coding	exocyst_complex_component_5
ENSG00000120324	16.4090748053078	38.0305986844692	1.20671952001945	0.043684225426431	0.724093260413668	PCDHB10	chr5	+	141182560	141195642	3753	protein_coding	protocadherin_beta_10
ENSG00000234500	16.4090748053078	38.0305986844692	1.20671952001945	0.043684225426431	0.724093260413668	GS1-124K5.10	chr7	+	66511556	66545066	712	unprocessed_pseudogene	NA
ENSG00000113389	8.20561332385801	23.4026384064367	1.49836569522911	0.0436929906786517	0.724093260413668	NPR3	chr5	+	32689070	32791724	9866	protein_coding	natriuretic_peptide_receptor_3
ENSG00000254978	8.20561332385801	23.4026384064367	1.49836569522911	0.0436929906786517	0.724093260413668	ALG1L9P	chr11	-	71800541	71804640	549	transcribed_unprocessed_pseudogene	asparagine-linked_glycosylation_1-like_9_pseudogene
ENSG00000147689	8.20561332385801	23.4026384064367	1.49836569522911	0.0436929906786517	0.724093260413668	FAM83A	chr8	+	123178960	123210079	6317	protein_coding	family_with_sequence_similarity_83_member_A
ENSG00000188613	399.921304320139	722.618937624119	0.853329495275703	0.0439458175253486	0.724093260413668	NANOS1	chr10	+	119029716	119033732	4017	protein_coding	nanos_homolog_1_(Drosophila)
ENSG00000156427	13.3327753904457	2.92345252424357	-2.14106459072146	0.0439913106172877	0.724093260413668	FGF18	chr5	+	171419656	171457623	1986	protein_coding	fibroblast_growth_factor_18
ENSG00000278931	13.3327753904457	2.92345252424357	-2.14106459072146	0.0439913106172877	0.724093260413668	bP-2189O9.2	chr21	+	8857260	8880976	1693	unprocessed_pseudogene	NA
ENSG00000167554	3.07847125504794	12.6754625122825	1.99971543802265	0.0439913106172877	0.724093260413668	ZNF610	chr19	+	52336245	52367778	3546	protein_coding	zinc_finger_protein_610
ENSG00000224165	3.07847125504794	12.6754625122825	1.99971543802265	0.0439913106172877	0.724093260413668	DNAJC27-AS1	chr2	+	24971390	25039694	5651	antisense	DNAJC27_antisense_RNA_1
ENSG00000257058	3.07847125504794	12.6754625122825	1.99971543802265	0.0439913106172877	0.724093260413668	RP11-864I4.4	chr11	+	62545999	62547699	391	antisense	NA
ENSG00000174808	3.07847125504794	12.6754625122825	1.99971543802265	0.0439913106172877	0.724093260413668	BTC	chr4	-	74744759	74794686	2816	protein_coding	betacellulin
ENSG00000255236	13.3327753904457	2.92345252424357	-2.14106459072146	0.0439913106172877	0.724093260413668	CTD-2655K5.1	chr11	+	68122053	68130518	776	antisense	NA
ENSG00000258355	13.3327753904457	2.92345252424357	-2.14106459072146	0.0439913106172877	0.724093260413668	RP11-651L5.2	chr12	-	106245613	106246956	312	sense_intronic	NA
ENSG00000157782	13.3327753904457	2.92345252424357	-2.14106459072146	0.0439913106172877	0.724093260413668	CABP1	chr12	+	120640552	120667324	5858	protein_coding	calcium_binding_protein_1
ENSG00000234175	13.3327753904457	2.92345252424357	-2.14106459072146	0.0439913106172877	0.724093260413668	RP11-730A19.9	chr10	-	13139196	13139533	338	processed_pseudogene	NA
ENSG00000273437	13.3327753904457	2.92345252424357	-2.14106459072146	0.0439913106172877	0.724093260413668	RP11-434H6.7	chr3	-	129163606	129163940	335	lincRNA	NA
ENSG00000256433	58.4518553125306	27.303428211841	-1.0944975540436	0.0440850947540663	0.725199808704391	RP1-102E24.8	chr12	+	6393905	6396148	1803	lincRNA	NA
ENSG00000125618	36.9177465851448	76.063287904617	1.04050135430108	0.0442296720937521	0.727140069755623	PAX8	chr2	-	113215997	113278950	7400	protein_coding	paired_box_8
ENSG00000170915	341.471578772381	619.248050062494	0.858528992827705	0.0443748079161087	0.729087171940541	PAQR8	chr6	+	52361421	52407777	5057	protein_coding	progestin_and_adipoQ_receptor_family_member_VIII
ENSG00000266903	7.18018211244116	20.477045722395	1.49637080014276	0.0444890890976635	0.729209817520947	CTB-171A8.1	chr19	-	44632199	44718759	1418	antisense	NA
ENSG00000230314	21.5362418728521	6.82426746825687	-1.63960829222639	0.0444890890976635	0.729209817520947	ELOVL2-AS1	chr6	+	11043524	11078226	1587	antisense	ELOVL2_antisense_RNA_1
ENSG00000087076	7.18018211244116	20.477045722395	1.49637080014276	0.0444890890976635	0.729209817520947	HSD17B14	chr19	-	48813017	48836678	1281	protein_coding	hydroxysteroid_(17-beta)_dehydrogenase_14
ENSG00000224790	21.5362418728521	6.82426746825687	-1.63960829222639	0.0444890890976635	0.729209817520947	AP000704.5	chr21	+	36966512	36971828	438	lincRNA	NA
ENSG00000053524	126.130484623821	65.33611959541	-0.947566059507714	0.0445931597802923	0.729512922857535	MCF2L2	chr3	-	183178043	183428778	20568	protein_coding	MCF.2_cell_line_derived_transforming_sequence-like_2
ENSG00000172164	141.51199134422	263.301125335317	0.895233589355132	0.0447320499142007	0.729512922857535	SNTB1	chr8	-	120535745	120813273	6747	protein_coding	syntrophin_beta_1_(dystrophin-associated_protein_A1_59kDa_basic_component_1)
ENSG00000109519	1510.46608949634	844.518569151612	-0.83869305672383	0.0447457882857159	0.729512922857535	GRPEL1	chr4	-	7058906	7068197	4177	protein_coding	GrpE-like_1_mitochondrial_(E._coli)
ENSG00000249279	46.1466502061732	91.6664415249325	0.988330829603854	0.0447654000468849	0.729512922857535	CTC-436P18.3	chr5	-	61201309	61264929	1036	lincRNA	NA
ENSG00000116337	1272.56545224128	2270.25665880825	0.835057028449302	0.0448527475562069	0.729512922857535	AMPD2	chr1	+	109616104	109632051	6823	protein_coding	adenosine_monophosphate_deaminase_2
ENSG00000174080	940.324907103599	1680.26244256706	0.837375980877155	0.0448714235705295	0.729512922857535	CTSF	chr11	-	66563463	66568841	2896	protein_coding	cathepsin_F
ENSG00000011201	35.892312869368	14.6258588803018	-1.28760345495022	0.0448790152364769	0.729512922857535	ANOS1	chrX	-	8528874	8732187	7132	protein_coding	anosmin_1
ENSG00000132016	274.81838296704	499.298812558172	0.861147314606949	0.0449884186771034	0.729512922857535	C19orf57	chr19	-	13882348	13906452	3840	protein_coding	chromosome_19_open_reading_frame_57
ENSG00000116852	640.898242955041	354.969648586982	-0.852159885209845	0.0450012203448934	0.729512922857535	KIF21B	chr1	-	200969390	201023700	12150	protein_coding	kinesin_family_member_21B
ENSG00000130821	2721.50338515921	4840.87608673275	0.830837082401295	0.0450046181238197	0.729512922857535	SLC6A8	chrX	+	153688099	153696593	5498	protein_coding	solute_carrier_family_6_(neurotransmitter_transporter)_member_8
ENSG00000204291	35.892312869368	74.1128936809589	1.04359184675975	0.0450972735407335	0.729512922857535	COL15A1	chr9	+	98943179	99070792	6653	protein_coding	collagen_type_XV_alpha_1
ENSG00000185250	19.4853749069746	5.84906637201725	-1.71417073363898	0.0451174651451938	0.729512922857535	PPIL6	chr6	-	109390215	109441171	4481	protein_coding	peptidylprolyl_isomerase_like_6
ENSG00000082196	6.15475171793626	18.5266503777906	1.57118560352701	0.0451174651451938	0.729512922857535	C1QTNF3	chr5	-	34019448	34043832	3576	protein_coding	C1q_and_tumor_necrosis_factor_related_protein_3
ENSG00000187942	6.15475171793626	18.5266503777906	1.57118560352701	0.0451174651451938	0.729512922857535	LDLRAD2	chr1	+	21812265	21825221	4490	protein_coding	low_density_lipoprotein_receptor_class_A_domain_containing_2
ENSG00000139985	6.15475171793626	18.5266503777906	1.57118560352701	0.0451174651451938	0.729512922857535	ADAM21	chr14	+	70452157	70459899	2658	protein_coding	ADAM_metallopeptidase_domain_21
ENSG00000144668	19.4853749069746	5.84906637201725	-1.71417073363898	0.0451174651451938	0.729512922857535	ITGA9	chr3	+	37452115	37823514	8277	protein_coding	integrin_subunit_alpha_9
ENSG00000259709	19.4853749069746	5.84906637201725	-1.71417073363898	0.0451174651451938	0.729512922857535	CTD-2184D3.7	chr15	+	52124561	52140246	1538	antisense	NA
ENSG00000263823	6.15475171793626	18.5266503777906	1.57118560352701	0.0451174651451938	0.729512922857535	RP11-326K13.4	chr18	+	31942575	31944156	1582	antisense	NA
ENSG00000109107	1566.86494746599	876.700071870892	-0.837629617973845	0.0451214310008893	0.729512922857535	ALDOC	chr17	-	28573115	28577264	2928	protein_coding	aldolase_fructose-bisphosphate_C
ENSG00000225877	30.7651443868086	65.33611959541	1.08363806589409	0.0451804114199954	0.729512922857535	AC004603.4	chr19	+	42821863	42826878	1873	lincRNA	NA
ENSG00000111834	15.3836415697678	3.89865980004263	-1.94554099248025	0.0452021776641502	0.729512922857535	RSPH4A	chr6	+	116616479	116632985	2840	protein_coding	radial_spoke_head_4_homolog_A_(Chlamydomonas)
ENSG00000254812	15.3836415697678	3.89865980004263	-1.94554099248025	0.0452021776641502	0.729512922857535	RP11-661A12.12	chr8	-	143632071	143633756	701	antisense	NA
ENSG00000231181	15.3836415697678	3.89865980004263	-1.94554099248025	0.0452021776641502	0.729512922857535	RP13-15M17.1	chr1	+	9576427	9576985	559	processed_pseudogene	NA
ENSG00000250410	15.3836415697678	3.89865980004263	-1.94554099248025	0.0452021776641502	0.729512922857535	RP11-714G18.1	chr4	+	185370725	185390928	587	antisense	NA
ENSG00000203734	15.3836415697678	3.89865980004263	-1.94554099248025	0.0452021776641502	0.729512922857535	ECT2L	chr6	+	138795926	138904070	4624	protein_coding	epithelial_cell_transforming_2_like
ENSG00000109163	15.3836415697678	3.89865980004263	-1.94554099248025	0.0452021776641502	0.729512922857535	GNRHR	chr4	-	67739328	67754360	2164	protein_coding	gonadotropin_releasing_hormone_receptor
ENSG00000050327	99.4692063280213	188.210951752832	0.919221744762639	0.045275395207972	0.730262975158944	ARHGEF5	chr7	+	144355288	144380632	5818	protein_coding	Rho_guanine_nucleotide_exchange_factor_5
ENSG00000153823	391.71783406804	215.516469466495	-0.861618836962816	0.0454165204081123	0.73096685247417	PID1	chr2	-	228850526	229271285	3364	protein_coding	phosphotyrosine_interaction_domain_containing_1
ENSG00000260808	5.12932254946148	16.5762547918508	1.66915967003037	0.0454359592573193	0.73096685247417	CTD-2007L18.5	chr11	-	68612899	68616711	1094	lincRNA	NA
ENSG00000196668	5.12932254946148	16.5762547918508	1.66915967003037	0.0454359592573193	0.73096685247417	LINC00173	chr12	+	116533422	116536518	2065	processed_transcript	long_intergenic_non-protein_coding_RNA_173
ENSG00000266189	17.4345081147333	4.87386403794322	-1.81180097933552	0.0454359592573193	0.73096685247417	MIR3186	chr17	-	81451104	81451188	85	miRNA	microRNA_3186
ENSG00000138944	953.655546260551	532.455512363473	-0.840648914592129	0.0454528771194617	0.73096685247417	KIAA1644	chr22	-	44243667	44312851	6751	protein_coding	KIAA1644
ENSG00000130766	3360.34863087636	1890.90500572581	-0.829489842051121	0.045696204440929	0.733839120000867	SESN2	chr1	+	28259527	28282491	3453	protein_coding	sestrin_2
ENSG00000111261	218.419524972731	396.903121928134	0.861335688939119	0.0457091097801658	0.733839120000867	MANSC1	chr12	-	12326056	12350541	6015	protein_coding	MANSC_domain_containing_1
ENSG00000162104	1799.63841581252	3198.64425191702	0.829712310508051	0.0457121010408128	0.733839120000867	ADCY9	chr16	-	3953387	4116185	10358	protein_coding	adenylate_cyclase_9
ENSG00000174099	1347.42211827439	2397.03227551686	0.830992395725803	0.0457973057631893	0.734774987353355	MSRB3	chr12	+	65278643	65488244	5791	protein_coding	methionine_sulfoxide_reductase_B3
ENSG00000198598	805.993081751425	448.588565782209	-0.845185945740577	0.0458438014087264	0.735089069329472	MMP17	chr12	+	131828393	131851783	4003	protein_coding	matrix_metallopeptidase_17
ENSG00000278952	19.4853749069746	44.8569792548861	1.19795546902097	0.0459312644460603	0.736059294735076	RP11-399J13.2	chr11	+	65118310	65119111	802	TEC	NA
ENSG00000167653	85.113133423391	160.905433952691	0.917817459869466	0.0460007927216167	0.736595796988057	PSCA	chr8	+	142670308	142682724	1763	protein_coding	prostate_stem_cell_antigen
ENSG00000100297	5743.45673848687	10175.2039586242	0.825053672391953	0.0460628527594992	0.736595796988057	MCM5	chr22	+	35400063	35425430	7338	protein_coding	minichromosome_maintenance_complex_component_5
ENSG00000101210	5791.65212620526	10260.0461021073	0.824977624703354	0.0460793903254291	0.736595796988057	EEF1A2	chr20	-	63488013	63499315	2006	protein_coding	eukaryotic_translation_elongation_factor_1_alpha_2
ENSG00000076984	1848.85923731296	3282.51119835175	0.828124532864308	0.0460905304167848	0.736595796988057	MAP2K7	chr19	+	7903843	7914478	5145	protein_coding	mitogen-activated_protein_kinase_kinase_7
ENSG00000185127	1060.30065951548	1887.00421751923	0.83155423582782	0.0460996161076863	0.736595796988057	C6orf120	chr6	+	169702190	169704856	2667	protein_coding	chromosome_6_open_reading_frame_120
ENSG00000227502	33.8414454550298	13.6506607641871	-1.30168098292657	0.0461632848677199	0.736750917523569	LINC01268	chr6	-	113868013	113873351	2755	lincRNA	long_intergenic_non-protein_coding_RNA_1268
ENSG00000203724	33.8414454550298	13.6506607641871	-1.30168098292657	0.0461632848677199	0.736750917523569	C1orf53	chr1	+	197902647	197907367	611	protein_coding	chromosome_1_open_reading_frame_53
ENSG00000132329	172.275004793576	314.98656932462	0.870130394781193	0.0462446060250067	0.73736014881564	RAMP1	chr2	+	237858893	237912114	1234	protein_coding	receptor_(G_protein-coupled)_activity_modifying_protein_1
ENSG00000240230	1028.51221229538	575.364182690775	-0.837865383271552	0.046255463248295	0.73736014881564	COX19	chr7	-	898778	975599	5542	protein_coding	COX19_cytochrome_c_oxidase_assembly_factor
ENSG00000100276	44.0957827131204	87.7656531439847	0.991089488862398	0.0463386403633482	0.738255106418874	RASL10A	chr22	-	29312933	29319679	2240	protein_coding	RAS-like_family_10_member_A
ENSG00000168374	5860.35618954849	3308.84151874401	-0.824637009167057	0.0464544654254374	0.739668855610741	ARF4	chr3	-	57571363	57598220	2595	protein_coding	ADP_ribosylation_factor_4
ENSG00000183397	252.258839769882	456.390142210645	0.855062017695595	0.046718447610978	0.743369390865784	C19orf71	chr19	+	3539154	3544030	674	protein_coding	chromosome_19_open_reading_frame_71
ENSG00000007944	182.529342611043	333.515313377358	0.86920351204152	0.0467614949573984	0.743369390865784	MYLIP	chr6	+	16129125	16148248	3033	protein_coding	myosin_regulatory_light_chain_interacting_protein
ENSG00000157617	1582.24645418496	2805.63984013289	0.82630881732936	0.0467714027042614	0.743369390865784	C2CD2	chr21	-	41885112	41953890	8602	protein_coding	C2_calcium-dependent_domain_containing_2
ENSG00000181315	493.235778433817	273.053095906544	-0.852784106679068	0.0468035790312618	0.743369390865784	ZNF322	chr6	-	26634383	26659752	5059	protein_coding	zinc_finger_protein_322
ENSG00000133639	764.975730498255	427.134230601029	-0.840527066431757	0.0468345783317244	0.743369390865784	BTG1	chr12	-	92140278	92145897	4854	protein_coding	B-cell_translocation_gene_1_anti-proliferative
ENSG00000155158	393.768701631071	217.466863586414	-0.856160270703572	0.0468502113626548	0.743369390865784	TTC39B	chr9	-	15163622	15307360	12208	protein_coding	tetratricopeptide_repeat_domain_39B
ENSG00000169598	347.624181461801	191.136542939952	-0.862475915104017	0.0469108969918831	0.743900037257463	DFFB	chr1	+	3857267	3885429	3870	protein_coding	DNA_fragmentation_factor_40kDa_beta_polypeptide_(caspase-activated_DNase)
ENSG00000180479	156.893498068053	82.88966764688	-0.919440939101382	0.0470123973536737	0.745076920799053	ZNF571	chr19	-	37554782	37594790	6206	protein_coding	zinc_finger_protein_571
ENSG00000103811	617.313265983511	1100.02019677143	0.833334881002935	0.0470400880666266	0.745083343872026	CTSH	chr15	-	78921058	78949574	5892	protein_coding	cathepsin_H
ENSG00000233806	28.7142770539648	60.4601339234887	1.07108609415593	0.0472679577065796	0.748258620923808	LINC01237	chr2	+	241881363	242078722	1601	processed_transcript	long_intergenic_non-protein_coding_RNA_1237
ENSG00000198718	974.16422188659	546.108271104984	-0.834824319049509	0.047297890679833	0.748298667899305	FAM179B	chr14	+	44962208	45074431	10274	protein_coding	family_with_sequence_similarity_179_member_B
ENSG00000248213	52.2992527338078	24.3778358982094	-1.09710520574353	0.04740969067771	0.749633134531689	CICP16	chr4	-	118635970	118638782	2813	processed_pseudogene	capicua_transcriptional_repressor_pseudogene_16
ENSG00000183638	56.4009877819072	109.21998909643	0.951983202681998	0.0474896980376959	0.750021689600926	RP1L1	chr8	-	10606349	10712187	8881	protein_coding	retinitis_pigmentosa_1-like_1
ENSG00000163818	879.824314006383	493.44763023886	-0.834148515006386	0.0475136153767387	0.750021689600926	LZTFL1	chr3	-	45823316	45916042	7201	protein_coding	leucine_zipper_transcription_factor_like_1
ENSG00000205364	31.7905780680409	12.6754625122825	-1.31773460490282	0.0475441295162121	0.750021689600926	MT1M	chr16	+	56632233	56633986	942	protein_coding	metallothionein_1M
ENSG00000278493	31.7905780680409	12.6754625122825	-1.31773460490282	0.0475441295162121	0.750021689600926	CTD-2382E5.6	chr15	-	41908204	41908714	511	sense_intronic	NA
ENSG00000185338	76.9096632078959	38.0305986844692	-1.01349498119038	0.0476039796844663	0.750532259378592	SOCS1	chr16	-	11254405	11256179	1225	protein_coding	suppressor_of_cytokine_signaling_1
ENSG00000216775	344.547880117097	618.27285300987	0.843321356851667	0.0481521950651556	0.758737444110908	RP1-152L7.5	chr6	+	52665148	52669155	3039	transcribed_unprocessed_pseudogene	NA
ENSG00000138772	1171.04750789454	2071.31646027836	0.822685547727675	0.0482450215402798	0.759761708881443	ANXA3	chr4	+	78551519	78610451	5123	protein_coding	annexin_A3
ENSG00000109971	20883.9865185091	36738.5964451526	0.814895881910385	0.0484773283363795	0.762980060450441	HSPA8	chr11	-	123057489	123063230	4849	protein_coding	heat_shock_protein_family_A_(Hsp70)_member_8
ENSG00000114812	41.0194814939713	18.5266503777906	-1.14116068945148	0.0485971485163218	0.763921539420841	VIPR1	chr3	+	42489299	42537573	7384	protein_coding	vasoactive_intestinal_peptide_receptor_1
ENSG00000128342	3766.42040824958	2136.65466273709	-0.817801565430495	0.0486601415917672	0.763921539420841	LIF	chr22	-	30240447	30246851	3969	protein_coding	leukemia_inhibitory_factor
ENSG00000055163	1223.34463073991	2161.03458902756	0.820831237921295	0.0486628664368358	0.763921539420841	CYFIP2	chr5	+	157266079	157395595	10582	protein_coding	cytoplasmic_FMR1_interacting_protein_2
ENSG00000165801	2674.33343122175	1515.45414083074	-0.819374481238488	0.0486750553990134	0.763921539420841	ARHGEF40	chr14	+	21070270	21090240	8189	protein_coding	Rho_guanine_nucleotide_exchange_factor_40
ENSG00000117016	543.482033723418	967.393397709432	0.831733767147379	0.0486770234222823	0.763921539420841	RIMS3	chr1	-	40620679	40665657	7235	protein_coding	regulating_synaptic_membrane_exocytosis_3
ENSG00000197860	1812.9690549689	1025.90522082674	-0.821375950921751	0.0488547766555186	0.766270755963381	SGTB	chr5	-	65665928	65723035	5748	protein_coding	small_glutamine-rich_tetratricopeptide_repeat_(TPR)-containing_beta
ENSG00000214595	477.854271712218	266.226716507099	-0.843597884579153	0.0488857284639854	0.766316066111395	EML6	chr2	+	54723499	54972025	14426	protein_coding	echinoderm_microtubule_associated_protein_like_6
ENSG00000111445	1660.17942156101	939.112683201596	-0.821880575651499	0.0489241196764393	0.766410993164253	RFC5	chr12	+	118013588	118033130	3249	protein_coding	replication_factor_C_subunit_5
ENSG00000203805	376.336327345173	207.714892983802	-0.857006606302588	0.048947917093729	0.766410993164253	PLPP4	chr10	+	120456954	120589855	1785	protein_coding	phospholipid_phosphatase_4
ENSG00000258976	12.3073424958366	30.2290203322978	1.28813942925968	0.0490281879270485	0.766788503851039	CTD-2207P18.2	chr14	-	74614693	74616647	717	lincRNA	NA
ENSG00000279145	29.7397107150602	11.7002640947778	-1.33621305340714	0.0490281879270485	0.766788503851039	RP11-547D13.1	chr15	-	55171972	55178175	5819	TEC	NA
ENSG00000135828	174.32587235705	315.961766380236	0.857527066487698	0.0492384274923399	0.769635798244605	RNASEL	chr1	-	182573634	182589256	6125	protein_coding	ribonuclease_L_(2'5'-oligoisoadenylate_synthetase-dependent)
ENSG00000244879	447.091258268542	794.783519491567	0.829826899021102	0.0494036987517801	0.771777346576007	GABPB1-AS1	chr15	+	50354959	50372202	17179	antisense	GABPB1_antisense_RNA_1
ENSG00000256667	170.224137230115	90.6912444309799	-0.907421551123936	0.0495020484603682	0.772871605092781	KLRAP1	chr12	-	10588063	10599669	2457	transcribed_unprocessed_pseudogene	killer_cell_lectin-like_receptor_subfamily_A_pseudogene_1
ENSG00000078269	5440.95377302034	3096.24856150228	-0.813311654845962	0.049555168905275	0.77325885559791	SYNJ2	chr6	+	157981887	158099176	9921	protein_coding	synaptojanin_2
ENSG00000280527	69.7316267849124	132.62471894395	0.926306895548862	0.0496507891771104	0.774308452346861	AL031587.1	chr22	+	37946326	37946426	101	miRNA	NA
ENSG00000158715	982.367692136992	553.909847528267	-0.82646146227676	0.0497080972954893	0.774759710529638	SLC45A3	chr1	-	205657851	205680459	3702	protein_coding	solute_carrier_family_45_member_3
ENSG00000198406	109.723544129623	57.5345424906545	-0.92980482311764	0.049993041589827	0.778756409979125	BZW1P2	chr3	-	116645902	116646727	826	processed_pseudogene	basic_leucine_zipper_and_W2_domains_1_pseudogene_2
ENSG00000063761	90.240302314742	167.731813413017	0.893442429645155	0.0500423581871258	0.778951043763371	ADCK1	chr14	+	77800083	77935012	5317	protein_coding	aarF_domain_containing_kinase_1
ENSG00000125122	21.5362418728521	47.7825708350158	1.14534395642289	0.0500625876809872	0.778951043763371	LRRC29	chr16	-	67207139	67227048	2807	protein_coding	leucine_rich_repeat_containing_29
ENSG00000167123	2449.76343312797	4299.64172312465	0.811544300912538	0.0502598460872872	0.781560977361329	CERCAM	chr9	+	128411751	128437351	6059	protein_coding	cerebral_endothelial_cell_adhesion_molecule
ENSG00000224594	30.7651443868086	64.3609224654975	1.06198472018321	0.0503075175698984	0.781560977361329	RPL29P19	chr8	+	48384590	48385049	460	processed_pseudogene	ribosomal_protein_L29_pseudogene_19
ENSG00000162733	224.572127663233	121.897551124183	-0.880795827876283	0.0503161899220426	0.781560977361329	DDR2	chr1	+	162631373	162787400	10730	protein_coding	discoidin_domain_receptor_tyrosine_kinase_2
ENSG00000159784	737.28901840217	415.431865954729	-0.827417608693828	0.0503955889454398	0.782349259427586	FAM131B	chr7	-	143353400	143362770	6430	protein_coding	family_with_sequence_similarity_131_member_B
ENSG00000126500	48.1975177081586	93.6168357104169	0.956093616341501	0.0505159284279088	0.78336924239385	FLRT1	chr11	+	64103188	64119173	3949	protein_coding	fibronectin_leucine_rich_transmembrane_protein_1
ENSG00000164220	151.766329159856	80.9392734407434	-0.90584442849647	0.0505186668566877	0.78336924239385	F2RL2	chr5	-	76615482	76623434	3429	protein_coding	coagulation_factor_II_(thrombin)_receptor-like_2
ENSG00000260645	11.2819097782607	28.2786256041547	1.31654662220793	0.0506207722996915	0.784062069873894	RP11-250B2.5	chr6	+	80466958	80469080	2123	lincRNA	NA
ENSG00000261211	11.2819097782607	28.2786256041547	1.31654662220793	0.0506207722996915	0.784062069873894	RP1-80N2.3	chr6	-	6680309	6683633	3325	lincRNA	NA
ENSG00000112146	1241.80243880294	2182.48892416313	0.813479941032429	0.0506681430593052	0.784067538225199	FBXO9	chr6	+	53051991	53100873	8164	protein_coding	F-box_protein_9
ENSG00000124635	52.2992527338078	100.443215336477	0.939957101560374	0.050678551469128	0.784067538225199	HIST1H2BJ	chr6	-	27125897	27132750	950	protein_coding	histone_cluster_1_H2bj
ENSG00000188157	41513.6633295043	72598.5424238455	0.806352592428231	0.0507935165600486	0.785358006948783	AGRN	chr1	+	1020123	1056118	10758	protein_coding	agrin
ENSG00000132589	3655.67355987511	6402.16656624715	0.808403117346229	0.0508194821210129	0.785358006948783	FLOT2	chr17	-	28879335	28897679	3336	protein_coding	flotillin_2
ENSG00000115594	499.388381122416	882.551254183342	0.821370656660976	0.0508678841142215	0.785661375286792	IL1R1	chr2	+	102064544	102179874	7083	protein_coding	interleukin_1_receptor_type_I
ENSG00000229519	55.3755540181211	26.3282307982418	-1.06889004338904	0.0509781713421584	0.786919686173159	RP11-58A11.2	chr1	+	6547905	6548619	401	processed_pseudogene	NA
ENSG00000007047	1604.80599737278	2814.41661359712	0.810391702036486	0.0511025986886555	0.787962631833918	MARK4	chr19	+	45079288	45305283	6668	protein_coding	MAP/microtubule_affinity-regulating_kinase_4
ENSG00000179240	84.0876996456602	157.004645685991	0.899901571201787	0.0511585086404237	0.787962631833918	RP11-111M22.2	chr11	+	76381313	76414619	10972	protein_coding	NA
ENSG00000086827	619.36413354626	1092.21862035638	0.818283620303062	0.0511659699411389	0.787962631833918	ZW10	chr11	-	113733187	113773811	2992	protein_coding	zw10_kinetochore_protein
ENSG00000120725	519.89705675092	918.633545109198	0.821122164377754	0.0511833711162275	0.787962631833918	SIL1	chr5	-	138946720	139293557	4011	protein_coding	SIL1_nucleotide_exchange_factor
ENSG00000140043	115.876146813656	212.590878286063	0.874829467622131	0.0511900138745878	0.787962631833918	PTGR2	chr14	+	73851844	73886827	8072	protein_coding	prostaglandin_reductase_2
ENSG00000125657	348.649615243366	620.223247115116	0.830797005429656	0.0513435698551514	0.789881049033588	TNFSF9	chr19	+	6530999	6535928	1665	protein_coding	tumor_necrosis_factor_superfamily_member_9
ENSG00000124091	46.1466502061732	21.4522433227254	-1.10041312784531	0.0515504286697103	0.79216462909961	GCNT7	chr20	-	56491492	56525925	2064	protein_coding	glucosaminyl_(N-acetyl)_transferase_family_member_7
ENSG00000175130	4221.71300712213	2413.61062539406	-0.806601596543869	0.0516645599500189	0.79216462909961	MARCKSL1	chr1	-	32333832	32336379	1699	protein_coding	MARCKS-like_1
ENSG00000107902	110.748977910161	203.81410474053	0.879260280574962	0.0516722304238841	0.79216462909961	LHPP	chr10	+	124461834	124617888	4064	protein_coding	phospholysine_phosphohistidine_inorganic_pyrophosphate_phosphatase
ENSG00000255423	112.799845471406	59.4849367819031	-0.921661013754516	0.0517055706482945	0.79216462909961	EBLN2	chr3	+	73061659	73063337	1679	protein_coding	endogenous_Bornavirus-like_nucleoprotein_2
ENSG00000164309	16.4090748053078	37.0554014290472	1.16936914110151	0.0517280483711127	0.79216462909961	CMYA5	chr5	+	79689877	79800240	14179	protein_coding	cardiomyopathy_associated_5
ENSG00000258057	36.9177465851448	15.6010568835473	-1.23576093149199	0.0517280483711127	0.79216462909961	BCDIN3D-AS1	chr12	+	49828542	49841143	3586	antisense	BCDIN3D_antisense_RNA_1
ENSG00000256393	16.4090748053078	37.0554014290472	1.16936914110151	0.0517280483711127	0.79216462909961	RPL41P5	chr12	-	93083598	93083675	78	processed_pseudogene	ribosomal_protein_L41_pseudogene_5
ENSG00000224728	16.4090748053078	37.0554014290472	1.16936914110151	0.0517280483711127	0.79216462909961	AC090945.1	chr3	+	15878047	15879571	1525	processed_pseudogene	NA
ENSG00000146232	1469.44873824563	835.741795682467	-0.814047146393221	0.0517530925518623	0.79216462909961	NFKBIE	chr6	-	44258166	44265788	2581	protein_coding	nuclear_factor_of_kappa_light_polypeptide_gene_enhancer_in_B-cells_inhibitor_epsilon
ENSG00000238266	271.74208162202	150.178266212161	-0.854994022080654	0.051866742742525	0.79345946446506	LINC00707	chr10	+	6779598	6842906	3070	lincRNA	long_intergenic_non-protein_coding_RNA_707
ENSG00000261040	117.927014375386	215.516469466495	0.869252138015403	0.0520974685113011	0.795537632989181	WFDC21P	chr17	-	60083566	60091885	1099	processed_transcript	WAP_four-disulfide_core_domain_21_pseudogene
ENSG00000164707	109.723544129623	201.863710618381	0.87880196621726	0.0521636269845143	0.795537632989181	SLC13A4	chr7	-	135681237	135729258	8015	protein_coding	solute_carrier_family_13_(sodium/sulfate_symporter)_member_4
ENSG00000138380	234.826465480636	420.307851224205	0.83953294845561	0.0521872327171911	0.795537632989181	CARF	chr2	+	202912214	202987063	8636	protein_coding	calcium_responsive_transcription_factor
ENSG00000188833	75.8842294321414	38.0305986844692	-0.994161281805236	0.0521920669840707	0.795537632989181	ENTPD8	chr9	-	137434364	137441816	2836	protein_coding	ectonucleoside_triphosphate_diphosphohydrolase_8
ENSG00000162552	37.9431803059346	76.063287904617	1.00110453922801	0.0521920669840707	0.795537632989181	WNT4	chr1	-	22117305	22143969	4527	protein_coding	wingless-type_MMTV_integration_site_family_member_4
ENSG00000260517	25.6379761492844	9.74986659078775	-1.38304293227871	0.0523243385671566	0.795537632989181	RP11-426C22.5	chr16	+	29116127	29217860	3068	lincRNA	NA
ENSG00000260167	25.6379761492844	9.74986659078775	-1.38304293227871	0.0523243385671566	0.795537632989181	RP11-146F11.5	chr16	+	30585907	30608593	482	antisense	NA
ENSG00000228451	83.0622658681321	41.9313876236215	-0.983929956548106	0.0523510984200655	0.795537632989181	SDAD1P1	chr8	-	26379259	26382953	3174	transcribed_processed_pseudogene	SDA1_domain_containing_1_pseudogene_1
ENSG00000114251	3497.75675756331	2002.07746961268	-0.804891286378517	0.0523647247384956	0.795537632989181	WNT5A	chr3	-	55465715	55490539	7531	protein_coding	wingless-type_MMTV_integration_site_family_member_5A
ENSG00000156711	276.869250530379	492.472433185618	0.830570346325705	0.0523672367340443	0.795537632989181	MAPK13	chr6	+	36127809	36144524	7197	protein_coding	mitogen-activated_protein_kinase_13
ENSG00000033867	3011.70114525246	1723.17111284072	-0.805465129002187	0.052395518854891	0.795537632989181	SLC4A7	chr3	-	27372721	27484420	9616	protein_coding	solute_carrier_family_4_sodium_bicarbonate_cotransporter_member_7
ENSG00000257557	24.6125425467831	52.6585567091954	1.09356889316881	0.052403118368641	0.795537632989181	RP11-84G21.1	chr12	+	79934901	79942712	3234	antisense	NA
ENSG00000084070	1328.96431021145	756.750834454596	-0.812303262072837	0.052432055489919	0.795537632989181	SMAP2	chr1	+	40344850	40423326	3631	protein_coding	small_ArfGAP2
ENSG00000006459	296.352492381775	163.831025150932	-0.854585158502171	0.052460359385067	0.795537632989181	KDM7A	chr7	-	140084746	140177035	9430	protein_coding	lysine_(K)-specific_demethylase_7A
ENSG00000111913	97.4183387687145	49.7329651973714	-0.96812809625368	0.0525081460259875	0.795537632989181	FAM65B	chr6	-	24804282	25042168	8018	protein_coding	family_with_sequence_similarity_65_member_B
ENSG00000163428	3836.14990537424	2197.11687993736	-0.804010257756119	0.0525121268345431	0.795537632989181	LRRC58	chr3	-	120324509	120349339	7903	protein_coding	leucine_rich_repeat_containing_58
ENSG00000166340	3389.06077675125	5911.64244932416	0.802652220354505	0.0525227618344372	0.795537632989181	TPP1	chr11	-	6612763	6619461	4901	protein_coding	tripeptidyl_peptidase_I
ENSG00000177469	12856.8908789575	22397.3486054143	0.800780551573864	0.0525269840070126	0.795537632989181	PTRF	chr17	-	42402452	42423517	3828	protein_coding	polymerase_I_and_transcript_release_factor
ENSG00000129925	3133.72776522088	5463.05180561635	0.80180424997324	0.0528299047724476	0.799472832174004	TMEM8A	chr16	-	370773	387113	4447	protein_coding	transmembrane_protein_8A
ENSG00000150756	393.768701631071	696.288617210251	0.822150231116587	0.0528703015129042	0.799472832174004	FAM173B	chr5	-	10226330	10249897	2462	protein_coding	family_with_sequence_similarity_173_member_B
ENSG00000161677	617.313265983511	1083.4418468894	0.811429137437355	0.0528774204111412	0.799472832174004	JOSD2	chr19	-	50505998	50511353	1514	protein_coding	Josephin_domain_containing_2
ENSG00000213700	60.5027228467805	29.2538229770824	-1.04504879706764	0.0529098290100887	0.799472832174004	RPL17P50	chr10	-	73005833	73006595	546	processed_pseudogene	ribosomal_protein_L17_pseudogene_50
ENSG00000108839	124.079617061511	226.243637122608	0.865993477012328	0.0529331995667997	0.799472832174004	ALOX12	chr17	+	6996065	7010736	2616	protein_coding	arachidonate_12-lipoxygenase
ENSG00000166128	5937.26372314166	3408.3116180035	-0.800717024959	0.0530761444438829	0.800886200059399	RAB8B	chr15	+	63189469	63267782	5200	protein_coding	RAB8B_member_RAS_oncogene_family
ENSG00000214517	4344.76506087141	2492.60158657343	-0.801593123007581	0.0530854367783906	0.800886200059399	PPME1	chr11	+	74171099	74254703	7917	protein_coding	protein_phosphatase_methylesterase_1
ENSG00000204176	19.4853749069746	43.8817820505959	1.16633566532968	0.0531630290534205	0.80161393393802	SYT15	chr10	+	46578217	46594173	7158	protein_coding	synaptotagmin_15
ENSG00000212747	153.81719672311	277.929081190739	0.853007679847098	0.0532914046451283	0.802316850262277	FAM127C	chrX	-	135020504	135022529	2026	protein_coding	family_with_sequence_similarity_127_member_C
ENSG00000198682	2239.54950797132	3902.73652314334	0.801245345561234	0.053312030553811	0.802316850262277	PAPSS2	chr10	+	87659613	87747705	4083	protein_coding	3'-phosphoadenosine_5'-phosphosulfate_synthase_2
ENSG00000278023	60.5027228467805	116.046368658823	0.93828197296797	0.0533727633044671	0.802316850262277	RDM1	chr17	-	35918066	35930773	1975	protein_coding	RAD52_motif_containing_1
ENSG00000265749	41.0194814939713	80.9392734407434	0.978479716997279	0.0534625747732673	0.802316850262277	RP11-849F2.5	chr17	+	8365563	8381328	1408	antisense	NA
ENSG00000260912	92.2911698723796	169.682207543149	0.877731683629152	0.0534848122990834	0.802316850262277	RP11-363E7.4	chr9	+	19453209	19455173	1965	sense_overlapping	NA
ENSG00000121101	45.1212164584357	87.7656531439847	0.958015287369507	0.0534946958268405	0.802316850262277	TEX14	chr17	-	58556678	58692055	5325	protein_coding	testis_expressed_14
ENSG00000085276	34.8668791591309	14.6258588803018	-1.24593049741089	0.0535034600771819	0.802316850262277	MECOM	chr3	-	169083499	169663618	9103	protein_coding	MDS1_and_EVI1_complex_locus
ENSG00000272767	15.3836415697678	35.1050068892006	1.18401855540896	0.0535034600771819	0.802316850262277	JMJD1C-AS1	chr10	+	63465229	63466563	1335	antisense	JMJD1C_antisense_RNA_1
ENSG00000236778	15.3836415697678	35.1050068892006	1.18401855540896	0.0535034600771819	0.802316850262277	INTS6-AS1	chr13	+	51452367	51552364	9866	antisense	INTS6_antisense_RNA_1
ENSG00000227507	34.8668791591309	14.6258588803018	-1.24593049741089	0.0535034600771819	0.802316850262277	LTB	chr6	-	31580525	31582522	1535	protein_coding	lymphotoxin_beta
ENSG00000188997	198.936283119261	355.944845641753	0.838971595940383	0.0536046634910416	0.803393274396198	KCTD21	chr11	-	78171249	78188822	4164	protein_coding	potassium_channel_tetramerization_domain_containing_21
ENSG00000149485	7094.97846216382	4080.2223865259	-0.798130577127969	0.0537193310759957	0.804670199502038	FADS1	chr11	-	61799625	61829318	10230	protein_coding	fatty_acid_desaturase_1
ENSG00000109466	1006.97810288816	574.38898563798	-0.809789243485139	0.0537894707109944	0.805279099070792	KLHL2	chr4	+	165207618	165323156	3872	protein_coding	kelch_like_family_member_2
ENSG00000183307	122.028749499327	222.342848884974	0.864937546981252	0.0538739795501742	0.805605614408706	CECR6	chr22	-	17116299	17121367	5069	protein_coding	cat_eye_syndrome_chromosome_region_candidate_6
ENSG00000058866	51.2738189750227	24.3778358982094	-1.06860483208732	0.0539398723426668	0.805605614408706	DGKG	chr3	-	186105668	186362237	10978	protein_coding	diacylglycerol_kinase_gamma
ENSG00000011677	215.343223627465	117.996762815536	-0.86716087950539	0.0539634030507508	0.805605614408706	GABRA3	chrX	-	152166234	152451358	4193	protein_coding	gamma-aminobutyric_acid_(GABA)_A_receptor_alpha_3
ENSG00000173894	589.62655388624	334.490510432546	-0.81758889796589	0.0539974141537802	0.805605614408706	CBX2	chr17	+	79778132	79787983	5687	protein_coding	chromobox_2
ENSG00000153395	932.121436853157	1627.6018017762	0.804080457482956	0.0540385872940335	0.805605614408706	LPCAT1	chr5	-	1456480	1523977	6494	protein_coding	lysophosphatidylcholine_acyltransferase_1
ENSG00000166886	1125.92842151799	642.652779324498	-0.808875957319924	0.0540905186367485	0.805605614408706	NAB2	chr12	+	57088894	57095476	3010	protein_coding	NGFI-A_binding_protein_2_(EGR1_binding_protein_2)
ENSG00000142513	23.5871089644201	8.77466737616322	-1.4133335589695	0.0541358004335876	0.805605614408706	ACPT	chr19	+	50790415	50795224	1347	protein_coding	acid_phosphatase_testicular
ENSG00000229582	9.23104510269702	24.3778358982094	1.38943503345185	0.0541358004335876	0.805605614408706	RP11-423C15.3	chr9	-	125743754	125746552	2390	processed_transcript	NA
ENSG00000130377	9.23104510269702	24.3778358982094	1.38943503345185	0.0541358004335876	0.805605614408706	ACSBG2	chr19	+	6135247	6193094	3447	protein_coding	acyl-CoA_synthetase_bubblegum_family_member_2
ENSG00000144339	23.5871089644201	8.77466737616322	-1.4133335589695	0.0541358004335876	0.805605614408706	TMEFF2	chr2	-	191949043	192195709	6632	protein_coding	transmembrane_protein_with_EGF-like_and_two_follistatin-like_domains_2
ENSG00000137960	9.23104510269702	24.3778358982094	1.38943503345185	0.0541358004335876	0.805605614408706	GIPC2	chr1	+	77979542	78138449	3973	protein_coding	GIPC_PDZ_domain_containing_family_member_2
ENSG00000153250	3132.70233143963	1800.21167992219	-0.799195895242498	0.0541778877053951	0.805792799330732	RBMS1	chr2	-	160272151	160493794	11765	protein_coding	RNA_binding_motif_single_stranded_interacting_protein_1
ENSG00000099994	534.253129690736	302.309007599296	-0.82122500748326	0.0543608877563898	0.805838615719065	SUSD2	chr22	+	24181259	24189110	5279	protein_coding	sushi_domain_containing_2
ENSG00000082701	4275.03556374682	7422.22268215214	0.795898105446774	0.0543634821784389	0.805838615719065	GSK3B	chr3	-	119821323	120094417	8006	protein_coding	glycogen_synthase_kinase_3_beta
ENSG00000107263	3528.51977100068	6125.21060361082	0.795676056313252	0.0545563198142308	0.805838615719065	RAPGEF1	chr9	-	131576770	131740074	7002	protein_coding	Rap_guanine_nucleotide_exchange_factor_1
ENSG00000006634	1820.14709143771	1044.43396481329	-0.801255650327225	0.054564956121346	0.805838615719065	DBF4	chr7	+	87876216	87909541	4583	protein_coding	DBF4_zinc_finger
ENSG00000274070	108.698110349143	198.93811943449	0.871284524757589	0.0546959492315191	0.805838615719065	GATSL2	chr7	+	74964818	75024798	1363	protein_coding	GATS_protein-like_2
ENSG00000277287	70.7570605584756	132.62471894395	0.905282683328166	0.054709666475603	0.805838615719065	RP4-794I6.4	chr20	+	3239705	3245382	5678	lincRNA	NA
ENSG00000141449	785.484406124881	1372.10017422616	0.804639256431245	0.0547464127789958	0.805838615719065	GREB1L	chr18	+	21242242	21525417	10572	protein_coding	growth_regulation_by_estrogen_in_breast_cancer-like
ENSG00000198346	126.130484623821	67.2865138491454	-0.905210619032264	0.0548496650065898	0.805838615719065	ZNF813	chr19	+	53467735	53496255	6244	protein_coding	zinc_finger_protein_813
ENSG00000235706	18.4599414853127	41.9313876236215	1.17842966211622	0.0549158008895501	0.805838615719065	DICER1-AS1	chr14	+	95157645	95179933	3722	antisense	DICER1_antisense_RNA_1
ENSG00000178188	2182.12521622114	3788.63846811145	0.795912755211205	0.0549315875114678	0.805838615719065	SH2B1	chr16	+	28846600	28874212	7145	protein_coding	SH2B_adaptor_protein_1
ENSG00000078487	127.15591840502	230.144425359219	0.855344077279843	0.0551109643268761	0.805838615719065	ZCWPW1	chr7	-	100400826	100428992	3318	protein_coding	zinc_finger_CW_type_with_PWWP_domain_1
ENSG00000234616	3427.00182665735	5940.89836087029	0.793713287127015	0.0551703628091842	0.805838615719065	JRK	chr8	-	142657460	142681968	11229	protein_coding	Jrk_helix-turn-helix_protein
ENSG00000079385	77.9350969839476	145.302280867616	0.897701100609346	0.0551754475327255	0.805838615719065	CEACAM1	chr19	-	42507304	42561234	5524	protein_coding	carcinoembryonic_antigen-related_cell_adhesion_molecule_1_(biliary_glycoprotein)
ENSG00000053254	2048.81882465806	3554.59117573766	0.794856296709369	0.0553278316643544	0.805838615719065	FOXN3	chr14	-	89124871	89619149	11033	protein_coding	forkhead_box_N3
ENSG00000158055	14.3582084244182	33.1546123056776	1.20056283527921	0.0554419034267084	0.805838615719065	GRHL3	chr1	+	24319322	24364482	3940	protein_coding	grainyhead-like_transcription_factor_3
ENSG00000151778	98.443772548318	50.7081623719887	-0.955270894612054	0.0554585369744236	0.805838615719065	SERP2	chr13	+	44373665	44397714	1927	protein_coding	stress-associated_endoplasmic_reticulum_protein_family_member_2
ENSG00000182199	9629.85076939241	5563.49710192492	-0.791506883684911	0.0555473751290571	0.805838615719065	SHMT2	chr12	+	57229327	57234935	4838	protein_coding	serine_hydroxymethyltransferase_2_(mitochondrial)
ENSG00000110917	6715.56796310436	3878.35659685449	-0.792043092640394	0.0555836957771106	0.805838615719065	MLEC	chr12	+	120686869	120701864	6723	protein_coding	malectin
ENSG00000100412	1740.16325649943	3018.23279737655	0.794440315988431	0.055676977169321	0.805838615719065	ACO2	chr22	+	41469125	41528989	4041	protein_coding	aconitase_2
ENSG00000184903	65.6298916954164	123.847945276257	0.914926526346458	0.0556951335504088	0.805838615719065	IMMP2L	chr7	-	110663051	111562517	3411	protein_coding	inner_mitochondrial_membrane_peptidase_subunit_2
ENSG00000177971	170.224137230115	304.259401711175	0.837427821834918	0.0558033010979383	0.805838615719065	IMP3	chr15	-	75639085	75648706	2565	protein_coding	IMP3_U3_small_nucleolar_ribonucleoprotein
ENSG00000177406	34.8668791591309	70.2121052156772	1.00739719392501	0.0559752461464178	0.805838615719065	RP11-218M22.1	chr12	+	630891	663706	3530	antisense	NA
ENSG00000090238	852.137601910877	1482.29744107238	0.798592349452599	0.0560195714637784	0.805838615719065	YPEL3	chr16	-	30092314	30096915	3181	protein_coding	yippee_like_3
ENSG00000122477	8.20561332385801	22.4274408825622	1.43729823429291	0.0560417731316981	0.805838615719065	LRRC39	chr1	-	100148449	100178273	1991	protein_coding	leucine_rich_repeat_containing_39
ENSG00000010610	8.20561332385801	22.4274408825622	1.43729823429291	0.0560417731316981	0.805838615719065	CD4	chr12	+	6786858	6820808	4583	protein_coding	CD4_molecule
ENSG00000231156	8.20561332385801	22.4274408825622	1.43729823429291	0.0560417731316981	0.805838615719065	AC093702.1	chr2	-	45013214	45013668	367	lincRNA	NA
ENSG00000234911	8.20561332385801	21.4522433227254	1.37353117325617	0.0560417731316981	0.805838615719065	TEX21P	chr14	-	64346171	64374666	1476	unitary_pseudogene	testis_expressed_21_pseudogene
ENSG00000253661	8.20561332385801	22.4274408825622	1.43729823429291	0.0560417731316981	0.805838615719065	ZFHX4-AS1	chr8	-	76491200	76683278	2251	antisense	ZFHX4_antisense_RNA_1
ENSG00000274270	8.20561332385801	21.4522433227254	1.37353117325617	0.0560417731316981	0.805838615719065	RP11-34F20.7	chr13	+	50125816	50128463	2648	sense_intronic	NA
ENSG00000164237	603.982626825602	1053.21073828051	0.802095817229517	0.0562818645300748	0.805838615719065	CMBL	chr5	-	10275875	10308026	3324	protein_coding	carboxymethylenebutenolidase_homolog_(Pseudomonas)
ENSG00000214796	192.783680428663	106.294397848113	-0.858113022421675	0.0564021764878352	0.805838615719065	RP11-480I12.5	chr1	-	202851828	202861620	2958	transcribed_unprocessed_pseudogene	NA
ENSG00000140350	6411.01413007552	3709.64750693541	-0.789248717187929	0.056472658767599	0.805838615719065	ANP32A	chr15	-	68778535	68820897	7544	protein_coding	acidic_nuclear_phosphoprotein_32_family_member_A
ENSG00000116396	200.987150682793	356.920042696507	0.828129636653984	0.0565319919110289	0.805838615719065	KCNC4	chr1	+	110211343	110283100	24423	protein_coding	potassium_channel_voltage_gated_Shaw_related_subfamily_C_member_4
ENSG00000172350	262.51317758687	146.277477936959	-0.843104651251528	0.0566004453937481	0.805838615719065	ABCG4	chr11	+	119149012	119162653	6271	protein_coding	ATP_binding_cassette_subfamily_G_member_4
ENSG00000104804	8.20561332385801	0.973035572816322	-2.92033444595021	0.0566303256880977	0.805838615719065	TULP2	chr19	-	48880965	48898733	2240	protein_coding	tubby_like_protein_2
ENSG00000132185	8.20561332385801	0.973035572816322	-2.92033444595021	0.0566303256880977	0.805838615719065	FCRLA	chr1	+	161706972	161714352	3275	protein_coding	Fc_receptor-like_A
ENSG00000222489	8.20561332385801	0.973035572816322	-2.92033444595021	0.0566303256880977	0.805838615719065	SNORA79	chr14	-	20323179	20323326	148	snoRNA	Small_nucleolar_RNA_SNORA79
ENSG00000105369	1.02762974496948	7.79946772145904	2.78456219243969	0.0566303256880977	0.805838615719065	CD79A	chr19	+	41877120	41881372	1503	protein_coding	CD79a_molecule
ENSG00000256625	8.20561332385801	0.973035572816322	-2.92033444595021	0.0566303256880977	0.805838615719065	RP11-582E3.4	chr12	+	27121910	27147664	983	unprocessed_pseudogene	NA
ENSG00000270772	8.20561332385801	0.973035572816322	-2.92033444595021	0.0566303256880977	0.805838615719065	PDHA1P1	chr3	-	57800056	57801448	1070	processed_pseudogene	pyruvate_dehydrogenase_(lipoamide)_alpha_1_pseudogene_1
ENSG00000235912	8.20561332385801	0.973035572816322	-2.92033444595021	0.0566303256880977	0.805838615719065	RP1-159A19.3	chr1	+	27649419	27649610	192	processed_pseudogene	NA
ENSG00000272143	1.02762974496948	7.79946772145904	2.78456219243969	0.0566303256880977	0.805838615719065	FGF14-AS2	chr13	+	102394630	102395703	1074	lincRNA	FGF14_antisense_RNA_2
ENSG00000264599	1.02762974496948	7.79946772145904	2.78456219243969	0.0566303256880977	0.805838615719065	AC124074.1	chr8	+	17303945	17304035	91	miRNA	NA
ENSG00000162009	1.02762974496948	7.79946772145904	2.78456219243969	0.0566303256880977	0.805838615719065	SSTR5	chr16	+	1078781	1080142	1362	protein_coding	somatostatin_receptor_5
ENSG00000141161	1.02762974496948	7.79946772145904	2.78456219243969	0.0566303256880977	0.805838615719065	UNC45B	chr17	+	35147817	35189345	5679	protein_coding	unc-45_myosin_chaperone_B
ENSG00000228446	1.02762974496948	7.79946772145904	2.78456219243969	0.0566303256880977	0.805838615719065	AC073052.1	chr2	-	224499387	224500100	714	processed_pseudogene	NA
ENSG00000275227	1.02762974496948	7.79946772145904	2.78456219243969	0.0566303256880977	0.805838615719065	uc_338	chr3	-	25618132	25618312	181	misc_RNA	TUC338
ENSG00000198535	8.20561332385801	0.973035572816322	-2.92033444595021	0.0566303256880977	0.805838615719065	C2CD4A	chr15	+	62066977	62070917	3445	protein_coding	C2_calcium-dependent_domain_containing_4A
ENSG00000256902	1.02762974496948	7.79946772145904	2.78456219243969	0.0566303256880977	0.805838615719065	IQSEC3P1	chr12	-	2752597	2753132	536	processed_pseudogene	IQ_motif_and_Sec7_domain_3_pseudogene_1
ENSG00000213790	8.20561332385801	0.973035572816322	-2.92033444595021	0.0566303256880977	0.805838615719065	OLA1P1	chr22	-	42107765	42108953	1189	processed_pseudogene	Obg-like_ATPase_1_pseudogene_1
ENSG00000256361	8.20561332385801	0.973035572816322	-2.92033444595021	0.0566303256880977	0.805838615719065	RP11-613F22.6	chr11	-	18511043	18511475	433	processed_pseudogene	NA
ENSG00000267260	8.20561332385801	0.973035572816322	-2.92033444595021	0.0566303256880977	0.805838615719065	CTD-2162K18.4	chr19	+	36773153	36777078	2050	lincRNA	NA
ENSG00000231995	1.02762974496948	7.79946772145904	2.78456219243969	0.0566303256880977	0.805838615719065	RP11-111F5.2	chr9	+	62266319	62266919	601	processed_pseudogene	NA
ENSG00000242199	8.20561332385801	0.973035572816322	-2.92033444595021	0.0566303256880977	0.805838615719065	RP11-71H17.1	chr3	-	124733418	124733754	337	processed_pseudogene	NA
ENSG00000153446	1.02762974496948	7.79946772145904	2.78456219243969	0.0566303256880977	0.805838615719065	C16orf89	chr16	-	5044122	5066110	2067	protein_coding	chromosome_16_open_reading_frame_89
ENSG00000174837	8.20561332385801	0.973035572816322	-2.92033444595021	0.0566303256880977	0.805838615719065	ADGRE1	chr19	+	6887566	6940459	3707	protein_coding	adhesion_G_protein-coupled_receptor_E1
ENSG00000201616	8.20561332385801	0.973035572816322	-2.92033444595021	0.0566303256880977	0.805838615719065	RNU1-91P	chr11	-	3048359	3048521	163	snRNA	RNA_U1_small_nuclear_91_pseudogene
ENSG00000155754	8.20561332385801	0.973035572816322	-2.92033444595021	0.0566303256880977	0.805838615719065	ALS2CR11	chr2	-	201487425	201619178	6815	protein_coding	amyotrophic_lateral_sclerosis_2_chromosome_region_candidate_11
ENSG00000198203	1.02762974496948	7.79946772145904	2.78456219243969	0.0566303256880977	0.805838615719065	SULT1C2	chr2	+	108288639	108309915	8399	protein_coding	sulfotransferase_family_1C_member_2
ENSG00000279296	8.20561332385801	0.973035572816322	-2.92033444595021	0.0566303256880977	0.805838615719065	RP11-609D21.3	chr17	-	6772831	6776116	3286	TEC	NA
ENSG00000259298	8.20561332385801	0.973035572816322	-2.92033444595021	0.0566303256880977	0.805838615719065	RP11-562A8.4	chr15	-	50497195	50498744	667	antisense	NA
ENSG00000207313	8.20561332385801	0.973035572816322	-2.92033444595021	0.0566303256880977	0.805838615719065	SNORA2B	chr12	-	48667457	48667593	137	snoRNA	small_nucleolar_RNA_H/ACA_box_2B
ENSG00000180139	1.02762974496948	7.79946772145904	2.78456219243969	0.0566303256880977	0.805838615719065	ACTA2-AS1	chr10	+	88932390	88940820	3183	antisense	ACTA2_antisense_RNA_1
ENSG00000239884	1.02762974496948	7.79946772145904	2.78456219243969	0.0566303256880977	0.805838615719065	RN7SL608P	chr17	+	2680958	2681236	279	misc_RNA	RNA_7SL_cytoplasmic_608_pseudogene
ENSG00000197769	1.02762974496948	7.79946772145904	2.78456219243969	0.0566303256880977	0.805838615719065	MAP1LC3C	chr1	-	241995490	241999073	1182	protein_coding	microtubule_associated_protein_1_light_chain_3_gamma
ENSG00000279254	8.20561332385801	0.973035572816322	-2.92033444595021	0.0566303256880977	0.805838615719065	RP11-536C12.1	chr2	+	46668870	46670778	1909	TEC	NA
ENSG00000243016	1.02762974496948	7.79946772145904	2.78456219243969	0.0566303256880977	0.805838615719065	RP11-305F5.2	chr3	-	127221194	127221881	688	unprocessed_pseudogene	NA
ENSG00000196169	8.20561332385801	0.973035572816322	-2.92033444595021	0.0566303256880977	0.805838615719065	KIF19	chr17	+	74326210	74355820	5640	protein_coding	kinesin_family_member_19
ENSG00000134873	8.20561332385801	0.973035572816322	-2.92033444595021	0.0566303256880977	0.805838615719065	CLDN10	chr13	+	95433604	95579759	3380	protein_coding	claudin_10
ENSG00000265262	1.02762974496948	7.79946772145904	2.78456219243969	0.0566303256880977	0.805838615719065	TRMT112P3	chr17	-	62950831	62951188	358	transcribed_processed_pseudogene	tRNA_methyltransferase_11-2_homolog_(S._cerevisiae)_pseudogene_3
ENSG00000235445	8.20561332385801	0.973035572816322	-2.92033444595021	0.0566303256880977	0.805838615719065	XXbac-B476C20.14	chr22	-	17983205	17983619	361	sense_intronic	NA
ENSG00000280232	8.20561332385801	0.973035572816322	-2.92033444595021	0.0566303256880977	0.805838615719065	RP11-321N4.4	chr6	-	85498441	85499058	618	TEC	NA
ENSG00000229048	8.20561332385801	0.973035572816322	-2.92033444595021	0.0566303256880977	0.805838615719065	DUTP1	chr3	+	125310881	125311350	470	processed_pseudogene	deoxyuridine_triphosphatase_pseudogene_1
ENSG00000255094	8.20561332385801	0.973035572816322	-2.92033444595021	0.0566303256880977	0.805838615719065	RP11-406D1.2	chr11	-	27978669	28019575	806	lincRNA	NA
ENSG00000259416	8.20561332385801	0.973035572816322	-2.92033444595021	0.0566303256880977	0.805838615719065	RP11-158M2.5	chr15	-	85754941	85756237	855	antisense	NA
ENSG00000196734	1.02762974496948	7.79946772145904	2.78456219243969	0.0566303256880977	0.805838615719065	LCE1B	chr1	+	152811971	152813109	1139	protein_coding	late_cornified_envelope_1B
ENSG00000233956	8.20561332385801	0.973035572816322	-2.92033444595021	0.0566303256880977	0.805838615719065	BTF3P6	chr21	-	33518610	33519108	499	processed_pseudogene	basic_transcription_factor_3_pseudogene_6
ENSG00000238290	1.02762974496948	7.79946772145904	2.78456219243969	0.0566303256880977	0.805838615719065	RP11-431K24.1	chr1	+	8026738	8122702	2044	lincRNA	NA
ENSG00000241106	8.20561332385801	0.973035572816322	-2.92033444595021	0.0566303256880977	0.805838615719065	HLA-DOB	chr6	-	32812763	32817048	1858	protein_coding	major_histocompatibility_complex_class_II_DO_beta
ENSG00000266621	1.02762974496948	7.79946772145904	2.78456219243969	0.0566303256880977	0.805838615719065	AC104841.1	chr2	-	241245202	241245299	98	miRNA	NA
ENSG00000232377	8.20561332385801	0.973035572816322	-2.92033444595021	0.0566303256880977	0.805838615719065	AC016910.1	chr2	+	143937073	143964156	1046	antisense	NA
ENSG00000042781	8.20561332385801	0.973035572816322	-2.92033444595021	0.0566303256880977	0.805838615719065	USH2A	chr1	-	215622894	216423396	20506	protein_coding	Usher_syndrome_2A_(autosomal_recessive_mild)
ENSG00000254274	8.20561332385801	0.973035572816322	-2.92033444595021	0.0566303256880977	0.805838615719065	TDGF1P5	chr8	+	54073114	54073566	453	processed_pseudogene	teratocarcinoma-derived_growth_factor_1_pseudogene_5
ENSG00000250320	89.2148685361423	45.8321764535122	-0.958914729307789	0.0567587726900473	0.806875697262003	CTD-2269F5.1	chr5	+	84384427	84490765	1370	antisense	NA
ENSG00000073921	6864.25586138443	3974.90110495828	-0.788164070749825	0.0567623032350792	0.806875697262003	PICALM	chr11	-	85957684	86069882	5833	protein_coding	phosphatidylinositol_binding_clathrin_assembly_protein
ENSG00000272079	42.0449152306369	81.9144705443668	0.960214202640909	0.056987943398154	0.809661691141202	LA16c-380H5.5	chr16	+	3006120	3007388	1269	lincRNA	NA
ENSG00000282458	309.68313154293	174.558192865974	-0.826607256742269	0.0570752067544168	0.810479808030608	WASH5P	chr19	-	60951	71626	6331	transcribed_processed_pseudogene	WAS_protein_family_homolog_5_pseudogene
ENSG00000172037	8266.02384034161	14247.6268458063	0.785447632909489	0.0572724636537614	0.812858193863442	LAMB2	chr3	-	49121114	49133118	6865	protein_coding	laminin_subunit_beta_2
ENSG00000183023	469.650801460635	267.201913564279	-0.813349644376002	0.0573847251352674	0.813873069175451	SLC8A1	chr2	-	40097270	40611053	21922	protein_coding	solute_carrier_family_8_(sodium/calcium_exchanger)_member_1
ENSG00000159374	33.8414454550298	68.2617109731258	1.0097410342958	0.0574035789809177	0.813873069175451	M1AP	chr2	-	74557883	74648338	3000	protein_coding	meiosis_1_associated_protein
ENSG00000259959	188.681945301605	104.344003679886	-0.853792117679531	0.057618256949825	0.816492860679228	RP11-121C2.2	chr4	-	47840122	47844339	4218	lincRNA	NA
ENSG00000180257	150.740895378243	81.9144705443668	-0.878819965272341	0.0577588327013558	0.818060396564275	ZNF816	chr19	-	52949379	52962911	3310	protein_coding	zinc_finger_protein_816
ENSG00000279670	7.18018211244116	19.5018480762125	1.42641889174501	0.0580100081893485	0.820766473381626	RP11-70L8.5	chr9	+	21892188	21893857	1670	TEC	NA
ENSG00000205300	7.18018211244116	19.5018480762125	1.42641889174501	0.0580100081893485	0.820766473381626	RP11-352D3.2	chr20	-	4070152	4075165	686	lincRNA	NA
ENSG00000159228	955.706413823157	550.009059316664	-0.796964339438118	0.0580410824211086	0.820780858453242	CBR1	chr21	+	36069941	36073166	2450	protein_coding	carbonyl_reductase_1
ENSG00000139194	113.825279252107	205.764498862333	0.853507541241047	0.0581210501863128	0.821486292669588	RBP5	chr12	-	7123684	7128942	1369	protein_coding	retinol_binding_protein_5
ENSG00000136603	2070.35293406442	1198.51509900826	-0.788561319715225	0.0581562769156451	0.821558951751433	SKIL	chr3	+	170357678	170396835	7782	protein_coding	SKI-like_proto-oncogene
ENSG00000087303	475.803404149326	271.102701792609	-0.811222602502886	0.0582156158702111	0.821971986849977	NID2	chr14	-	52004803	52069228	6392	protein_coding	nidogen_2
ENSG00000260917	240.979068171009	424.208639439595	0.81556296983769	0.0586555224097649	0.827755219867416	RP11-57H14.4	chr10	+	112823490	112827726	4237	sense_overlapping	NA
ENSG00000132423	369.158290874417	208.690090044413	-0.822479448434134	0.0586862968865594	0.827761729897354	COQ3	chr6	-	99369400	99394204	1458	protein_coding	coenzyme_Q3_methyltransferase
ENSG00000180447	697.297100929731	399.828713090514	-0.802187196829181	0.0587201529406403	0.827811675968025	GAS1	chr9	-	86944363	86947189	2827	protein_coding	growth_arrest_specific_1
ENSG00000164300	1172.07294167582	676.784676161822	-0.792173950598758	0.058969725572241	0.830901081631158	SERINC5	chr5	-	80111651	80256079	9583	protein_coding	serine_incorporator_5
ENSG00000169359	810.094816876725	1400.38088872687	0.789568734222933	0.0590492806575033	0.831592938068304	SLC33A1	chr3	-	155821024	155854429	9627	protein_coding	solute_carrier_family_33_(acetyl-CoA_transporter)_member_1
ENSG00000113504	263.53861136856	463.216521585089	0.813395711958923	0.0591522087510111	0.83230744243591	SLC12A7	chr5	-	1050376	1112035	5984	protein_coding	solute_carrier_family_12_(potassium/chloride_transporter)_member_7
ENSG00000213420	336.344409864495	190.161345877684	-0.822278539277623	0.0591620672460208	0.83230744243591	GPC2	chr7	-	100169606	100177372	3828	protein_coding	glypican_2
ENSG00000143375	510.668152718123	291.581839981924	-0.808203759725766	0.0591914546896597	0.83230744243591	CGN	chr1	+	151510510	151538692	6616	protein_coding	cingulin
ENSG00000261468	52.2992527338078	25.3530333611917	-1.04080466284445	0.0593837634703416	0.834581795720338	RP11-1024P17.1	chr3	+	30697661	30699576	1916	sense_overlapping	NA
ENSG00000137834	592.702855230396	340.341692763247	-0.800085650429604	0.0594603541339861	0.835228338650596	SMAD6	chr15	+	66702228	66782848	8563	protein_coding	SMAD_family_member_6
ENSG00000169905	4074.05054262297	2371.67715217523	-0.780522464860328	0.0596344993621804	0.836413944935261	TOR1AIP2	chr1	-	179839967	179877803	18876	protein_coding	torsin_A_interacting_protein_2
ENSG00000118193	4209.4078017472	2450.6681133548	-0.78040947809275	0.059634606624114	0.836413944935261	KIF14	chr1	-	200551497	200620734	7277	protein_coding	kinesin_family_member_14
ENSG00000102317	5526.06477686347	3219.12338999994	-0.779559731408006	0.0596480938073877	0.836413944935261	RBM3	chrX	+	48574449	48579066	3731	protein_coding	RNA_binding_motif_(RNP1_RRM)_protein_3
ENSG00000137713	3114.24452337719	1811.91404454207	-0.781323462772439	0.0597243124415753	0.836413944935261	PPP2R1B	chr11	-	111726908	111766427	6720	protein_coding	protein_phosphatase_2_regulatory_subunit_A_beta
ENSG00000063854	2302.10096862774	1337.96827741459	-0.782847199085588	0.0597537359644327	0.836413944935261	HAGH	chr16	-	1795620	1827194	5975	protein_coding	hydroxyacylglutathione_hydrolase
ENSG00000262222	12.3073424958366	29.2538229770824	1.2410316624306	0.0598914590006777	0.836413944935261	RP11-876N24.4	chr16	+	10940719	10943021	2147	antisense	NA
ENSG00000166323	28.7142770539648	11.7002640947778	-1.28580257120493	0.0598914590006777	0.836413944935261	C11orf65	chr11	-	108308519	108467531	3524	protein_coding	chromosome_11_open_reading_frame_65
ENSG00000128040	18.4599414853127	5.84906637201725	-1.63667891525938	0.0599735783565841	0.836413944935261	SPINK2	chr4	-	56809860	56821742	772	protein_coding	serine_peptidase_inhibitor_Kazal_type_2_(acrosin-trypsin_inhibitor)
ENSG00000118971	6.15475171793626	17.5514526194468	1.4937199121449	0.0599735783565841	0.836413944935261	CCND2	chr12	+	4273772	4305350	7157	protein_coding	cyclin_D2
ENSG00000280216	6.15475171793626	17.5514526194468	1.4937199121449	0.0599735783565841	0.836413944935261	RP3-333H23.9	chr22	+	39379610	39380015	406	TEC	NA
ENSG00000231999	6.15475171793626	17.5514526194468	1.4937199121449	0.0599735783565841	0.836413944935261	FLJ27354	chr1	-	89583241	89632894	2088	antisense	uncharacterized_LOC400761
ENSG00000240386	6.15475171793626	17.5514526194468	1.4937199121449	0.0599735783565841	0.836413944935261	LCE1F	chr1	+	152776372	152776728	357	protein_coding	late_cornified_envelope_1F
ENSG00000279730	18.4599414853127	5.84906637201725	-1.63667891525938	0.0599735783565841	0.836413944935261	SETD8P1	chr13	+	18297554	18298733	1180	processed_pseudogene	SET_domain_containing_8_pseudogene_1
ENSG00000275329	6.15475171793626	17.5514526194468	1.4937199121449	0.0599735783565841	0.836413944935261	RP11-83N9.6	chr9	+	136122521	136124363	1843	lincRNA	NA
ENSG00000178951	2003.69973828281	3440.49312070506	0.779913859493981	0.0600545119144972	0.837115138769359	ZBTB7A	chr19	-	4044364	4066945	5725	protein_coding	zinc_finger_and_BTB_domain_containing_7A
ENSG00000100219	3463.9174427822	2017.68062243879	-0.779667041615947	0.0601109143809278	0.837473846428569	XBP1	chr22	-	28794555	28800597	3028	protein_coding	X-box_binding_protein_1
ENSG00000260077	31.7905780680409	64.3609224654975	1.01486729434583	0.0605617298697044	0.840490122573144	RP11-254F7.2	chr2	-	10039092	10040663	1572	lincRNA	NA
ENSG00000124614	63.5790241539675	32.1794149953506	-0.979512563116362	0.0605617298697044	0.840490122573144	RPS10	chr6	-	34417454	34426125	1642	protein_coding	ribosomal_protein_S10
ENSG00000135439	965.96075163618	558.785832792665	-0.789524612937539	0.0606433156791033	0.840490122573144	AGAP2	chr12	-	57723761	57742157	6728	protein_coding	ArfGAP_with_GTPase_domain_ankyrin_repeat_and_PH_domain_2
ENSG00000162772	1697.09503768646	986.89733874887	-0.782014151960435	0.0607362806301108	0.840490122573144	ATF3	chr1	+	212565334	212620777	4040	protein_coding	activating_transcription_factor_3
ENSG00000144231	1394.59207221292	2394.10668436206	0.779593745696612	0.0607529432683971	0.840490122573144	POLR2D	chr2	-	127843551	127858157	5226	protein_coding	polymerase_(RNA)_II_(DNA_directed)_polypeptide_D
ENSG00000054690	289.174455910275	504.174797824089	0.801734684968375	0.0608786332487413	0.840490122573144	PLEKHH1	chr14	+	67533301	67589612	10817	protein_coding	pleckstrin_homology_MyTH4_and_FERM_domain_containing_H1
ENSG00000273230	244.055369516175	427.134230601029	0.807184137254762	0.0609514958360582	0.840490122573144	RP11-1246C19.1	chr7	-	1464497	1467522	3026	lincRNA	NA
ENSG00000226287	57.4264215467338	28.2786256041547	-1.01861799536768	0.060989827784538	0.840490122573144	TMEM191A	chr22	+	20701114	20704606	2707	processed_transcript	transmembrane_protein_191A_(pseudogene)
ENSG00000121552	27.6888434048764	56.5593453407419	1.02731186967806	0.060989827784538	0.840490122573144	CSTA	chr3	+	122325244	122341972	1373	protein_coding	cystatin_A
ENSG00000156398	338.395277427654	192.111740002117	-0.816333614255421	0.0610877644376707	0.840490122573144	SFXN2	chr10	+	102714538	102743492	8034	protein_coding	sideroflexin_2
ENSG00000116678	257.386008678396	448.588565782209	0.801179397760361	0.0611818919279943	0.840490122573144	LEPR	chr1	+	65420652	65641559	11370	protein_coding	leptin_receptor
ENSG00000169223	7593.33927984724	4440.07009854756	-0.774134077177711	0.0611924909688205	0.840490122573144	LMAN2	chr5	-	177331562	177351852	2357	protein_coding	lectin_mannose-binding_2
ENSG00000198417	172.275004793576	94.5920328019947	-0.864014773073927	0.0613645861763104	0.840490122573144	MT1F	chr16	+	56657694	56660698	1889	protein_coding	metallothionein_1F
ENSG00000129596	88.1894347576988	45.8321764535122	-0.942259452636166	0.0614090313418217	0.840490122573144	CDO1	chr5	-	115804733	115816954	2189	protein_coding	cysteine_dioxygenase_type_1
ENSG00000263072	149.715461596639	266.226716507099	0.829937257592788	0.0614272232890619	0.840490122573144	ZNF213-AS1	chr16	-	3110460	3134882	5145	antisense	ZNF213_antisense_RNA_1_(head_to_head)
ENSG00000125775	43.0703489704415	20.477045722395	-1.06787216161959	0.0614981695108008	0.840490122573144	SDCBP2	chr20	-	1309909	1329239	2653	protein_coding	syndecan_binding_protein_2
ENSG00000155189	2946.07338325261	1720.24552168571	-0.776132490695302	0.0615048609773707	0.840490122573144	AGPAT5	chr8	+	6708357	6759666	4684	protein_coding	1-acylglycerol-3-phosphate_O-acyltransferase_5
ENSG00000231851	16.4090748053078	4.87386403794322	-1.72497975002786	0.0618006707791584	0.840490122573144	UTAT33	chr2	-	105097052	105102944	609	antisense	uncharacterized_LOC101927492
ENSG00000254162	16.4090748053078	4.87386403794322	-1.72497975002786	0.0618006707791584	0.840490122573144	RP11-48B3.3	chr8	-	80535006	80539135	3766	lincRNA	NA
ENSG00000255092	16.4090748053078	4.87386403794322	-1.72497975002786	0.0618006707791584	0.840490122573144	RP11-58K22.4	chr11	-	44606170	44608101	567	antisense	NA
ENSG00000254397	5.12932254946148	15.6010568835473	1.58237123806573	0.0618006707791584	0.840490122573144	CTD-2371O3.2	chr11	-	9430356	9433486	597	antisense	NA
ENSG00000118017	5.12932254946148	15.6010568835473	1.58237123806573	0.0618006707791584	0.840490122573144	A4GNT	chr3	-	138123718	138132387	1771	protein_coding	alpha-14-N-acetylglucosaminyltransferase
ENSG00000235298	5.12932254946148	15.6010568835473	1.58237123806573	0.0618006707791584	0.840490122573144	RP11-575L7.8	chr9	+	83972233	83975777	390	antisense	NA
ENSG00000250031	16.4090748053078	4.87386403794322	-1.72497975002786	0.0618006707791584	0.840490122573144	RP11-114M5.1	chr8	-	58424588	58426685	1779	processed_pseudogene	NA
ENSG00000168852	5.12932254946148	15.6010568835473	1.58237123806573	0.0618006707791584	0.840490122573144	TPTE2P5	chr13	-	40822296	40921749	1913	transcribed_unprocessed_pseudogene	transmembrane_phosphoinositide_3-phosphatase_and_tensin_homolog_2_pseudogene_5
ENSG00000275580	5.12932254946148	15.6010568835473	1.58237123806573	0.0618006707791584	0.840490122573144	RP11-295H24.4	chr15	+	49343608	49344254	647	lincRNA	NA
ENSG00000173208	16.4090748053078	4.87386403794322	-1.72497975002786	0.0618006707791584	0.840490122573144	ABCD2	chr12	-	39550033	39619751	6238	protein_coding	ATP_binding_cassette_subfamily_D_member_2
ENSG00000100031	42.0449152306369	80.9392734407434	0.942962685958124	0.0620213049431455	0.840490122573144	GGT1	chr22	+	24583750	24629005	4434	protein_coding	gamma-glutamyltransferase_1
ENSG00000196437	309.68313154293	176.50858699415	-0.810588550590511	0.0620566211485695	0.840490122573144	ZNF569	chr19	-	37411155	37469275	5016	protein_coding	zinc_finger_protein_569
ENSG00000179909	93.3166036514033	48.7577680184586	-0.93464520692599	0.0621348899929483	0.840490122573144	ZNF154	chr19	-	57697367	57709194	5713	protein_coding	zinc_finger_protein_154
ENSG00000188747	169.198703448389	297.433022319109	0.813415431631954	0.0621460262879051	0.840490122573144	NOXA1	chr9	+	137423350	137434406	1678	protein_coding	NADPH_oxidase_activator_1
ENSG00000128564	104.59637522788	55.5841481877905	-0.910486964454975	0.0621474236918818	0.840490122573144	VGF	chr7	-	101162509	101165593	2704	protein_coding	VGF_nerve_growth_factor_inducible
ENSG00000236337	62.5535903841969	31.2042176712819	-1.00031972922912	0.0623123471991123	0.840490122573144	FMR1-IT1	chrX	+	147946941	147947583	343	sense_intronic	FMR1_intronic_transcript_1
ENSG00000081923	4486.27492268304	7654.31958041698	0.770740549089559	0.0623245907932345	0.840490122573144	ATP8B1	chr18	-	57646426	57803101	6652	protein_coding	ATPase_aminophospholipid_transporter_class_I_type_8B_member_1
ENSG00000226457	2.0530522020965	9.74986659078775	2.18249823252805	0.062338843433559	0.840490122573144	RP11-430L17.1	chr1	-	16369150	16369530	381	processed_pseudogene	NA
ENSG00000235508	2.0530522020965	9.74986659078775	2.18249823252805	0.062338843433559	0.840490122573144	RPS2P7	chr20	-	45640486	45641370	885	processed_pseudogene	ribosomal_protein_S2_pseudogene_7
ENSG00000267405	2.0530522020965	9.74986659078775	2.18249823252805	0.062338843433559	0.840490122573144	CTC-296K1.4	chr17	-	44794747	44797783	587	lincRNA	NA
ENSG00000199197	10.2564772895271	1.94824081453348	-2.32227909973927	0.062338843433559	0.840490122573144	RN7SKP72	chr18	-	1323794	1324085	292	misc_RNA	RNA_7SK_small_nuclear_pseudogene_72
ENSG00000236493	10.2564772895271	1.94824081453348	-2.32227909973927	0.062338843433559	0.840490122573144	EIF2S2P3	chr10	-	92668745	92669743	999	processed_pseudogene	eukaryotic_translation_initiation_factor_2_subunit_2_beta_pseudogene_3
[truncated: 25,308 more rows]
